# Supplementary material for: Novel insights into the role of long non-coding RNA in the human malaria parasite, Plasmodium falciparum
Source: Nat Commun. 2023 Aug 22;14:5086. doi: 10.1038/s41467-023-40883-w (PMC10444892; doi:10.1038/s41467-023-40883-w)
Supplement: Supplementary file 3 — Supplementary data 1 [file 41467_2023_40883_MOESM3_ESM.xlsx]

## Sheet: S1a
Supplementary data 1a: Mapping statistic for the nuclear and cytoplasmic RNA-seq data.
Replicate 1
Stage	Barcode	Raw	Trimmed	Unique & Paired Mapped	Duplicate RM	% of raw
GC-R1	GATCAGAT	117300712	93936800	86753298	61314288	0.52271
GN-R1	TAGCTTAT	96076018	75568456	68597680	50216408	0.522674
SC-R1	CAGATCAT	76206752	56181600	51850976	23659242	0.310461
SN-R1	ACTTGAAT	105031878	80558992	73953680	41800918	0.397983
RC-R1	TTAGGCAT	77608426	59103944	48660166	18941014	0.244059
RN-R1	TGACCAAT	71778008	56683020	36976594	7465088	0.104002
TC-R1	ACAGTGAT	98515512	76734122	68272782	25742562	0.261305
TN-R1	GCCAATAT	102088200	79246876	71971642	36813168	0.360602
Replicate 2
Stage	Barcode	Raw	Trimmed	Unique & Paired Mapped	Duplicate RM	% of raw
GC-R2	TTACGTGC	80450144	50012514	45198572	34022350	0.4229
GN-R2	CCAAGGTT	97180772	81455748	71883494	50241634	0.516992
RC-R2	CACGCAAT	178399994	145777942	122157922	63552586	0.356236
RN-R2	TTCCAGGT	85470004	71073776	55635256	35551054	0.415948
SC-R2	GTCGTTAC	74135252	61966748	56884620	34186274	0.461134
SN-R2	GGAGGAAT	66539156	54699866	49473446	34841772	0.523628
TC-R2	TCATCTCC	91437320	76420504	67050282	41458770	0.453412
TN-R2	GAGAGTAC	91958308	78732296	71686520	47460598	0.51611

## Sheet: S1b
Supplementary data 1b: Putative lncRNAs identified in this study.
									GRO-seq Raw								GRO-seq FPKM									RNA-Seq Raw Count								RNA-Seq FPKM											LogFC_0.5	z-score normalization
Transcript_ID	Chrm	Start	End	GC_percent		lengths	Strand	OtherInfo	ER	R	ET	T	ES	S	EG	LG	ER	R	ET	T	ES	S	EG	LG	GROseq_sum	RN	TN	SN	GN	RC	TC	SC	GC	RN	TN	SN	GN	RC	TC	SC	GC	N_Sum	C_Sum	log2FC(sum_N/sum_C)	estimated_Location	RN.y	RC.y	TN.y	TC.y
TCONS_00000004	Pf3D7_01_v3	52374	53613	0.130645	Pf3D7_01_v3:52374-53613	1240	+	oId CUFF.7.1; transcript_id TCONS_00000004; tss_id TSS3;gene_id XLOC_000003; ExonInfo:52374:53613; total_nExon:1	2	61	64	100	25	30	18	132	34.1667	71.9258	100.954	118.963	47.1522	83.1933	106.373	338.564	901.291	8	4	57	42	10	4	36	22	34.8163	20.4854	123.954	104.709	29.948	29.5263	130.048	69.7026	283.965	259.225	0.131508	Both	-0.721741	-0.831096	-1.04981	-0.831096
TCONS_00000008	Pf3D7_01_v3	81304	82666	0.275862	Pf3D7_01_v3:81304-82666	1363	+	oId CUFF.15.1; transcript_id TCONS_00000008; tss_id TSS7;gene_id XLOC_000007; ExonInfo:81304:82666; total_nExon:1	4	39	26	47	8	8	8	45	62.1623	41.8325	37.3087	50.8632	13.7261	20.1814	43.0072	104.996	374.077	79	24	33	38	77	18	10	13	312.762	111.812	65.2823	86.181	209.775	120.869	32.8621	37.4683	576.037	400.975	0.522652	N	1.99596	0.918898	-0.105876	-0.011764
TCONS_00000012	Pf3D7_01_v3	123693	124173	0.0831601	Pf3D7_01_v3:123693-124173	481	+	oId CUFF.26.1; transcript_id TCONS_00000012; tss_id TSS11;gene_id XLOC_000011; ExonInfo:123693:124173; total_nExon:1	4	84	42	122	30	53	23	90	176.386	255.661	171.01	374.629	146.054	379.379	350.845	595.853	2449.82	6	5	11	4	18	4	3	4	67.4022	66.0973	61.7462	25.7409	139.146	76.2149	27.9738	32.7127	220.987	276.047	-0.320958	Both	0.132618	2.09129	0.105415	0.377452
TCONS_00000013	Pf3D7_01_v3	171700	172363	0.174699	Pf3D7_01_v3:171700-172363	664	+	oId CUFF.31.1; transcript_id TCONS_00000013; tss_id TSS12;gene_id XLOC_000012; ExonInfo:171700:172062|172156:172363; total_nExon:2	2	8	26	34	12	13	13	88	63.85	17.628	76.6433	75.5872	42.2962	67.3703	143.568	421.8	908.743	9	7	43	255	13	7	36	294	73.1969	66.9945	174.749	1188.04	72.7561	96.5618	243.031	1740.73	1502.98	2153.08	-0.518574	C	-0.598346	-0.598346	-0.607692	-0.560962
TCONS_00000014	Pf3D7_01_v3	177141	177542	0.124378	Pf3D7_01_v3:177141-177542	402	+	oId CUFF.32.1; transcript_id TCONS_00000014; tss_id TSS13;gene_id XLOC_000013; ExonInfo:177141:177542; total_nExon:1	0	20	27	54	63	11	23	39	0	72.8638	131.593	198.487	367.138	94.2512	419.964	309.071	1593.37	3	0	22	1	7	3	18	6	40.3404	0	147.821	7.70301	64.7729	68.4223	200.909	58.736	195.865	392.841	-1.00409	C	-0.490219	-0.125744	-1.07338	-0.0820069
TCONS_00000015	Pf3D7_01_v3	188440	189625	0.089376	Pf3D7_01_v3:188440-189625	1186	+	oId CUFF.35.1; transcript_id TCONS_00000015; tss_id TSS14;gene_id XLOC_000014; ExonInfo:188440:189625; total_nExon:1	6	204	101	101	87	150	26	108	107.171	251.5	166.578	125.628	171.567	434.922	160.651	289.63	1707.65	44	12	344	20	105	5	151	10	200.216	64.2566	782.166	52.1335	328.784	38.5898	570.336	33.1268	1098.77	970.836	0.178591	Both	-0.20746	0.24904	-0.688731	-0.7772
TCONS_00000016	Pf3D7_01_v3	213891	214505	0.160976	Pf3D7_01_v3:213891-214505	615	+	oId CUFF.37.1; transcript_id TCONS_00000016; tss_id TSS15;gene_id XLOC_000015; ExonInfo:213891:214505; total_nExon:1	0	25	44	63	35	29	15	108	0	59.4836	140.055	151.236	133.209	162.281	178.876	558.976	1384.12	117	43	569	103	114	9	211	65	1027.5	444.38	2496.91	518.172	688.932	134.059	1538.11	415.569	4486.96	2776.66	0.692385	N	0.153928	-0.28282	-0.599397	-0.999964
TCONS_00000018	Pf3D7_01_v3	235186	236383	0.166945	Pf3D7_01_v3:235186-236383	1198	+	oId CUFF.45.1; transcript_id TCONS_00000018; tss_id TSS17;gene_id XLOC_000017; ExonInfo:235186:236383; total_nExon:1	0	31	36	69	48	50	14	83	0	37.835	58.7791	84.9645	93.7088	143.521	85.6372	220.354	724.8	12	14	72	71	14	3	23	46	54.0569	74.2145	162.068	183.218	43.3984	22.9218	86.0015	150.856	473.558	303.177	0.643379	N	-0.713446	-0.895956	-0.381611	-1.22779
TCONS_00000019	Pf3D7_01_v3	236822	238198	0.146696	Pf3D7_01_v3:236822-238198	1377	+	oId CUFF.46.1; transcript_id TCONS_00000019; tss_id TSS18;gene_id XLOC_000018; ExonInfo:236822:237329|237755:237822|238078:238198; total_nExon:3	0	25	77	120	135	110	25	149	0	26.5428	109.367	128.542	229.271	274.671	133.03	344.117	1245.54	16	10	52	99	24	10	23	83	62.6997	46.1144	101.822	222.24	64.7191	66.4665	74.8138	236.787	432.876	442.786	-0.0326551	Both	-0.613407	-0.587024	-0.837663	-0.573832
TCONS_00000020	Pf3D7_01_v3	270111	271481	0.112327	Pf3D7_01_v3:270111-271481	1371	+	oId CUFF.49.1; transcript_id TCONS_00000020; tss_id TSS19;gene_id XLOC_000019; ExonInfo:270111:271481; total_nExon:1	0	95	52	133	137	45	15	61	0	101.305	74.1817	143.092	233.686	112.857	80.1677	141.497	886.786	23	55	88	40	54	22	18	15	90.5255	254.74	173.07	90.1871	146.256	146.867	58.8063	42.9802	608.522	394.909	0.62379	N	-0.498054	0.295945	1.86951	0.310381
TCONS_00000025	Pf3D7_01_v3	311342	313632	0.118289	Pf3D7_01_v3:311342-313632	2291	+	oId CUFF.57.1; transcript_id TCONS_00000025; tss_id TSS23;gene_id XLOC_000023; ExonInfo:311342:313632; total_nExon:1	19	577	182	210	168	102	34	200	175.615	368.1	155.328	135.166	171.438	153.039	108.711	277.544	1544.94	57	97	148	69	125	58	32	23	134.216	268.776	174.135	93.0719	202.542	231.64	62.5441	39.4267	670.198	536.152	0.321945	Both	-0.204513	0.631718	1.43159	0.983177
TCONS_00000026	Pf3D7_01_v3	334095	337003	0.118254	Pf3D7_01_v3:334095-337003	2909	+	oId CUFF.61.1; transcript_id TCONS_00000026; tss_id TSS24;gene_id XLOC_000024; ExonInfo:334095:337003; total_nExon:1	17	710	369	434	397	256	206	308	123.737	356.689	247.997	219.977	319.028	302.471	518.683	336.584	2425.17	714	1677	2432	3175	1909	1510	1742	2602	1323.94	3659.26	2253.35	3372.52	2435.85	4749.01	2681.18	3512.45	10609.1	13378.5	-0.334619	Both	-1.59839	-0.536853	0.630644	1.67118
TCONS_00000028	Pf3D7_01_v3	396051	396470	0.116667	Pf3D7_01_v3:396051-396470	420	+	oId CUFF.67.1; transcript_id TCONS_00000028; tss_id TSS26;gene_id XLOC_000026; ExonInfo:396051:396470; total_nExon:1	6	36	101	76	23	13	5	46	303.097	125.52	471.109	267.351	128.277	106.603	87.3745	348.884	1838.22	6	21	18	29	5	22	3	18	77.2149	318.024	115.749	213.791	44.2788	480.208	32.0464	168.638	724.779	725.172	-0.000781915	Both	-0.678172	-0.892845	0.889592	1.94344
TCONS_00000030	Pf3D7_01_v3	404451	404741	0.103093	Pf3D7_01_v3:404451-404741	291	+	oId CUFF.69.1; transcript_id TCONS_00000030; tss_id TSS28;gene_id XLOC_000028; ExonInfo:404451:404741; total_nExon:1	2	19	49	60	14	9	9	51	145.974	95.7153	330.227	304.955	112.814	106.631	227.234	558.869	1882.42	5	13	5	20	4	5	3	12	92.9685	284.446	46.4548	213.028	51.1802	157.686	46.3015	162.436	636.898	417.603	0.608929	N	-0.439302	-0.91699	1.73304	0.299976
TCONS_00000035	Pf3D7_01_v3	428612	429653	0.158349	Pf3D7_01_v3:428612-429653	1042	+	oId CUFF.75.1; transcript_id TCONS_00000035; tss_id TSS32;gene_id XLOC_000031; ExonInfo:428612:428990|429096:429468|429624:429653; total_nExon:3| oId CUFF.75.2; transcript_id TCONS_00000036; tss_id TSS32;gene_id XLOC_000031; ExonInfo:428700:428868|429096:429468|429624:429653; total_nExon:3	0	17	104	307	126	108	16	108	0	23.8575	195.253	434.681	282.848	356.46	112.538	329.694	1735.33	28	7	264	277	32	4	249	161	145.034	42.668	683.301	821.928	114.061	35.1423	1070.58	607.118	1692.93	1826.91	-0.109878	Both	-0.729099	-0.805716	-0.981195	-1.00097
TCONS_00000037	Pf3D7_01_v3	453456	454265	0.169136	Pf3D7_01_v3:453456-454265	810	+	oId CUFF.81.1; transcript_id TCONS_00000037; tss_id TSS33;gene_id XLOC_000032; ExonInfo:453456:454265; total_nExon:1	0	19	17	43	8	14	4	70	0	34.3108	41.0691	78.3435	23.1087	59.459	36.2026	274.971	547.465	2	2	21	33	3	1	2	26	13.3305	15.6869	69.9406	126	13.7598	11.305	11.0651	126.16	224.958	162.29	0.47108	Both	-0.682712	-0.663412	-0.624814	-0.72131
TCONS_00000039	Pf3D7_01_v3	472059	473263	0.160996	Pf3D7_01_v3:472059-473263	1205	+	oId CUFF.86.1; transcript_id TCONS_00000039; tss_id TSS35;gene_id XLOC_000034; ExonInfo:472059:473263; total_nExon:1	0	64	58	230	96	54	229	158	0	77.6568	94.149	281.569	186.328	154.101	1392.64	417.031	2603.47	33	71	91	179	30	25	14	82	147.792	374.185	203.645	459.231	92.4558	189.904	52.0444	267.353	1184.85	601.757	0.977455	N	-0.544064	-0.948948	1.08994	-0.2404
TCONS_00000041	Pf3D7_01_v3	483442	485586	0.137995	Pf3D7_01_v3:483442-485586	2145	+	oId CUFF.90.1; transcript_id TCONS_00000041; tss_id TSS37;gene_id XLOC_000036; ExonInfo:483442:485586; total_nExon:1	11	205	96	211	226	37	32	212	108.596	139.687	87.5106	145.058	246.33	59.2946	109.283	314.231	1209.99	36	47	149	306	64	19	39	84	90.5402	139.1	187.249	440.861	110.763	81.0494	81.4164	153.799	857.751	427.027	1.00623	N	-0.583085	-0.415592	-0.181102	-0.666831
TCONS_00000042	Pf3D7_01_v3	491225	494291	0.163026	Pf3D7_01_v3:491225-494291	3067	+	oId CUFF.92.1; transcript_id TCONS_00000042; tss_id TSS38;gene_id XLOC_000037; ExonInfo:491225:494291; total_nExon:1	4	231	227	332	302	33	66	311	27.6142	110.069	144.7	159.606	230.18	36.9811	157.616	322.349	1189.12	110	464	151	297	69	99	8	54	193.457	960.286	132.698	299.219	83.5058	295.314	11.6786	69.1384	1585.66	459.637	1.78652	N	-0.206762	-0.566636	2.32556	0.13
TCONS_00000049	Pf3D7_01_v3	523496	524624	0.131975	Pf3D7_01_v3:523496-524624	1129	+	oId CUFF.100.1; transcript_id TCONS_00000049; tss_id TSS45;gene_id XLOC_000041; ExonInfo:523496:524624; total_nExon:1	8	203	42	46	16	26	10	78	150.115	262.913	72.7704	60.1079	33.147	79.1959	64.9112	219.747	942.908	26	10	13	18	33	2	7	9	124.288	56.253	31.0522	49.2911	108.554	16.2159	27.7754	31.3207	260.884	183.866	0.504756	N	1.71911	1.34266	0.0125483	-0.991313
TCONS_00000053	Pf3D7_01_v3	540926	541484	0.168157	Pf3D7_01_v3:540926-541484	559	+	oId CUFF.105.1; transcript_id TCONS_00000053; tss_id TSS49;gene_id XLOC_000044; ExonInfo:540926:541484; total_nExon:1	4	24	10	53	70	12	16	74	151.729	62.8352	35.0252	139.999	293.155	73.89	209.949	421.44	1388.02	63	3	13	30	54	2	0	18	608.794	34.1147	62.7723	166.07	359.087	32.7806	0	126.63	871.751	518.497	0.74958	N	2.07505	0.882834	-0.667044	-0.671812
TCONS_00000055	Pf3D7_01_v3	549726	550925	0.169167	Pf3D7_01_v3:549726-550925	1200	+	oId CUFF.108.1; transcript_id TCONS_00000055; tss_id TSS51;gene_id XLOC_000046; ExonInfo:549726:550925; total_nExon:1	12	26	21	81	66	2	9	50	211.839	31.6796	34.2306	99.5746	128.635	5.73125	54.9607	132.522	699.173	4	8	6	47	1	9	1	12	17.9889	42.3375	13.4831	121.083	3.09471	68.6506	3.73296	39.288	194.893	114.766	0.763982	N	-0.514024	-0.88786	0.084113	0.757017
TCONS_00000056	Pf3D7_01_v3	551239	551671	0.219399	Pf3D7_01_v3:551239-551671	433	+	oId CUFF.109.1; transcript_id TCONS_00000056; tss_id TSS52;gene_id XLOC_000047; ExonInfo:551239:551671; total_nExon:1	0	31	45	59	11	3	6	70	0	104.834	203.584	201.303	59.5035	23.8603	101.694	514.935	1209.71	2	11	29	83	0	9	1	15	24.9638	161.571	180.873	593.471	0	190.537	10.3607	136.303	960.878	337.201	1.51075	N	-0.71804	-0.848831	-0.00130791	0.150409
TCONS_00000058	Pf3D7_01_v3	555857	556806	0.166316	Pf3D7_01_v3:555857-556806	950	+	oId CUFF.112.1; transcript_id TCONS_00000058; tss_id TSS54;gene_id XLOC_000049; ExonInfo:555857:556806; total_nExon:1	5	18	58	88	16	6	10	83	111.519	27.7097	119.447	136.678	39.3992	21.7232	77.1547	277.939	811.57	12	4	19	15	3	0	0	4	68.1834	26.7454	53.9444	48.8236	11.7299	0	0	16.5459	197.697	28.2759	2.80565	N	1.53546	-0.634527	-0.0532809	-1.09952
TCONS_00000064	Pf3D7_01_v3	575241	575842	0.149502	Pf3D7_01_v3:575241-575842	602	+	oId CUFF.125.1; transcript_id TCONS_00000064; tss_id TSS60;gene_id XLOC_000055; ExonInfo:575241:575842; total_nExon:1	9	17	28	20	5	0	9	60	316.966	41.3238	91.0538	49.0499	19.4415	0	109.647	317.259	944.741	1	1	20	5	2	0	1	3	8.972	10.558	89.6632	25.6981	12.348	0	7.44728	19.595	134.891	39.3902	1.77589	N	-0.449502	-0.344764	-0.379676	-0.763717
TCONS_00000065	Pf3D7_01_v3	575957	576954	0.167335	Pf3D7_01_v3:575957-576954	998	+	oId CUFF.126.1; transcript_id TCONS_00000065; tss_id TSS61;gene_id XLOC_000056; ExonInfo:575957:576954; total_nExon:1	1	14	5	21	12	0	13	57	21.23	20.5144	9.80142	31.0461	28.1267	0	95.4722	181.684	387.875	2	6	9	98	2	3	5	39	10.8168	38.1866	24.3224	303.624	7.44345	27.5199	22.4464	153.556	376.95	210.966	0.837362	N	-0.598359	-0.636654	-0.339868	-0.435605
TCONS_00000070	Pf3D7_01_v3	285	6479	0.31251	Pf3D7_01_v3:285-6479	6195	-	oId CUFF.1.1; transcript_id TCONS_00000070; tss_id TSS66;gene_id XLOC_000060; ExonInfo:285:802|962:6479; total_nExon:2	38	370	904	1252	2121	147	64	632	129.854	87.2683	285.241	297.931	800.208	81.5426	75.655	324.253	2081.95	4106	79	2560	103	3647	36	280	106	3574.47	80.9302	1113.6	51.3654	2184.76	53.156	202.329	67.1788	4820.36	2507.43	0.942934	N	2.01882	0.96389	-0.634081	-0.655346
TCONS_00000071	Pf3D7_01_v3	27496	29007	0.220899	Pf3D7_01_v3:27496-29007	1512	-	oId CUFF.3.1; transcript_id TCONS_00000071; tss_id TSS67;gene_id XLOC_000061; ExonInfo:27496:29007; total_nExon:1	8	29	28	67	32	4	7	83	112.065	28.0388	36.2166	65.3572	49.4902	9.09565	33.9205	174.563	508.746	11	1	26	25	7	4	4	6	39.2547	4.19943	46.3626	51.107	17.1899	24.2112	11.8486	15.5878	140.924	68.8375	1.03365	N	0.750726	-0.532068	-1.29008	-0.123906
TCONS_00000079	Pf3D7_01_v3	94885	95965	0.27197	Pf3D7_01_v3:94885-95965	1081	-	oId CUFF.18.1; transcript_id TCONS_00000079; tss_id TSS75;gene_id XLOC_000069; ExonInfo:94885:95965; total_nExon:1	1	88	58	48	19	25	2	64	19.5984	119.038	104.959	65.5089	41.1115	79.5343	13.5592	188.319	631.628	16	6	29	8	24	4	11	0	79.884	35.2519	72.3491	22.8808	82.4569	33.8733	45.587	0	210.366	161.917	0.377644	Both	1.14083	1.20893	-0.391627	-0.425681
TCONS_00000081	Pf3D7_01_v3	109136	109722	0.20954	Pf3D7_01_v3:109136-109722	587	-	oId CUFF.21.1; transcript_id TCONS_00000081; tss_id TSS77;gene_id XLOC_000071; ExonInfo:109136:109722; total_nExon:1	1	29	27	104	71	52	12	68	36.1199	72.298	90.0493	261.588	283.135	304.891	149.938	368.764	1566.78	801	669	2226	303	859	290	592	80	7370.53	7244.08	10235	1597.17	5439.2	4526.07	4521.64	535.908	26446.7	15022.8	0.815934	N	0.691937	0.0807484	0.65176	-0.208079
TCONS_00000087	Pf3D7_01_v3	121783	123250	0.118529	Pf3D7_01_v3:121783-123250	1468	-	oId CUFF.25.2; transcript_id TCONS_00000087; tss_id TSS81;gene_id XLOC_000074; ExonInfo:121783:122480|122776:122868|123015:123250; total_nExon:3| oId CUFF.25.1; transcript_id TCONS_00000086; tss_id TSS81;gene_id XLOC_000074; ExonInfo:121783:122480|122812:123250; total_nExon:2| oId CUFF.25.3; transcript_id TCONS_00000088; tss_id TSS81;gene_id XLOC_000074; ExonInfo:122491:122868|123015:123250; tota…	21	518	306	265	86	92	131	371	302.994	515.853	407.667	266.255	136.994	215.475	653.838	803.677	3302.75	39	15	53	89	82	10	33	109	143.35	64.8808	97.3429	187.398	207.407	62.3434	100.683	291.672	492.972	662.105	-0.425555	Both	-0.0156345	0.784852	-0.991228	-1.02875
TCONS_00000096	Pf3D7_01_v3	184902	188896	0.118148	Pf3D7_01_v3:184902-188896	3995	-	oId CUFF.34.1; transcript_id TCONS_00000096; tss_id TSS88;gene_id XLOC_000080; ExonInfo:184902:188896; total_nExon:1	72	1732	1154	1448	1807	1844	573	608	381.565	633.528	564.693	534.372	1057.26	1586.32	1050.45	483.764	6291.96	1132	701	3216	835	2130	656	2174	282	1528.28	1113.69	2169.54	645.778	1978.84	1502.16	2436.26	277.165	5457.28	6194.43	-0.182789	Both	0.0956175	0.698743	-0.458028	0.0608475
TCONS_00000097	Pf3D7_01_v3	213562	215105	0.148316	Pf3D7_01_v3:213562-215105	1544	-	oId CUFF.36.1; transcript_id TCONS_00000097; tss_id TSS89;gene_id XLOC_000081; ExonInfo:213562:215105; total_nExon:1	0	65	80	110	67	63	55	222	0	61.5422	101.33	105.077	101.471	140.286	260.991	457.22	1227.92	134	54	660	122	136	17	238	78	468.277	222.066	1152.49	244.23	327.049	100.764	690.372	198.439	2087.06	1316.62	0.664631	N	0.123359	-0.283508	-0.586494	-0.93565
TCONS_00000099	Pf3D7_01_v3	219796	220650	0.174269	Pf3D7_01_v3:219796-220650	855	-	oId CUFF.39.1; transcript_id TCONS_00000099; tss_id TSS91;gene_id XLOC_000083; ExonInfo:219796:220650; total_nExon:1	2	39	50	67	24	28	13	117	49.5697	66.7164	114.426	115.638	65.673	112.652	111.459	435.377	1071.51	42	144	171	174	58	58	70	77	265.189	1069.94	539.507	629.356	252.005	621.142	366.87	353.941	2503.99	1593.96	0.651616	N	-0.913938	-0.961991	2.06167	0.401985
TCONS_00000105	Pf3D7_01_v3	234908	236544	0.155773	Pf3D7_01_v3:234908-236544	1637	-	oId CUFF.44.1; transcript_id TCONS_00000105; tss_id TSS97;gene_id XLOC_000087; ExonInfo:234908:236544; total_nExon:1	0	43	48	100	67	69	23	111	0	38.3982	57.3419	90.0948	95.7028	144.912	102.937	215.614	745.001	12	14	79	73	15	3	25	46	39.5514	54.3	130.108	137.83	34.021	16.771	68.3957	110.375	361.789	229.563	0.656258	N	-0.732544	-0.862294	-0.429795	-1.22992
TCONS_00000107	Pf3D7_01_v3	269453	269909	0.109409	Pf3D7_01_v3:269453-269909	457	-	oId CUFF.48.1; transcript_id TCONS_00000107; tss_id TSS99;gene_id XLOC_000089; ExonInfo:269453:269909; total_nExon:1	4	103	48	60	165	61	13	22	185.669	329.988	205.727	193.941	845.576	459.625	208.741	153.319	2582.58	15	24	23	7	31	35	22	6	177.374	333.965	135.901	47.4174	252.253	701.979	215.938	51.6516	694.657	1221.82	-0.814661	C	-0.296814	0.0593629	0.448783	2.19643
TCONS_00000108	Pf3D7_01_v3	285729	286374	0.122291	Pf3D7_01_v3:285729-286374	646	-	oId CUFF.51.1; transcript_id TCONS_00000108; tss_id TSS100;gene_id XLOC_000090; ExonInfo:285729:286374; total_nExon:1	80	454	474	339	178	102	99	178	2625.27	1028.31	1436.26	774.681	644.902	543.349	1123.84	876.997	9053.61	1	13	26	13	5	4	10	6	8.35996	127.891	108.611	62.2571	28.764	56.718	69.3925	36.5165	307.118	191.391	0.68227	N	-1.35527	-0.831858	1.63568	-0.13397
TCONS_00000110	Pf3D7_01_v3	301829	303979	0.16411	Pf3D7_01_v3:301829-303979	2151	-	oId CUFF.55.1; transcript_id TCONS_00000110; tss_id TSS102;gene_id XLOC_000092; ExonInfo:301829:302743|302900:303979; total_nExon:2	484	5634	5476	5685	2235	1846	1981	2439	4764.87	3828.29	4977.82	3897.4	2429.25	2950.07	6746.44	3605.05	33199.2	794	1624	1632	3967	1041	1409	1507	2916	1991.34	4792.94	2045.22	5699.39	1796.6	5993.68	3137.23	5324.11	14528.9	16251.6	-0.161658	Both	-1.03517	-1.14335	0.527205	1.19688
TCONS_00000111	Pf3D7_01_v3	309975	311827	0.0971398	Pf3D7_01_v3:309975-311827	1853	-	oId CUFF.56.1; transcript_id TCONS_00000111; tss_id TSS103;gene_id XLOC_000093; ExonInfo:309975:311827; total_nExon:1	40	1383	635	395	541	190	78	173	457.155	1090.96	670.111	314.368	682.637	352.493	308.377	296.854	4172.95	141	271	127	28	309	230	63	9	410.527	928.503	184.766	46.7006	619.095	1135.82	152.255	19.0765	1570.5	1926.24	-0.294568	Both	-0.0624692	0.432525	1.17026	1.66287
TCONS_00000117	Pf3D7_01_v3	333824	334096	0.153846	Pf3D7_01_v3:333824-334096	273	-	oId CUFF.60.1; transcript_id TCONS_00000117; tss_id TSS107;gene_id XLOC_000096; ExonInfo:333824:334096; total_nExon:1	4	58	21	43	20	14	3	26	311.269	311.519	150.891	233.014	171.828	176.847	80.7572	303.768	1739.89	105	80	294	162	123	23	87	64	2081.54	1866.28	2912.31	1839.72	1677.94	773.357	1431.6	923.653	8699.84	4806.55	0.855987	N	0.582657	-0.0153574	0.262926	-1.35497
TCONS_00000130	Pf3D7_01_v3	438763	439344	0.170103	Pf3D7_01_v3:438763-439344	582	-	oId CUFF.78.1; transcript_id TCONS_00000130; tss_id TSS119;gene_id XLOC_000106; ExonInfo:438763:439344; total_nExon:1	8	102	503	1102	394	308	113	285	291.446	256.478	1692.02	2795.69	1584.72	1821.43	1424.07	1558.86	11424.7	45	167	261	375	69	100	325	282	417.638	1823.88	1210.38	1993.7	440.669	1574.15	2503.68	1905.33	5445.6	6423.83	-0.238343	Both	-1.42768	-1.39687	0.4558	0.120899
TCONS_00000131	Pf3D7_01_v3	443997	444720	0.114641	Pf3D7_01_v3:443997-444720	724	-	oId CUFF.79.1; transcript_id TCONS_00000131; tss_id TSS120;gene_id XLOC_000107; ExonInfo:443997:444720; total_nExon:1	4	22	58	51	23	10	8	53	117.102	44.4539	156.785	103.972	74.3401	47.5226	81.0178	232.957	858.15	1	43	16	19	12	42	11	14	7.45805	377.385	59.6267	81.1746	61.5861	531.29	68.0968	76.0129	525.645	736.986	-0.48755	Both	-0.798551	-0.507206	1.16141	1.97718
TCONS_00000135	Pf3D7_01_v3	461901	463313	0.142958	Pf3D7_01_v3:461901-463313	1413	-	oId CUFF.84.1; transcript_id TCONS_00000135; tss_id TSS124;gene_id XLOC_000110; ExonInfo:461901:463313; total_nExon:1	4	278	1008	1569	259	234	81	122	59.9611	287.631	1395.21	1637.84	428.646	569.403	420.029	274.576	5073.3	7	57	44	17	7	20	5	5	26.7317	256.15	83.9608	37.1894	18.3951	129.544	15.8492	13.9006	404.032	177.689	1.18512	N	-0.541183	-0.647646	2.16769	0.677218
TCONS_00000136	Pf3D7_01_v3	471482	472664	0.182587	Pf3D7_01_v3:471482-472664	1183	-	oId CUFF.85.1; transcript_id TCONS_00000136; tss_id TSS125;gene_id XLOC_000111; ExonInfo:471482:472664; total_nExon:1	0	49	141	200	150	45	17	109	0	60.5626	233.14	249.399	296.556	130.808	105.308	293.053	1368.83	21	77	92	191	12	15	17	79	95.8	413.36	209.715	499.138	37.6707	116.063	64.373	262.366	1218.01	480.473	1.342	N	-0.687529	-1.03055	1.18728	-0.569244
TCONS_00000140	Pf3D7_01_v3	500230	500653	0.141509	Pf3D7_01_v3:500230-500653	424	-	oId CUFF.93.1; transcript_id TCONS_00000140; tss_id TSS129;gene_id XLOC_000115; ExonInfo:500230:500653; total_nExon:1	0	421	718	597	194	106	51	76	0	1454.01	3317.4	2080.26	1071.75	861.001	882.792	570.967	10238.2	21	51	54	297	30	43	59	278	267.697	765.041	343.963	2168.81	263.16	929.713	624.286	2579.9	3545.51	4397.06	-0.310545	Both	-0.812368	-0.817971	-0.25538	-0.070464
TCONS_00000141	Pf3D7_01_v3	503721	504309	0.139219	Pf3D7_01_v3:503721-504309	589	-	oId CUFF.95.1; transcript_id TCONS_00000141; tss_id TSS130;gene_id XLOC_000116; ExonInfo:503721:504309; total_nExon:1	9	65	48	46	34	2	28	106	323.973	161.496	159.543	115.309	135.125	11.6867	348.666	572.883	1828.68	1	6	11	16	8	0	4	17	9.17036	64.7484	50.4051	84.0519	50.4838	0	30.4477	113.493	208.376	194.425	0.0999761	Both	-1.09184	-0.00331868	0.394923	-1.33079
TCONS_00000143	Pf3D7_01_v3	516443	519503	0.173473	Pf3D7_01_v3:516443-519503	3061	-	oId CUFF.98.1; transcript_id TCONS_00000143; tss_id TSS132;gene_id XLOC_000118; ExonInfo:516443:519503; total_nExon:1	14	314	238	333	138	72	88	337	96.8391	149.911	152.009	160.4	105.388	80.8443	210.567	349.982	1305.94	348	221	285	768	801	106	92	464	613.227	458.274	250.947	775.255	971.294	316.815	134.567	595.243	2097.7	2017.92	0.0559433	Both	0.352462	1.63187	-0.20147	-0.70537
TCONS_00000145	Pf3D7_01_v3	540687	541200	0.14786	Pf3D7_01_v3:540687-541200	514	-	oId CUFF.104.1; transcript_id TCONS_00000145; tss_id TSS134;gene_id XLOC_000120; ExonInfo:540687:541200; total_nExon:1	0	16	3	32	52	6	12	61	0	45.5647	11.4293	91.9423	236.875	40.1858	171.274	377.877	975.148	8	0	5	46	7	1	2	35	84.0885	0	26.261	276.978	50.6314	17.828	17.4496	267.823	387.328	353.732	0.130896	Both	-0.0757029	-0.365349	-0.812983	-0.654995
TCONS_00000148	Pf3D7_01_v3	556006	556813	0.165842	Pf3D7_01_v3:556006-556813	808	-	oId CUFF.113.1; transcript_id TCONS_00000148; tss_id TSS137;gene_id XLOC_000123; ExonInfo:556006:556813; total_nExon:1	5	18	52	85	15	6	7	76	131.142	32.5855	125.934	155.249	43.4361	25.5456	63.5116	299.28	876.684	12	4	19	15	3	0	0	4	80.181	31.4515	63.4364	57.4146	13.7939	0	0	19.4574	232.484	33.2513	2.80565	N	1.55147	-0.627191	-0.0660201	-1.08933
TCONS_00000152	Pf3D7_01_v3	570636	571152	0.129594	Pf3D7_01_v3:570636-571152	517	-	oId CUFF.121.1; transcript_id TCONS_00000152; tss_id TSS141;gene_id XLOC_000127; ExonInfo:570636:571152; total_nExon:1	0	32	14	22	2	1	4	50	0	90.5996	53.0265	62.8428	9.05761	6.65869	56.7596	307.934	586.879	0	0	27	0	0	0	0	0	0	0	140.985	0	0	0	0	0	140.985	0	Inf	N	-0.353553	-0.353553	-0.353553	-0.353553
TCONS_00000154	Pf3D7_01_v3	573501	573982	0.155602	Pf3D7_01_v3:573501-573982	482	-	oId CUFF.124.1; transcript_id TCONS_00000154; tss_id TSS143;gene_id XLOC_000129; ExonInfo:573501:573982; total_nExon:1	1	2	11	11	2	2	4	48	44.0047	6.0745	44.6953	33.7078	9.71669	14.2864	60.8897	317.128	530.503	0	0	5	18	0	0	0	4	0	0	28.0081	115.593	0	0	0	32.6447	143.601	32.6447	2.13715	N	-0.547942	-0.547942	-0.547942	-0.547942
TCONS_00000155	Pf3D7_01_v3	575670	576925	0.161624	Pf3D7_01_v3:575670-576925	1256	-	oId CUFF.127.1; transcript_id TCONS_00000155; tss_id TSS144;gene_id XLOC_000130; ExonInfo:575670:576712|576861:576925; total_nExon:2	10	30	28	40	15	0	24	95	168.655	34.9223	43.6042	46.9785	27.9306	0	140.022	240.557	702.67	3	7	14	103	1	3	6	42	12.8897	35.3923	30.0568	253.512	2.95662	21.8624	21.3983	131.372	331.851	177.59	0.901988	N	-0.584457	-0.699905	-0.330471	-0.480553
TCONS_00000157	Pf3D7_01_v3	600319	601171	0.24619	Pf3D7_01_v3:600319-601171	853	-	oId CUFF.131.1; transcript_id TCONS_00000157; tss_id TSS146;gene_id XLOC_000132; ExonInfo:600319:601171; total_nExon:1	4	11	20	52	8	2	0	36	99.3721	18.8616	45.878	89.9594	21.9424	8.06545	0	134.277	418.356	10	1	12	45	5	2	0	74	63.2884	7.44758	37.949	163.147	21.7756	21.469	0	340.949	271.832	384.194	-0.499122	Both	-0.161505	-0.512325	-0.640674	-0.520881
TCONS_00000160	Pf3D7_02_v3	32768	34211	0.277701	Pf3D7_02_v3:32768-34211	1444	+	oId CUFF.137.1; transcript_id TCONS_00000160; tss_id TSS149;gene_id XLOC_000135; ExonInfo:32768:34211; total_nExon:1	4	26	34	64	28	10	6	50	58.6729	26.3229	46.0497	65.3727	45.3445	23.8107	30.4448	110.114	406.132	26	27	30	85	22	8	0	22	97.1563	118.728	56.0162	181.952	56.5713	50.7043	0	59.8486	453.853	167.124	1.4413	N	0.352131	-0.37957	0.754566	-0.489325
TCONS_00000164	Pf3D7_02_v3	106283	107251	0.128999	Pf3D7_02_v3:106283-107251	969	+	oId CUFF.154.1; transcript_id TCONS_00000164; tss_id TSS153;gene_id XLOC_000139; ExonInfo:106283:107251; total_nExon:1	788	11135	2100	541	393	234	109	50	17230.4	16805.1	4239.93	823.768	948.747	830.575	824.48	164.147	41867.1	17	27	131	28	27	13	34	2	94.6972	176.988	364.632	89.3486	103.497	122.826	157.208	8.11059	725.665	391.642	0.889771	N	-0.428301	-0.351519	0.358717	-0.159563
TCONS_00000167	Pf3D7_02_v3	114921	116864	0.127058	Pf3D7_02_v3:114921-116864	1944	+	oId CUFF.161.1; transcript_id TCONS_00000167; tss_id TSS156;gene_id XLOC_000142; ExonInfo:114921:116864; total_nExon:1	9	256	358	279	135	61	38	186	98.0424	192.483	360.101	211.648	162.366	107.869	143.199	304.213	1579.92	212	45	161	42	171	36	33	8	588.338	146.958	223.26	66.77	326.56	169.454	76.0174	16.1627	1025.33	588.194	0.801721	N	2.09598	0.680124	-0.296325	-0.176982
TCONS_00000168	Pf3D7_02_v3	118858	119442	0.117949	Pf3D7_02_v3:118858-119442	585	+	oId CUFF.163.1; transcript_id TCONS_00000168; tss_id TSS157;gene_id XLOC_000143; ExonInfo:118858:119442; total_nExon:1	32	766	2353	1507	341	230	57	74	1159.8	1916.2	7874.51	3803.5	1364.5	1353.17	714.646	402.677	18589	41	73	192	67	37	26	24	18	378.56	793.167	885.823	354.378	235.087	407.175	183.938	120.992	2411.93	947.192	1.34846	N	-0.14692	-0.664512	1.34115	-0.0462777
TCONS_00000170	Pf3D7_02_v3	134505	135097	0.153457	Pf3D7_02_v3:134505-135097	593	+	oId CUFF.166.1; transcript_id TCONS_00000170; tss_id TSS159;gene_id XLOC_000145; ExonInfo:134505:135097; total_nExon:1	0	31	50	113	46	75	16	44	0	76.5008	165.068	281.345	181.581	435.289	197.891	236.194	1573.87	4	14	24	51	5	8	8	21	36.4336	150.059	109.232	266.105	31.3392	123.592	60.484	139.25	561.829	354.665	0.663675	N	-1.02361	-1.08891	0.465277	0.125706
TCONS_00000172	Pf3D7_02_v3	190197	191726	0.126144	Pf3D7_02_v3:190197-191726	1530	+	oId CUFF.172.1; transcript_id TCONS_00000172; tss_id TSS161;gene_id XLOC_000147; ExonInfo:190197:191726; total_nExon:1	0	114	208	932	402	392	193	434	0	108.924	265.87	898.444	614.401	880.88	924.227	902.028	4594.78	77	88	814	355	90	74	791	327	271.548	365.199	1434.42	717.176	218.411	442.634	2315.48	839.533	2788.34	3816.06	-0.452676	Both	-0.768131	-0.843071	-0.639068	-0.530822
TCONS_00000173	Pf3D7_02_v3	192185	192639	0.12967	Pf3D7_02_v3:192185-192639	455	+	oId CUFF.174.1; transcript_id TCONS_00000173; tss_id TSS162;gene_id XLOC_000148; ExonInfo:192185:192639; total_nExon:1	27	1159	1012	768	817	765	50	195	1258.79	3729.52	4356.51	2493.38	4205.32	5789.54	806.386	1364.95	24004.4	27	20	158	26	35	13	82	14	320.68	279.53	937.691	176.898	286.056	261.884	808.407	121.051	1714.8	1477.4	0.214981	Both	-0.259154	-0.375255	-0.395158	-0.454867
TCONS_00000177	Pf3D7_02_v3	287854	288095	0.152893	Pf3D7_02_v3:287854-288095	242	+	oId CUFF.189.1; transcript_id TCONS_00000177; tss_id TSS166;gene_id XLOC_000151; ExonInfo:287854:288095; total_nExon:1	0	54	132	269	147	270	125	211	0	327.343	1070.46	1645.2	1425.39	3849.33	3797.71	2782.29	14897.7	6	7	79	54	8	5	82	24	134.245	184.304	883.22	692.12	123.172	189.747	1522.89	390.924	1893.89	2226.73	-0.233577	Both	-0.770365	-0.792606	-0.669267	-0.657135
TCONS_00000184	Pf3D7_02_v3	402909	403950	0.159309	Pf3D7_02_v3:402909-403950	1042	+	oId CUFF.206.1; transcript_id TCONS_00000184; tss_id TSS173;gene_id XLOC_000157; ExonInfo:402909:402994|403153:403950; total_nExon:2	36	553	373	429	172	71	110	246	731.974	776.069	700.281	607.42	386.11	234.34	773.697	750.969	4960.86	59	142	174	143	139	136	117	98	305.608	865.551	450.357	424.317	495.454	1194.84	503.045	369.55	2045.83	2562.89	-0.325082	Both	-0.897949	-0.269676	0.963602	2.05726
TCONS_00000192	Pf3D7_02_v3	449239	449898	0.00454545	Pf3D7_02_v3:449239-449898	660	+	oId CUFF.220.1; transcript_id TCONS_00000192; tss_id TSS179;gene_id XLOC_000162; ExonInfo:449239:449898; total_nExon:1	0	23	37	40	10	4	8	27	0	50.988	109.731	89.4659	35.4608	20.8551	88.886	130.202	525.589	0	0	38	0	0	0	0	0	0	0	155.366	0	0	0	0	0	155.366	0	Inf	N	-0.353553	-0.353553	-0.353553	-0.353553
TCONS_00000193	Pf3D7_02_v3	461719	462907	0.148024	Pf3D7_02_v3:461719-462907	1189	+	oId CUFF.223.1; transcript_id TCONS_00000193; tss_id TSS180;gene_id XLOC_000163; ExonInfo:461719:462907; total_nExon:1	0	4	50	103	45	24	12	115	0	4.91892	82.2561	127.792	88.5176	69.4118	73.9594	307.623	754.479	5	4	8	46	6	5	3	37	22.6943	21.3648	18.144	119.604	18.7402	38.4924	11.3026	122.26	181.807	190.795	-0.0696116	Both	-0.504208	-0.59003	-0.547119	-0.182373
TCONS_00000196	Pf3D7_02_v3	555722	556195	0.13924	Pf3D7_02_v3:555722-556195	474	+	oId CUFF.232.1; transcript_id TCONS_00000196; tss_id TSS183;gene_id XLOC_000166; ExonInfo:555722:556195; total_nExon:1	0	9	12	26	12	2	2	39	0	27.7976	49.5832	81.0205	59.2862	14.528	30.9598	262.024	525.199	1	2	4	24	0	1	2	22	11.3999	26.8302	22.7854	156.731	0	19.3357	18.9252	182.583	217.747	220.843	-0.0203737	Both	-0.610546	-0.763618	-0.387897	-0.499222
TCONS_00000198	Pf3D7_02_v3	576987	577276	0.172414	Pf3D7_02_v3:576987-577276	290	+	oId CUFF.238.1; transcript_id TCONS_00000198; tss_id TSS185;gene_id XLOC_000168; ExonInfo:576987:577276; total_nExon:1	0	7	17	16	7	12	4	47	0	35.3856	114.965	81.6028	56.6022	142.666	101.342	516.818	1049.38	5	3	12	43	7	2	21	56	93.2902	65.8686	111.877	459.595	89.8752	63.2926	325.232	760.655	730.631	1239.06	-0.762025	C	-0.605199	-0.617046	-0.711824	-0.723672
TCONS_00000199	Pf3D7_02_v3	602381	602936	0.147482	Pf3D7_02_v3:602381-602936	556	+	oId CUFF.241.1; transcript_id TCONS_00000199; tss_id TSS186;gene_id XLOC_000169; ExonInfo:602381:602936; total_nExon:1	3	40	43	54	30	46	1	76	114.412	105.291	151.422	143.411	126.317	284.776	13.1928	435.169	1373.99	90	5	336	18	117	4	173	13	874.406	57.1652	1631.19	100.181	782.226	65.9156	1395.16	91.9492	2662.94	2335.26	0.189442	Both	0.38835	0.245079	-0.883959	-0.869943
TCONS_00000200	Pf3D7_02_v3	603366	604830	0.108532	Pf3D7_02_v3:603366-604830	1465	+	oId CUFF.242.1; transcript_id TCONS_00000200; tss_id TSS187;gene_id XLOC_000170; ExonInfo:603366:604830; total_nExon:1	38	594	331	231	230	333	51	154	549.397	592.75	441.877	232.57	367.13	781.523	255.069	334.285	3554.6	27	15	93	7	29	10	69	8	99.4458	65.0137	171.159	14.7694	73.5016	62.4712	210.95	21.451	350.388	368.374	-0.0722169	Both	0.134045	-0.228239	-0.358661	-0.402135
TCONS_00000201	Pf3D7_02_v3	632538	633068	0.103578	Pf3D7_02_v3:632538-633068	531	+	oId CUFF.245.1; transcript_id TCONS_00000201; tss_id TSS188;gene_id XLOC_000171; ExonInfo:632538:633068; total_nExon:1	0	50	40	18	3	8	13	45	0	137.822	147.502	50.0587	13.2275	51.8624	179.596	269.82	849.889	3	6	18	6	10	2	2	3	30.5217	71.834	91.5072	34.9688	70.0106	34.5124	16.8899	22.22	228.832	143.633	0.671902	N	-0.575246	0.849172	0.922219	-0.429152
TCONS_00000203	Pf3D7_02_v3	699653	700324	0.172619	Pf3D7_02_v3:699653-700324	672	+	oId CUFF.253.1; transcript_id TCONS_00000203; tss_id TSS190;gene_id XLOC_000173; ExonInfo:699653:699817|700026:700324; total_nExon:2	5	21	17	54	96	79	0	74	157.722	45.7217	49.5154	118.619	334.335	404.523	0	350.467	1460.9	19	10	60	44	24	1	20	21	152.684	94.5654	240.928	202.551	132.718	13.6301	133.407	122.855	690.729	402.61	0.778736	N	0.236473	-0.0568267	-0.614095	-1.80196
TCONS_00000205	Pf3D7_02_v3	719318	720238	0.162866	Pf3D7_02_v3:719318-720238	921	+	oId CUFF.258.1; transcript_id TCONS_00000205; tss_id TSS192;gene_id XLOC_000175; ExonInfo:719318:720238; total_nExon:1	41	240	40	813	1076	1377	166	182	943.279	381.109	84.9741	1302.52	2733.11	5142.62	1321.14	628.668	12537.4	1226	110	3249	545	2041	68	3693	357	7185.66	758.682	9515.26	1829.84	8231.8	675.993	17966.5	1523.27	19289.4	28397.6	-0.557956	C	0.202888	0.37613	-0.861571	-0.875317
TCONS_00000207	Pf3D7_02_v3	746643	747123	0.130977	Pf3D7_02_v3:746643-747123	481	+	oId CUFF.264.1; transcript_id TCONS_00000207; tss_id TSS194;gene_id XLOC_000177; ExonInfo:746643:747123; total_nExon:1	8	116	183	198	122	47	46	124	352.771	353.055	745.116	608.004	593.953	336.43	701.69	820.953	4511.97	11	10	73	9	19	12	48	8	123.571	132.195	409.77	57.917	146.876	228.645	447.581	65.4254	723.452	888.528	-0.296519	Both	-0.516645	-0.363565	-0.4634	0.182198
TCONS_00000211	Pf3D7_02_v3	754392	754922	0.131827	Pf3D7_02_v3:754392-754922	531	+	oId CUFF.268.2; transcript_id TCONS_00000211; tss_id TSS197;gene_id XLOC_000180; ExonInfo:754392:754452|754646:754819|754888:754922; total_nExon:3| oId CUFF.268.1; transcript_id TCONS_00000210; tss_id TSS197;gene_id XLOC_000180; ExonInfo:754392:754452|754690:754922; total_nExon:2	4	186	390	282	158	31	49	67	159.745	512.7	1438.15	784.253	696.65	200.967	676.938	401.732	4871.13	39	225	82	90	81	182	57	87	396.783	2693.78	416.866	524.532	567.086	3140.63	481.361	644.379	4031.96	4833.45	-0.261574	Both	-0.631755	-0.480756	1.40851	1.80555
TCONS_00000215	Pf3D7_02_v3	795420	796057	0.0893417	Pf3D7_02_v3:795420-796057	638	+	oId CUFF.280.1; transcript_id TCONS_00000215; tss_id TSS201;gene_id XLOC_000184; ExonInfo:795420:796057; total_nExon:1	2	99	129	73	147	33	3	66	66.4561	227.05	395.79	168.914	539.276	177.997	34.4834	329.262	1939.23	16	5	22	1	33	3	23	0	135.439	49.8064	93.0555	4.84915	192.227	43.0728	161.607	0	283.15	396.907	-0.487232	Both	0.691894	1.48065	-0.484326	-0.581191
TCONS_00000217	Pf3D7_02_v3	808264	808965	0.128205	Pf3D7_02_v3:808264-808965	702	+	oId CUFF.283.1; transcript_id TCONS_00000217; tss_id TSS203;gene_id XLOC_000186; ExonInfo:808264:808965; total_nExon:1	213	3778	3591	2579	1079	679	204	329	6431.4	7873.54	10011.8	5422.71	3596.97	3328.05	2130.79	1491.47	40286.7	56	124	123	18	114	195	215	0	430.758	1122.43	472.766	79.3158	603.429	2544.12	1372.75	0	2105.27	4520.3	-1.10242	C	-0.474222	-0.26883	0.350927	2.04899
TCONS_00000218	Pf3D7_02_v3	811802	812563	0.12336	Pf3D7_02_v3:811802-812563	762	+	oId CUFF.286.1; transcript_id TCONS_00000218; tss_id TSS204;gene_id XLOC_000187; ExonInfo:811802:812563; total_nExon:1	0	43	16	35	41	126	7	13	0	82.5486	41.0913	67.7901	125.902	568.885	67.3507	54.2871	1007.85	9	32	45	8	27	11	32	6	63.7708	266.821	159.326	32.4721	131.649	132.199	188.208	30.9503	522.39	483.007	0.113084	Both	-0.755371	0.0781418	1.73291	0.0781418
TCONS_00000219	Pf3D7_02_v3	814813	815414	0.107973	Pf3D7_02_v3:814813-815414	602	+	oId CUFF.288.1; transcript_id TCONS_00000219; tss_id TSS205;gene_id XLOC_000188; ExonInfo:814813:815414; total_nExon:1	5	474	210	205	125	113	42	60	176.092	1152.21	682.903	502.762	486.037	646.015	511.686	317.259	4474.96	11	11	57	4	16	4	4	1	98.692	116.138	255.54	20.5585	98.7837	60.8704	29.7891	6.53166	490.928	195.975	1.32484	N	0.161725	0.161725	0.375264	-0.315599
TCONS_00000220	Pf3D7_02_v3	815975	817271	0.128759	Pf3D7_02_v3:815975-817271	1297	+	oId CUFF.290.1; transcript_id TCONS_00000220; tss_id TSS206;gene_id XLOC_000189; ExonInfo:815975:817271; total_nExon:1	0	101	68	83	31	18	6	71	0	113.852	102.546	94.3965	55.8972	47.7206	33.8981	174.097	622.408	13	13	23	13	9	5	9	3	54.0882	63.6492	47.8169	30.9844	25.7678	35.2847	31.082	9.08686	196.539	101.221	0.9573	N	0.962603	-0.646524	1.53729	-0.129305
TCONS_00000221	Pf3D7_02_v3	818273	819075	0.128269	Pf3D7_02_v3:818273-819075	803	+	oId CUFF.292.1; transcript_id TCONS_00000221; tss_id TSS207;gene_id XLOC_000190; ExonInfo:818273:819075; total_nExon:1	4	136	77	180	44	26	11	60	105.567	247.737	187.642	330.812	128.207	111.388	100.426	237.747	1449.53	1	7	38	2	4	2	10	2	6.72341	55.3833	127.664	7.70301	18.5065	22.8074	55.8082	9.78934	197.474	106.911	0.885242	N	-0.756542	-0.46603	0.405507	-0.369193
TCONS_00000224	Pf3D7_02_v3	827253	829095	0.168204	Pf3D7_02_v3:827253-829095	1843	+	oId CUFF.296.1; transcript_id TCONS_00000224; tss_id TSS210;gene_id XLOC_000193; ExonInfo:827253:829095; total_nExon:1	10	79	38	76	24	29	10	103	114.909	62.6561	40.3189	60.8144	30.4477	54.0937	39.7502	177.699	580.689	84	29	83	74	56	13	20	25	245.897	99.8995	121.408	124.093	112.808	64.5468	48.5973	53.278	591.298	279.23	1.08243	N	2.17175	0.0653307	-0.14056	-0.694881
TCONS_00000225	Pf3D7_02_v3	832384	833277	0.123043	Pf3D7_02_v3:832384-833277	894	+	oId CUFF.297.1; transcript_id TCONS_00000225; tss_id TSS211;gene_id XLOC_000194; ExonInfo:832384:833277; total_nExon:1	40	1504	2615	2149	770	376	146	91	948.097	2460.49	5723.14	3547.05	2014.99	1446.69	1197.1	323.838	17661.4	22	41	35	3	39	36	27	7	132.842	291.331	105.603	10.3771	162.051	368.699	135.327	30.7712	540.153	696.849	-0.367477	Both	-0.177392	0.0604979	1.1187	1.75854
TCONS_00000226	Pf3D7_02_v3	835159	836041	0.1359	Pf3D7_02_v3:835159-836041	883	+	oId CUFF.298.1; transcript_id TCONS_00000226; tss_id TSS212;gene_id XLOC_000195; ExonInfo:835159:836041; total_nExon:1	98	1089	708	422	109	75	65	56	2351.81	1803.79	1568.84	705.223	288.796	292.167	539.602	201.77	7751.99	39	18	24	3	74	9	3	2	238.429	129.497	73.3164	10.5065	311.317	93.3243	15.2239	8.90142	451.749	428.767	0.0753292	Both	1.14382	1.79553	0.170737	-0.15065
TCONS_00000227	Pf3D7_02_v3	836956	837950	0.140704	Pf3D7_02_v3:836956-837950	995	+	oId CUFF.301.1; transcript_id TCONS_00000227; tss_id TSS213;gene_id XLOC_000196; ExonInfo:836956:837950; total_nExon:1	8	43	52	117	60	37	0	52	170.352	63.1987	102.242	173.493	141.058	127.895	0	166.247	944.487	25	1	503	26	53	1	126	1	135.618	6.38364	1363.45	80.7964	197.847	9.20099	567.357	3.94922	1586.25	778.354	1.02712	N	-0.339495	-0.207528	-0.616199	-0.609813
TCONS_00000231	Pf3D7_02_v3	853614	854252	0.126761	Pf3D7_02_v3:853614-854252	639	+	oId CUFF.307.1; transcript_id TCONS_00000231; tss_id TSS217;gene_id XLOC_000200; ExonInfo:853614:854252; total_nExon:1	4	33	11	11	10	0	3	19	132.704	75.5647	33.6966	25.4129	36.628	0	34.4294	94.6391	433.075	15	3	17	8	20	5	6	6	126.775	29.837	71.7938	38.7324	116.319	71.6754	42.0923	36.9172	267.138	267.003	0.000729284	Both	1.61277	1.31771	-0.989122	0.137471
TCONS_00000232	Pf3D7_02_v3	857503	858278	0.215206	Pf3D7_02_v3:857503-858278	776	+	oId CUFF.308.1; transcript_id TCONS_00000232; tss_id TSS218;gene_id XLOC_000201; ExonInfo:857503:858278; total_nExon:1	0	31	32	26	7	6	2	59	0	58.4367	80.698	49.4486	21.1072	26.6004	18.8954	241.929	497.115	18	26	15	10	9	6	1	1	125.238	212.876	52.1493	39.8569	43.0904	70.8061	5.77525	5.06519	430.12	124.737	1.78585	N	0.801141	-0.379867	2.06856	0.0234041
TCONS_00000234	Pf3D7_02_v3	866083	866616	0.215356	Pf3D7_02_v3:866083-866616	534	+	oId CUFF.312.1; transcript_id TCONS_00000234; tss_id TSS220;gene_id XLOC_000203; ExonInfo:866083:866616; total_nExon:1	0	11	44	25	7	6	4	67	0	30.1503	161.339	69.1346	30.6905	38.6779	54.9492	399.471	784.413	12	3	17	3	13	3	1	0	121.4	35.7149	85.937	17.386	90.5015	51.4772	8.3974	0	260.438	150.376	0.792363	N	1.58502	0.903292	-0.346546	-0.00568108
TCONS_00000237	Pf3D7_02_v3	924616	925666	0.248335	Pf3D7_02_v3:924616-925666	1051	+	oId CUFF.319.1; transcript_id TCONS_00000237; tss_id TSS223;gene_id XLOC_000206; ExonInfo:924616:925666; total_nExon:1	0	24	10	27	31	6	5	26	0	33.3924	18.6134	37.9016	68.9931	19.6336	34.8666	78.6904	292.091	4	0	13	16	21	1	2	5	20.5416	0	33.359	47.0691	74.2112	8.71027	8.52536	18.693	100.97	110.14	-0.125414	Both	-0.226706	1.95792	-1.09231	-0.721337
TCONS_00000239	Pf3D7_02_v3	940214	946554	0.317616	Pf3D7_02_v3:940214-946554	6341	+	oId CUFF.321.1; transcript_id TCONS_00000239; tss_id TSS225;gene_id XLOC_000208; ExonInfo:940214:943548|943684:946554; total_nExon:2	12	280	619	942	1600	139	44	437	40.0623	64.52	190.816	219	589.745	75.3293	50.815	219.043	1449.33	4282	92	2134	64	3202	33	304	77	3641.84	92.0775	906.909	31.1814	1874.01	47.6042	214.613	47.6759	4672.01	2183.9	1.09714	N	2.1466	0.783815	-0.589764	-0.62368
TCONS_00000240	Pf3D7_02_v3	1139	7687	0.313788	Pf3D7_02_v3:1139-7687	6549	-	oId CUFF.135.2; transcript_id TCONS_00000240; tss_id TSS226;gene_id XLOC_000209; ExonInfo:1139:2423|2588:4124|4388:6452; total_nExon:3| oId CUFF.135.1; transcript_id TCONS_00000241; tss_id TSS227;gene_id XLOC_000209; ExonInfo:1139:2423|2588:7687; total_nExon:2	24	320	908	1070	2067	152	54	532	77.5795	71.3949	271.014	240.856	737.675	79.7578	60.3829	258.191	1796.85	7052	74	2882	93	5503	41	288	90	5807.21	71.7097	1185.89	43.8712	3118.39	57.2659	196.859	53.955	7108.68	3426.47	1.05286	N	2.13268	0.855484	-0.591281	-0.598405
TCONS_00000247	Pf3D7_02_v3	59417	59824	0.147059	Pf3D7_02_v3:59417-59824	408	-	oId CUFF.143.1; transcript_id TCONS_00000247; tss_id TSS233;gene_id XLOC_000215; ExonInfo:59417:59824; total_nExon:1	4	11	10	7	4	1	5	33	208.022	39.4843	48.0197	25.3505	22.9667	8.44197	89.9507	257.666	699.902	1	0	23	1	1	0	0	0	13.2486	0	152.262	7.58945	9.11686	0	0	0	173.1	9.11686	4.24693	N	-0.185793	-0.262015	-0.433516	-0.433516
TCONS_00000250	Pf3D7_02_v3	71261	72048	0.195431	Pf3D7_02_v3:71261-72048	788	-	oId CUFF.147.1; transcript_id TCONS_00000250; tss_id TSS236;gene_id XLOC_000218; ExonInfo:71261:72048; total_nExon:1	0	16	20	30	4	3	2	61	0	29.701	49.6672	56.1862	11.8773	13.0974	18.6073	246.316	425.453	61	55	47	19	67	11	15	11	417.945	443.448	160.91	74.5734	315.893	127.832	85.3078	54.8676	1096.88	583.9	0.909607	N	1.31176	0.668108	1.46952	-0.518237
TCONS_00000264	Pf3D7_02_v3	106608	107084	0.161426	Pf3D7_02_v3:106608-107084	477	-	oId CUFF.155.1; transcript_id TCONS_00000264; tss_id TSS246;gene_id XLOC_000224; ExonInfo:106608:107084; total_nExon:1	8	54	63	65	70	6	8	25	355.735	165.734	258.671	201.275	343.656	43.3094	123.059	166.906	1658.35	17	27	126	28	24	12	32	2	192.578	359.925	713.218	181.7	187.087	230.566	300.895	16.4938	1447.42	735.042	0.977586	N	-0.391188	-0.420573	0.426695	-0.205083
TCONS_00000269	Pf3D7_02_v3	114303	116476	0.118215	Pf3D7_02_v3:114303-116476	2174	-	oId CUFF.160.1; transcript_id TCONS_00000269; tss_id TSS250;gene_id XLOC_000227; ExonInfo:114303:116476; total_nExon:1	26	658	435	336	164	74	46	303	253.255	442.377	391.241	227.909	176.367	117.007	154.998	443.119	2206.27	224	41	162	42	216	37	38	7	555.843	119.723	200.87	59.7028	368.836	155.727	78.2701	12.6455	936.139	615.479	0.605014	N	1.98429	0.958904	-0.406455	-0.209053
TCONS_00000270	Pf3D7_02_v3	118421	119338	0.124183	Pf3D7_02_v3:118421-119338	918	-	oId CUFF.162.1; transcript_id TCONS_00000270; tss_id TSS251;gene_id XLOC_000228; ExonInfo:118421:119338; total_nExon:1	34	799	2402	1533	352	230	59	77	784.79	1272.93	5119.39	2464.08	897.029	861.781	471.098	266.845	12137.9	64	131	201	64	56	92	28	7	376.335	906.477	590.589	215.584	226.599	917.57	136.666	29.9658	2088.98	1310.8	0.672352	N	-0.142989	-0.576687	1.39969	1.43462
TCONS_00000271	Pf3D7_02_v3	124340	126925	0.134957	Pf3D7_02_v3:124340-126925	2586	-	oId CUFF.164.1; transcript_id TCONS_00000271; tss_id TSS252;gene_id XLOC_000229; ExonInfo:124340:126925; total_nExon:1	96	3402	3006	3398	1750	759	148	396	786.058	1922.65	2272.7	1937.52	1582.02	1008.83	419.208	486.824	10415.8	45	36	178	38	54	66	70	21	93.8676	88.3684	185.532	45.4075	77.5127	233.509	121.202	31.8901	413.175	464.114	-0.167726	Both	-0.228198	-0.460017	-0.31513	1.80023
TCONS_00000281	Pf3D7_02_v3	190235	191474	0.133065	Pf3D7_02_v3:190235-191474	1240	-	oId CUFF.173.1; transcript_id TCONS_00000281; tss_id TSS260;gene_id XLOC_000234; ExonInfo:190235:191474; total_nExon:1	0	99	187	910	366	361	187	412	0	116.732	294.975	1082.56	690.308	1001.09	1105.09	1056.73	5347.49	76	84	813	355	90	71	789	327	330.755	430.192	1767.98	885.038	269.532	524.093	2850.22	1036.03	3413.97	4679.88	-0.455021	Both	-0.763994	-0.832453	-0.652888	-0.547393
TCONS_00000282	Pf3D7_02_v3	192229	192640	0.123786	Pf3D7_02_v3:192229-192640	412	-	oId CUFF.175.1; transcript_id TCONS_00000282; tss_id TSS261;gene_id XLOC_000235; ExonInfo:192229:192640; total_nExon:1	26	1122	998	760	805	755	50	180	1338.98	3988.2	4745.73	2725.55	4577.07	6311.66	890.752	1391.77	25969.7	28	20	161	27	35	13	84	14	367.35	308.776	1055.46	202.921	315.985	289.283	914.765	133.716	1934.51	1653.75	0.226228	Both	-0.239036	-0.388616	-0.409147	-0.467806
TCONS_00000286	Pf3D7_02_v3	208053	208589	0.0931099	Pf3D7_02_v3:208053-208589	537	-	oId CUFF.180.1; transcript_id TCONS_00000286; tss_id TSS265;gene_id XLOC_000239; ExonInfo:208053:208305|208456:208589; total_nExon:2	5	126	87	86	77	47	84	47	197.446	343.425	317.226	236.492	335.706	301.281	1147.48	278.658	3157.71	7	20	14	32	15	32	9	10	70.4202	236.766	70.3756	184.412	103.84	546.017	75.1536	73.2374	561.975	798.248	-0.506333	C	-0.60806	-0.401061	0.408671	2.28993
TCONS_00000289	Pf3D7_02_v3	268130	269110	0.11315	Pf3D7_02_v3:268130-269110	981	-	oId CUFF.184.1; transcript_id TCONS_00000289; tss_id TSS268;gene_id XLOC_000242; ExonInfo:268130:269110; total_nExon:1	8	230	106	162	86	51	35	122	172.786	342.869	211.395	243.653	205.072	178.806	261.499	395.614	2011.69	115	251	223	73	271	137	155	39	632.755	1625.18	613.109	230.092	1026.08	1278.54	707.91	156.22	3101.14	3168.76	-0.0311183	Both	-0.299793	0.481757	1.67297	0.984892
TCONS_00000293	Pf3D7_02_v3	279376	280375	0.187	Pf3D7_02_v3:279376-280375	1000	-	oId CUFF.187.1; transcript_id TCONS_00000293; tss_id TSS272;gene_id XLOC_000245; ExonInfo:279376:280375; total_nExon:1	6	32	56	173	228	229	43	144	127.125	46.7962	109.556	255.249	533.338	787.605	315.16	458.073	2632.9	80	18	354	249	68	17	114	178	431.806	114.33	954.765	769.908	252.571	155.634	510.754	699.443	2270.81	1618.4	0.488637	Both	-0.177879	-0.764798	-1.22056	-1.08285
TCONS_00000294	Pf3D7_02_v3	280513	281405	0.147816	Pf3D7_02_v3:280513-281405	893	-	oId CUFF.188.1; transcript_id TCONS_00000294; tss_id TSS273;gene_id XLOC_000246; ExonInfo:280513:281405; total_nExon:1	0	20	36	41	20	30	4	65	0	32.756	78.8773	67.7488	52.396	115.557	32.834	231.572	611.741	11	7	125	87	14	0	29	35	66.4954	49.7953	377.576	301.272	58.2375	0	145.514	154.028	795.139	357.78	1.15213	N	-0.590423	-0.650882	-0.711341	-1.08921
TCONS_00000318	Pf3D7_02_v3	434744	435007	0.170455	Pf3D7_02_v3:434744-435007	264	-	oId CUFF.216.1; transcript_id TCONS_00000318; tss_id TSS295;gene_id XLOC_000263; ExonInfo:434744:435007; total_nExon:1	0	4	10	10	3	3	0	29	0	22.2193	74.3119	56.0437	26.6562	39.1926	0	350.413	568.837	7	0	50	12	8	0	59	7	143.518	0	512.239	140.939	112.869	0	1004.08	104.482	796.696	1221.43	-0.616471	C	-0.315257	-0.405539	-0.73463	-0.73463
TCONS_00000327	Pf3D7_02_v3	468953	469361	0.171149	Pf3D7_02_v3:468953-469361	409	-	oId CUFF.226.1; transcript_id TCONS_00000327; tss_id TSS303;gene_id XLOC_000270; ExonInfo:468953:469361; total_nExon:1	2	59	236	285	108	97	31	285	103.756	211.26	1130.49	1029.6	618.582	816.864	556.327	2219.84	6686.72	54	310	342	698	61	136	141	232	713.67	4821.21	2258.52	5284.46	554.765	3048.59	1546.79	2232.16	13077.9	7382.31	0.824982	N	-1.05384	-1.14473	1.29378	0.280878
TCONS_00000328	Pf3D7_02_v3	481907	482636	0.120548	Pf3D7_02_v3:481907-482636	730	-	oId CUFF.227.1; transcript_id TCONS_00000328; tss_id TSS304;gene_id XLOC_000271; ExonInfo:481907:482636; total_nExon:1	18	42	394	1042	310	242	141	204	522.624	84.1681	1056.29	2106.8	993.728	1140.58	1416.19	889.284	8209.66	4	5	19	17	6	5	2	14	29.5867	43.5208	70.2239	72.0321	30.5396	62.7283	12.2793	75.3873	215.364	180.935	0.251306	Both	-0.829533	-0.787263	-0.237764	0.56535
TCONS_00000330	Pf3D7_02_v3	491516	491953	0.0981735	Pf3D7_02_v3:491516-491953	438	-	oId CUFF.229.1; transcript_id TCONS_00000330; tss_id TSS306;gene_id XLOC_000273; ExonInfo:491516:491953; total_nExon:1	6	157	146	78	70	15	15	58	290.612	524.861	652.959	263.085	374.326	117.936	251.327	421.778	2896.88	17	10	23	27	31	8	10	16	209.764	145.202	141.809	190.848	263.221	167.429	102.421	143.726	687.624	676.797	0.0228965	Both	0.79213	1.85499	-0.511375	-0.0701888
TCONS_00000339	Pf3D7_02_v3	576931	577286	0.168539	Pf3D7_02_v3:576931-577286	356	-	oId CUFF.237.1; transcript_id TCONS_00000339; tss_id TSS312;gene_id XLOC_000278; ExonInfo:576931:577286; total_nExon:1	0	8	18	16	7	13	4	53	0	32.9221	99.0965	66.4316	46.079	125.821	82.5012	474.444	927.296	4	3	11	44	7	2	21	56	60.7569	53.6226	83.4878	382.851	73.166	51.5255	264.767	619.238	580.718	1008.7	-0.796582	C	-0.659248	-0.601818	-0.692749	-0.70232
TCONS_00000341	Pf3D7_02_v3	590844	592940	0.172151	Pf3D7_02_v3:590844-592940	2097	-	oId CUFF.240.1; transcript_id TCONS_00000341; tss_id TSS314;gene_id XLOC_000280; ExonInfo:590844:592940; total_nExon:1	6	89	124	158	58	67	27	154	60.5904	62.0333	115.623	111.109	64.6651	109.83	94.3195	233.489	851.66	346	59	2644	288	365	60	493	128	890.12	178.614	3398.83	424.43	646.162	261.807	1052.76	239.727	4891.99	2200.45	1.15262	N	0.0031728	-0.226209	-0.66523	-0.587202
TCONS_00000343	Pf3D7_02_v3	631629	633085	0.109128	Pf3D7_02_v3:631629-633085	1457	-	oId CUFF.244.1; transcript_id TCONS_00000343; tss_id TSS316;gene_id XLOC_000282; ExonInfo:631629:633085; total_nExon:1	13	230	80	55	33	37	19	90	188.984	230.777	107.385	55.6781	52.9646	87.313	95.5479	196.435	1015.08	14	6	35	11	31	2	4	8	51.8478	26.1484	64.7687	23.3365	79.0023	12.5629	12.2962	21.5688	166.101	125.43	0.405179	Both	0.61038	1.67362	-0.413483	-0.925414
TCONS_00000352	Pf3D7_02_v3	684206	684893	0.164244	Pf3D7_02_v3:684206-684893	688	-	oId CUFF.252.1; transcript_id TCONS_00000352; tss_id TSS323;gene_id XLOC_000288; ExonInfo:684206:684893; total_nExon:1	0	23	48	79	58	73	11	59	0	48.9099	136.552	169.494	197.29	365.094	117.237	272.919	1307.49	40	76	196	284	55	32	125	178	313.955	701.959	768.702	1276.93	297.061	426.004	814.377	1017.09	3061.54	2554.54	0.261198	Both	-1.12164	-1.17079	0	-0.797871
TCONS_00000353	Pf3D7_02_v3	700186	700935	0.185333	Pf3D7_02_v3:700186-700935	750	-	oId CUFF.254.1; transcript_id TCONS_00000353; tss_id TSS324;gene_id XLOC_000289; ExonInfo:700186:700935; total_nExon:1	6	19	29	58	38	28	4	62	169.556	37.0593	75.6712	114.138	118.559	128.444	39.1027	263.056	945.586	14	10	53	49	14	0	18	22	100.788	84.7175	190.657	202.078	69.3563	0	107.563	115.302	578.241	292.222	0.984607	N	-0.121244	-0.61392	-0.367582	-1.67625
TCONS_00000374	Pf3D7_02_v3	789527	790292	0.134465	Pf3D7_02_v3:789527-790292	766	-	oId CUFF.277.1; transcript_id TCONS_00000374; tss_id TSS341;gene_id XLOC_000303; ExonInfo:789527:790292; total_nExon:1	12	105	47	95	43	41	16	68	332.02	200.518	120.074	183.04	131.353	184.145	153.14	282.478	1586.77	33	41	143	19	103	36	62	2	232.604	340.077	503.655	76.718	499.592	430.39	362.746	10.2628	1153.05	1302.99	-0.176367	Both	-0.398666	1.03734	0.176811	0.660857
TCONS_00000375	Pf3D7_02_v3	793565	794618	0.113852	Pf3D7_02_v3:793565-794618	1054	-	oId CUFF.279.1; transcript_id TCONS_00000375; tss_id TSS342;gene_id XLOC_000304; ExonInfo:793565:794618; total_nExon:1	2	132	56	47	47	21	8	60	40.2018	183.135	103.938	65.7888	104.304	68.5219	55.6276	181.076	802.593	14	8	49	3	18	0	11	0	71.6908	48.2077	125.379	8.80031	63.4284	0	46.7559	0	254.078	110.184	1.20535	N	0.61947	0.409084	0.0584406	-1.06362
TCONS_00000376	Pf3D7_02_v3	808190	809051	0.13109	Pf3D7_02_v3:808190-809051	862	-	oId CUFF.282.1; transcript_id TCONS_00000376; tss_id TSS343;gene_id XLOC_000305; ExonInfo:808190:809051; total_nExon:1	214	3819	3615	2590	1089	689	208	336	5260.84	6479.96	8205.77	4433.83	2955.68	2749.5	1768.84	1240.15	33094.6	57	124	123	17	114	192	211	0	356.973	913.847	384.911	60.9889	491.294	2039.48	1096.86	0	1716.72	3627.63	-1.07937	C	-0.463832	-0.263981	0.366889	2.04474
TCONS_00000380	Pf3D7_02_v3	811748	812495	0.122995	Pf3D7_02_v3:811748-812495	748	-	oId CUFF.285.1; transcript_id TCONS_00000380; tss_id TSS347;gene_id XLOC_000307; ExonInfo:811748:812495; total_nExon:1	0	67	38	50	57	161	9	15	0	131.033	99.4208	98.658	178.315	740.532	88.2167	63.8129	1399.99	9	33	48	8	27	11	37	6	64.9659	280.316	173.133	33.0807	134.117	134.677	221.694	31.5303	551.496	522.018	0.0792511	Both	-0.774602	-0.0027964	1.6303	0.00838919
TCONS_00000385	Pf3D7_02_v3	835919	836563	0.134884	Pf3D7_02_v3:835919-836563	645	-	oId CUFF.299.1; transcript_id TCONS_00000385; tss_id TSS352;gene_id XLOC_000312; ExonInfo:835919:836563; total_nExon:1	0	81	42	50	42	26	2	39	0	183.749	127.461	114.437	152.404	138.716	22.7391	192.449	931.956	4	1	35	8	8	0	3	3	33.4918	9.85301	146.434	38.3715	46.0939	0	20.8501	18.2866	228.15	85.2306	1.42054	N	-0.1311	0.15295	-0.633651	-0.852152
TCONS_00000386	Pf3D7_02_v3	836717	838253	0.133377	Pf3D7_02_v3:836717-838253	1537	-	oId CUFF.300.1; transcript_id TCONS_00000386; tss_id TSS353;gene_id XLOC_000313; ExonInfo:836717:838253; total_nExon:1	12	55	63	130	65	47	2	61	165.361	52.3115	80.1611	124.748	98.8907	105.134	9.53383	126.205	762.346	26	2	510	28	54	1	130	1	91.2738	8.26216	894.618	56.3082	130.449	5.95429	378.812	2.55568	1050.46	517.772	1.02064	N	-0.340469	-0.214009	-0.609602	-0.616088
TCONS_00000395	Pf3D7_03_v3	3605	5192	0.29471	Pf3D7_03_v3:3605-5192	1588	+	oId CUFF.323.1; transcript_id TCONS_00000395; tss_id TSS362;gene_id XLOC_000322; ExonInfo:3605:5192; total_nExon:1	8	78	268	281	754	39	10	153	106.698	71.8032	330.044	260.983	1110.27	84.4357	46.1373	306.374	2316.74	2572	29	796	34	1541	20	87	21	8738.92	115.951	1351.43	66.177	3603.01	115.259	245.366	51.9446	10272.5	4015.58	1.35511	N	2.26862	0.59288	-0.544836	-0.545162
TCONS_00000396	Pf3D7_03_v3	10374	11497	0.341637	Pf3D7_03_v3:10374-11497	1124	+	oId CUFF.325.1; transcript_id TCONS_00000396; tss_id TSS363;gene_id XLOC_000323; ExonInfo:10374:11497; total_nExon:1	0	10	27	71	79	16	0	34	0	13.0091	46.9892	93.1883	164.392	48.9529	0	96.2137	462.745	6	1	17	2	8	0	23	0	28.8095	5.65035	40.7876	5.50117	26.4332	0	91.6685	0	80.7486	118.102	-0.548521	C	0.128965	0.0322413	-0.612585	-0.806032
TCONS_00000397	Pf3D7_03_v3	35081	36391	0.244089	Pf3D7_03_v3:35081-36391	1311	+	oId CUFF.327.1; transcript_id TCONS_00000397; tss_id TSS364;gene_id XLOC_000324; ExonInfo:35081:35736|36311:36391; total_nExon:2	4	18	38	75	72	8	14	41	64.6298	20.0737	56.6926	84.3865	128.438	20.9825	78.2502	99.4604	552.914	3	3	16	31	10	3	6	12	12.3485	14.5313	32.9084	73.0963	28.3249	20.9445	20.4999	35.959	132.885	105.728	0.329811	Both	-0.91617	-0.0903266	-0.761324	-0.451633
TCONS_00000403	Pf3D7_03_v3	98816	99667	0.111502	Pf3D7_03_v3:98816-99667	852	+	oId CUFF.346.1; transcript_id TCONS_00000403; tss_id TSS370;gene_id XLOC_000330; ExonInfo:98816:99667; total_nExon:1	0	269	824	1072	546	414	35	72	0	461.794	1892.4	1856.73	1499.33	1671.51	301.139	268.869	7951.76	3	4	30	7	3	6	4	3	19.0088	29.8253	94.984	25.4082	13.0807	64.4826	21.0379	13.8385	169.226	112.44	0.589802	N	-0.553414	-0.759336	-0.175891	0.990998
TCONS_00000404	Pf3D7_03_v3	100538	101073	0.136194	Pf3D7_03_v3:100538-101073	536	+	oId CUFF.347.1; transcript_id TCONS_00000404; tss_id TSS371;gene_id XLOC_000331; ExonInfo:100538:101073; total_nExon:1	3	33	19	71	50	12	4	42	118.689	90.1127	69.4087	195.608	218.398	77.0665	54.7438	249.479	1073.51	0	14	25	1	0	8	0	0	0	166.046	125.906	5.77366	0	136.759	0	0	297.725	136.759	1.12234	N	-0.732395	-0.732395	1.50351	1.1129
TCONS_00000405	Pf3D7_03_v3	101713	102966	0.136364	Pf3D7_03_v3:101713-102966	1254	+	oId CUFF.348.1; transcript_id TCONS_00000405; tss_id TSS372;gene_id XLOC_000332; ExonInfo:101713:102966; total_nExon:1	2	89	52	42	24	33	11	99	33.7849	103.768	81.1085	49.4062	44.7604	90.4901	64.2792	251.086	718.683	67	30	104	19	53	11	24	5	288.328	151.924	223.636	46.839	156.951	80.2902	85.7299	15.6645	710.727	338.636	1.06956	N	1.70275	0.279718	0.225404	-0.55672
TCONS_00000406	Pf3D7_03_v3	110489	111353	0.146821	Pf3D7_03_v3:110489-111353	865	+	oId CUFF.351.1; transcript_id TCONS_00000406; tss_id TSS373;gene_id XLOC_000333; ExonInfo:110489:111353; total_nExon:1	2	18	47	48	38	17	6	59	48.996	30.4358	106.316	81.8861	102.779	67.6042	50.8471	217.008	705.872	2	14	24	14	6	7	4	2	12.4819	102.818	74.8439	50.0518	25.7678	74.0978	20.7214	9.08686	240.195	129.674	0.889322	N	-0.986396	-0.583198	1.63439	0.799197
TCONS_00000407	Pf3D7_03_v3	132174	133404	0.160032	Pf3D7_03_v3:132174-133404	1231	+	oId CUFF.354.1; transcript_id TCONS_00000407; tss_id TSS374;gene_id XLOC_000334; ExonInfo:132174:133404; total_nExon:1	28	132	55	434	865	936	11	152	481.834	156.781	87.392	520.077	1643.4	2614.62	65.4812	392.714	5962.31	92	34	221	37	223	17	99	16	403.317	175.4	484.112	92.9184	672.728	126.405	360.249	51.0637	1155.75	1210.45	-0.0667121	Both	0.488796	1.7179	-0.549113	-0.772172
TCONS_00000408	Pf3D7_03_v3	158110	159497	0.15562	Pf3D7_03_v3:158110-159497	1388	+	oId CUFF.358.1; transcript_id TCONS_00000408; tss_id TSS375;gene_id XLOC_000335; ExonInfo:158110:159102|159360:159497; total_nExon:2	12	292	300	723	252	259	211	202	183.126	307.562	422.726	768.324	424.578	641.596	1113.87	462.821	4324.6	192	638	1011	759	427	345	833	370	746.429	2918.76	1963.96	1690.33	1142.33	2274.91	2688.07	1047.18	7319.48	7152.49	0.0332961	Both	-1.33825	-0.839652	1.39774	0.586891
TCONS_00000410	Pf3D7_03_v3	203228	203679	0.159292	Pf3D7_03_v3:203228-203679	452	+	oId CUFF.368.1; transcript_id TCONS_00000410; tss_id TSS377;gene_id XLOC_000337; ExonInfo:203228:203679; total_nExon:1	0	6	14	16	13	5	0	55	0	19.4357	60.6689	52.2909	67.3597	38.0918	0	387.547	625.394	17	6	521	120	48	9	498	51	203.253	84.4169	3112.58	821.882	394.916	182.51	4942.25	443.906	4222.13	5963.58	-0.49821	Both	-0.600228	-0.492549	-0.666967	-0.611445
TCONS_00000411	Pf3D7_03_v3	210550	211571	0.161448	Pf3D7_03_v3:210550-211571	1022	+	oId CUFF.369.1; transcript_id TCONS_00000411; tss_id TSS378;gene_id XLOC_000338; ExonInfo:210550:211571; total_nExon:1	4	113	129	329	110	110	78	248	82.9236	161.688	246.933	474.956	251.768	370.173	559.368	771.905	2919.71	95	297	615	711	157	174	494	501	501.72	1845.8	1622.96	2151.04	570.576	1558.64	2165.58	1926.24	6121.53	6221.02	-0.0232604	Both	-1.58189	-1.47704	0.460436	0.0243135
TCONS_00000414	Pf3D7_03_v3	221155	221977	0.308627	Pf3D7_03_v3:221155-221977	823	+	oId CUFF.373.1; transcript_id TCONS_00000414; tss_id TSS380;gene_id XLOC_000340; ExonInfo:221155:221977; total_nExon:1	4	90	362	337	183	90	54	166	102.999	159.955	860.698	604.284	520.251	376.192	481.006	641.762	3747.15	66	513	169	996	51	445	134	762	432.948	3960.05	553.954	3742.76	230.217	4951.18	729.634	3638.99	8689.71	9550.03	-0.136196	Both	-0.941504	-1.04498	0.856376	1.36154
TCONS_00000415	Pf3D7_03_v3	222105	222675	0.271454	Pf3D7_03_v3:222105-222675	571	+	oId CUFF.374.1; transcript_id TCONS_00000415; tss_id TSS381;gene_id XLOC_000341; ExonInfo:222105:222675; total_nExon:1	6	148	303	313	86	89	75	160	222.803	379.326	1038.92	809.38	352.579	536.48	963.419	892.037	5194.94	75	600	152	988	85	651	120	636	709.496	6679.3	718.501	5354.11	553.329	10445.4	942.277	4380.06	13461.4	16321.1	-0.27791	Both	-0.827211	-0.870031	0.811496	1.84523
TCONS_00000416	Pf3D7_03_v3	248416	249750	0.17603	Pf3D7_03_v3:248416-249750	1335	+	oId CUFF.378.1; transcript_id TCONS_00000416; tss_id TSS382;gene_id XLOC_000342; ExonInfo:248416:248892|249086:249253|249356:249750; total_nExon:3	4	43	58	160	41	27	35	113	63.467	47.0911	84.9741	176.786	71.8226	69.5419	192.106	269.191	974.979	51	149	193	204	67	33	50	163	206.148	708.737	389.816	472.367	186.363	226.245	167.759	479.656	1777.07	1060.02	0.745404	N	-0.773822	-0.877953	1.84507	-0.669691
TCONS_00000417	Pf3D7_03_v3	275282	275531	0.132	Pf3D7_03_v3:275282-275531	250	+	oId CUFF.383.1; transcript_id TCONS_00000417; tss_id TSS383;gene_id XLOC_000343; ExonInfo:275282:275531; total_nExon:1	2	26	15	37	7	11	9	57	170.01	152.546	117.735	219.021	65.695	151.786	264.65	727.467	1868.91	8	18	32	20	7	15	17	31	173.242	458.699	346.266	248.105	104.313	550.951	305.578	488.72	1226.31	1449.56	-0.24129	Both	-1.02469	-1.46249	0.789934	1.37366
TCONS_00000419	Pf3D7_03_v3	305481	305807	0.122324	Pf3D7_03_v3:305481-305807	327	+	oId CUFF.390.1; transcript_id TCONS_00000419; tss_id TSS385;gene_id XLOC_000345; ExonInfo:305481:305807; total_nExon:1	15	547	678	684	113	51	204	181	973.908	2451.3	4064.68	3092.58	810.017	537.515	4581.86	1764.41	18276.3	21	40	25	112	92	38	20	115	347.349	778.569	206.624	1061.22	1047.15	1066.07	274.59	1384.77	2393.76	3772.59	-0.656274	C	-0.958748	0.624557	0.0183776	0.667533
TCONS_00000420	Pf3D7_03_v3	308828	309883	0.125	Pf3D7_03_v3:308828-309883	1056	+	oId CUFF.393.1; transcript_id TCONS_00000420; tss_id TSS386;gene_id XLOC_000346; ExonInfo:308828:309883; total_nExon:1	6	113	36	77	17	17	10	56	120.377	156.477	66.6906	107.577	37.6556	55.3649	69.4027	168.684	782.229	147	168	120	134	165	46	14	66	751.326	1010.44	306.47	392.335	580.325	398.774	59.3947	245.578	2460.57	1284.07	0.93827	N	0.936536	0.370893	1.79327	-0.227828
TCONS_00000423	Pf3D7_03_v3	395869	396755	0.145434	Pf3D7_03_v3:395869-396755	887	+	oId CUFF.404.1; transcript_id TCONS_00000423; tss_id TSS389;gene_id XLOC_000349; ExonInfo:395869:396755; total_nExon:1	0	42	33	37	50	20	14	68	0	69.2535	72.7938	61.5532	131.877	77.5594	115.697	243.901	772.635	18	52	57	51	23	28	21	32	109.548	372.413	173.34	177.804	96.3238	289.032	106.086	141.78	833.105	633.221	0.395789	Both	-0.745447	-0.887922	1.92086	1.07619
TCONS_00000428	Pf3D7_03_v3	426149	426875	0.110041	Pf3D7_03_v3:426149-426875	727	+	oId CUFF.409.1; transcript_id TCONS_00000428; tss_id TSS393;gene_id XLOC_000353; ExonInfo:426149:426875; total_nExon:1	2	111	135	62	35	55	8	64	58.3093	223.364	363.422	125.875	112.659	260.294	80.683	280.144	1504.75	29	64	67	29	65	57	19	45	215.39	559.369	248.655	123.386	332.213	718.057	117.136	243.318	1146.8	1410.72	-0.298822	Both	-0.490535	0.0586765	1.12424	1.87061
TCONS_00000434	Pf3D7_03_v3	479674	480021	0.137931	Pf3D7_03_v3:479674-480021	348	+	oId CUFF.418.1; transcript_id TCONS_00000434; tss_id TSS399;gene_id XLOC_000357; ExonInfo:479674:480021; total_nExon:1	0	79	366	1125	805	536	314	353	0	332.601	2061.42	4778.66	5421.25	5307.3	6625.66	3232.83	27759.7	12	24	132	144	12	16	93	144	186.473	438.871	1024.95	1281.85	128.319	421.708	1199.57	1629.04	2932.15	3378.63	-0.204482	Both	-1.06789	-1.17063	-0.619746	-0.649859
TCONS_00000438	Pf3D7_03_v3	566184	566938	0.156291	Pf3D7_03_v3:566184-566938	755	+	oId CUFF.432.1; transcript_id TCONS_00000438; tss_id TSS403;gene_id XLOC_000360; ExonInfo:566184:566938; total_nExon:1	4	32	42	48	27	51	26	80	112.288	62.0018	108.866	93.8324	83.6808	232.401	252.482	337.176	1282.73	2	6	26	84	3	8	12	67	14.3028	50.4934	92.9096	344.122	14.7635	97.0375	71.2331	348.82	501.828	531.854	-0.0838365	Both	-0.835925	-0.828664	-0.574528	-0.23326
TCONS_00000440	Pf3D7_03_v3	582502	583145	0.136646	Pf3D7_03_v3:582502-583145	644	+	oId CUFF.436.1; transcript_id TCONS_00000440; tss_id TSS405;gene_id XLOC_000362; ExonInfo:582502:583145; total_nExon:1	0	79	67	106	85	30	10	56	0	179.491	203.647	242.984	308.917	160.306	113.872	276.767	1485.98	12	27	18	32	19	13	2	18	100.632	266.445	75.4259	153.725	109.643	184.907	13.9217	109.89	596.227	418.362	0.51111	N	-0.341693	-0.222843	1.83722	0.767571
TCONS_00000442	Pf3D7_03_v3	672508	672973	0.126609	Pf3D7_03_v3:672508-672973	466	+	oId CUFF.445.1; transcript_id TCONS_00000442; tss_id TSS407;gene_id XLOC_000364; ExonInfo:672508:672973; total_nExon:1	6	294	150	105	62	35	15	20	273.113	923.677	630.453	332.827	311.582	258.615	236.193	136.683	3103.14	7	17	12	16	21	14	6	9	81.1725	231.98	69.5324	106.285	167.574	275.357	57.7525	75.9779	488.97	576.661	-0.237978	Both	-0.634521	0.422002	1.19922	1.7214
TCONS_00000453	Pf3D7_03_v3	766485	767216	0.137978	Pf3D7_03_v3:766485-767216	732	+	oId CUFF.463.1; transcript_id TCONS_00000453; tss_id TSS417;gene_id XLOC_000373; ExonInfo:766485:767216; total_nExon:1	2	7	15	40	9	26	22	57	57.9104	13.9896	40.104	80.6539	28.7712	122.207	220.361	247.797	811.793	15	0	90	25	10	0	37	21	110.646	0	331.729	105.64	50.7601	0	226.546	112.772	548.016	390.078	0.490456	Both	-0.0572515	-0.585727	-1.03493	-1.03493
TCONS_00000458	Pf3D7_03_v3	833697	834279	0.207547	Pf3D7_03_v3:833697-834279	583	+	oId CUFF.472.1; transcript_id TCONS_00000458; tss_id TSS421;gene_id XLOC_000377; ExonInfo:833697:834279; total_nExon:1	2	56	9	66	21	35	4	43	72.7363	140.569	30.2227	167.149	84.3198	206.625	50.3229	234.792	986.737	348	717	458	1383	970	455	207	1466	3224.19	7817.2	2120.32	7340.14	6184.27	7150.05	1591.91	9888.01	20501.8	24814.2	-0.275415	Both	-0.814365	0.173401	0.718341	0.49576
TCONS_00000459	Pf3D7_03_v3	835717	836270	0.1787	Pf3D7_03_v3:835717-836270	554	+	oId CUFF.474.1; transcript_id TCONS_00000459; tss_id TSS422;gene_id XLOC_000378; ExonInfo:835717:836270; total_nExon:1	4	27	11	51	26	12	6	48	153.101	71.3287	38.876	135.934	109.871	74.558	79.4429	275.838	938.949	6	12	26	51	7	1	3	41	58.5046	137.693	126.68	284.872	46.9691	16.5385	24.2811	291.043	607.749	378.831	0.681921	N	-0.583218	-0.691724	0.131111	-0.962989
TCONS_00000462	Pf3D7_03_v3	838646	839361	0.138268	Pf3D7_03_v3:838646-839361	716	+	oId CUFF.476.1; transcript_id TCONS_00000462; tss_id TSS425;gene_id XLOC_000380; ExonInfo:838646:839361; total_nExon:1	38	280	491	1524	555	355	321	633	1124.92	572.108	1342.12	3141.68	1813.93	1705.93	3287.21	2813.43	15801.3	2	18	12	98	2	6	8	56	15.083	159.743	45.2204	423.375	10.3792	76.7478	50.079	307.454	643.421	444.66	0.533061	N	-0.794904	-0.827785	0.158652	-0.387176
TCONS_00000465	Pf3D7_03_v3	867751	868687	0.14301	Pf3D7_03_v3:867751-868687	937	+	oId CUFF.480.1; transcript_id TCONS_00000465; tss_id TSS428;gene_id XLOC_000383; ExonInfo:867751:868687; total_nExon:1	2	62	184	284	90	148	65	205	45.2271	96.7702	384.199	447.224	224.698	543.281	508.471	696.01	2945.88	35	393	207	598	69	466	119	372	201.63	2664.23	595.872	1973.47	273.535	4553.35	569.041	1560.14	5435.2	6956.07	-0.355939	Both	-0.897752	-0.849761	0.74328	2.00238
TCONS_00000469	Pf3D7_03_v3	910726	911628	0.130675	Pf3D7_03_v3:910726-911628	903	+	oId CUFF.491.1; transcript_id TCONS_00000469; tss_id TSS432;gene_id XLOC_000387; ExonInfo:910726:911628; total_nExon:1	10	94	59	199	78	74	34	150	234.659	152.246	127.838	325.184	202.079	281.88	275.995	528.473	2128.35	3	4	38	12	12	5	17	5	17.9341	28.139	113.51	41.0941	49.3645	50.6972	84.3557	21.7601	200.678	206.178	-0.0390076	Both	-0.996351	-0.0568261	-0.693279	0.00378841
TCONS_00000471	Pf3D7_03_v3	947766	948291	0.163498	Pf3D7_03_v3:947766-948291	526	+	oId CUFF.496.1; transcript_id TCONS_00000471; tss_id TSS434;gene_id XLOC_000389; ExonInfo:947766:948291; total_nExon:1	0	10	11	44	8	9	5	59	0	27.827	40.9494	123.531	35.6093	58.9009	69.7332	357.133	713.684	6	11	25	31	4	5	5	37	61.6248	132.95	128.304	182.393	28.2709	87.1027	42.6268	276.656	505.271	434.656	0.217182	Both	-0.673589	-1.08624	0.188119	-0.37017
TCONS_00000472	Pf3D7_03_v3	967634	967908	0.149091	Pf3D7_03_v3:967634-967908	275	+	oId CUFF.499.1; transcript_id TCONS_00000472; tss_id TSS435;gene_id XLOC_000390; ExonInfo:967634:967908; total_nExon:1	2	46	13	33	17	4	4	17	154.498	245.264	92.7272	177.52	144.988	50.1589	106.89	197.168	1169.21	20	109	39	30	18	31	7	14	393.589	2524.24	383.507	338.202	243.76	1034.74	114.346	200.574	3639.54	1593.42	1.19163	N	-0.322895	-0.509002	2.31982	0.472401
TCONS_00000477	Pf3D7_03_v3	994591	995382	0.142677	Pf3D7_03_v3:994591-995382	792	+	oId CUFF.507.1; transcript_id TCONS_00000477; tss_id TSS440;gene_id XLOC_000394; ExonInfo:994591:995382; total_nExon:1	4	130	169	190	145	66	8	94	107.035	240.1	417.565	354.046	428.376	286.686	74.0529	377.65	2285.51	5	32	22	16	26	19	17	7	34.0845	256.701	74.9385	62.4811	121.965	219.684	96.1932	34.7392	428.206	472.582	-0.14226	Both	-0.940479	0.11214	1.72695	1.28437
TCONS_00000478	Pf3D7_03_v3	996103	997634	0.138381	Pf3D7_03_v3:996103-997634	1532	+	oId CUFF.508.1; transcript_id TCONS_00000478; tss_id TSS441;gene_id XLOC_000395; ExonInfo:996103:997634; total_nExon:1	9	240	174	333	403	181	40	331	124.426	229.014	222.12	320.591	615.125	406.202	191.299	687.054	2795.83	44	74	69	260	64	27	33	317	154.968	306.698	121.432	524.57	155.112	161.291	96.4741	812.796	1107.67	1225.67	-0.146049	Both	-0.539871	-0.539871	0.060754	-0.516162
TCONS_00000479	Pf3D7_03_v3	1038895	1040360	0.225102	Pf3D7_03_v3:1038895-1040360	1466	+	oId CUFF.515.1; transcript_id TCONS_00000479; tss_id TSS442;gene_id XLOC_000396; ExonInfo:1038895:1040360; total_nExon:1	5	35	22	58	73	8	14	60	72.2398	34.9025	29.3494	58.3543	116.444	18.7625	69.9712	130.152	530.176	24	6	43	111	19	1	12	45	88.3359	25.9877	79.0842	234.04	48.1233	6.24286	36.662	120.579	427.448	211.607	1.01436	N	0.112171	-0.440055	-0.74378	-1.01989
TCONS_00000481	Pf3D7_03_v3	1057064	1063243	0.312136	Pf3D7_03_v3:1057064-1063243	6180	+	oId CUFF.518.1; transcript_id TCONS_00000481; tss_id TSS444;gene_id XLOC_000398; ExonInfo:1057064:1060322|1060593:1063243; total_nExon:2| oId CUFF.518.2; transcript_id TCONS_00000482; tss_id TSS444;gene_id XLOC_000398; ExonInfo:1057064:1060469|1060605:1063243; total_nExon:2	15	345	682	1042	1894	157	27	381	51.3827	81.5693	215.715	248.561	716.3	87.3011	31.9944	195.95	1628.77	5525	56	2895	68	4447	21	342	101	4821.45	57.5075	1262.38	33.9935	2670.48	31.0829	247.731	64.1654	6175.33	3013.45	1.0351	N	2.09638	0.868523	-0.622494	-0.637906
TCONS_00000483	Pf3D7_03_v3	3578	9126	0.318616	Pf3D7_03_v3:3578-9126	5549	-	oId CUFF.322.1; transcript_id TCONS_00000483; tss_id TSS445;gene_id XLOC_000399; ExonInfo:3578:6061|6197:9126; total_nExon:2	14	132	402	703	1268	82	34	281	53.4116	34.7587	141.613	186.768	534.092	50.7827	44.8716	160.956	1207.25	3969	48	1675	48	2589	34	176	38	3857.52	54.8984	813.462	26.7245	1731.55	56.0484	141.987	26.8872	4752.61	1956.47	1.28046	N	2.22025	0.656864	-0.576342	-0.575606
TCONS_00000484	Pf3D7_03_v3	9807	11106	0.364615	Pf3D7_03_v3:9807-11106	1300	-	oId CUFF.324.1; transcript_id TCONS_00000484; tss_id TSS446;gene_id XLOC_000400; ExonInfo:9807:11106; total_nExon:1	1	6	15	55	50	10	0	20	16.2943	6.74789	22.5682	62.4074	89.9486	26.4502	0	48.9281	273.345	22	1	16	2	19	0	26	0	91.3224	4.88479	33.1871	4.75582	54.273	0	89.5852	0	134.15	143.858	-0.100799	Both	1.43368	0.490638	-0.758258	-0.885697
TCONS_00000485	Pf3D7_03_v3	35033	36193	0.25323	Pf3D7_03_v3:35033-36193	1161	-	oId CUFF.326.1; transcript_id TCONS_00000485; tss_id TSS447;gene_id XLOC_000401; ExonInfo:35033:36193; total_nExon:1	4	18	34	58	60	8	15	37	72.9871	22.6694	57.2842	73.6975	120.872	23.6957	94.6808	101.363	567.251	3	3	15	26	11	3	6	11	13.9453	16.4104	34.8411	69.2341	35.1864	23.6529	23.1508	37.2248	134.431	119.215	0.173301	Both	-1.009	0.193212	-0.894502	-0.436517
TCONS_00000493	Pf3D7_03_v3	81314	81675	0.129834	Pf3D7_03_v3:81314-81675	362	-	oId CUFF.336.1; transcript_id TCONS_00000493; tss_id TSS454;gene_id XLOC_000407; ExonInfo:81314:81675; total_nExon:1	11	133	252	119	33	29	21	48	644.955	538.233	1364.29	485.873	213.619	276.013	425.933	422.544	4371.46	27	26	55	2	22	4	5	0	403.293	457.005	410.501	17.1131	226.128	101.338	61.9919	0	1287.91	389.459	1.72549	N	1.01506	0.0859553	1.29852	-0.570192
TCONS_00000500	Pf3D7_03_v3	90199	90855	0.108067	Pf3D7_03_v3:90199-90855	657	-	oId CUFF.341.1; transcript_id TCONS_00000500; tss_id TSS459;gene_id XLOC_000412; ExonInfo:90199:90855; total_nExon:1	73	1167	953	299	82	34	108	160	2355.39	2598.92	2839.25	671.816	292.108	178.079	1205.45	775.093	10916.1	8	10	7	6	21	11	4	4	65.7582	96.7277	28.751	28.2522	118.783	153.359	27.2916	23.9361	219.489	323.37	-0.559037	C	-0.037598	1.02517	0.584023	1.70695
TCONS_00000502	Pf3D7_03_v3	98538	99547	0.105941	Pf3D7_03_v3:98538-99547	1010	-	oId CUFF.345.1; transcript_id TCONS_00000502; tss_id TSS461;gene_id XLOC_000414; ExonInfo:98538:99547; total_nExon:1	0	384	1157	1243	712	506	37	94	0	555.989	2241.08	1815.78	1649.01	1723.05	268.497	296.056	8549.45	4	4	34	7	4	4	2	2	21.3763	25.155	90.7918	21.4295	14.7099	36.2568	8.87178	7.78102	158.753	67.6195	1.23127	N	-0.269404	-0.49236	-0.120767	0.287984
TCONS_00000503	Pf3D7_03_v3	101021	102974	0.132037	Pf3D7_03_v3:101021-102974	1954	-	oId CUFF.349.1; transcript_id TCONS_00000503; tss_id TSS462;gene_id XLOC_000415; ExonInfo:101021:102974; total_nExon:1	3	115	64	84	38	43	15	118	32.5135	86.0244	64.046	63.3957	45.4689	75.6492	56.2364	192.007	615.341	73	47	128	26	62	20	28	6	201.551	152.704	176.59	41.1222	117.796	93.6588	64.1694	12.06	571.967	287.684	0.991448	N	1.40557	0.154519	0.67579	-0.202923
TCONS_00000515	Pf3D7_03_v3	176716	177250	0.175701	Pf3D7_03_v3:176716-177250	535	-	oId CUFF.361.1; transcript_id TCONS_00000515; tss_id TSS471;gene_id XLOC_000424; ExonInfo:176716:176749|176876:177250; total_nExon:2	0	19	27	48	13	7	8	46	0	51.9802	98.8182	132.49	56.8899	45.0397	109.693	273.75	768.661	15	7	136	71	19	3	41	17	151.466	83.1786	686.209	410.698	132.024	51.3808	343.649	124.97	1331.55	652.023	1.03011	N	-0.445058	-0.532346	-0.757459	-0.904472
TCONS_00000516	Pf3D7_03_v3	179183	181087	0.194751	Pf3D7_03_v3:179183-181087	1905	-	oId CUFF.362.1; transcript_id TCONS_00000516; tss_id TSS472;gene_id XLOC_000425; ExonInfo:179183:179690|179833:179883|179998:180080|180214:180327|180403:180554|180700:180970|181087:181087; total_nExon:7	6	54	200	549	238	191	518	641	66.7004	41.4336	205.295	424.999	292.108	344.671	1992.01	1069.86	4437.08	349	482	3414	6003	533	299	3072	5629	988.376	1606.33	4831.2	9738.82	1038.72	1436.23	7221.48	11605.5	17164.7	21301.9	-0.311534	Both	-0.897716	-0.885731	-0.752488	-0.792437
TCONS_00000522	Pf3D7_03_v3	202740	203596	0.152859	Pf3D7_03_v3:202740-203596	857	-	oId CUFF.367.1; transcript_id TCONS_00000522; tss_id TSS476;gene_id XLOC_000429; ExonInfo:202740:203596; total_nExon:1	0	19	33	47	37	16	6	98	0	32.4269	75.345	80.9295	101.009	64.2221	51.3223	363.823	769.078	23	4	501	111	53	8	441	47	144.883	29.6511	1576.97	400.548	229.743	85.4746	2305.88	215.537	2152.05	2836.64	-0.39847	Both	-0.567512	-0.466753	-0.703834	-0.638636
TCONS_00000523	Pf3D7_03_v3	211023	211756	0.181199	Pf3D7_03_v3:211023-211756	734	-	oId CUFF.370.2; transcript_id TCONS_00000523; tss_id TSS477;gene_id XLOC_000430; ExonInfo:211023:211323|211441:211687; total_nExon:2| oId CUFF.370.1; transcript_id TCONS_00000524; tss_id TSS477;gene_id XLOC_000430; ExonInfo:211023:211291|211441:211621|211753:211756; total_nExon:3	1	32	28	121	17	38	29	91	28.8762	63.7781	74.6566	243.312	54.1974	178.122	289.683	394.526	1327.15	95	293	611	700	154	173	494	494	698.849	2536.4	2245.93	2949.84	779.572	2158.55	3016.44	2645.58	8431.03	8600.15	-0.0286534	Both	-1.57465	-1.48545	0.448168	0.0330345
TCONS_00000530	Pf3D7_03_v3	248972	250357	0.16811	Pf3D7_03_v3:248972-250357	1386	-	oId CUFF.379.1; transcript_id TCONS_00000530; tss_id TSS483;gene_id XLOC_000435; ExonInfo:248972:250357; total_nExon:1	4	71	134	249	52	33	58	225	61.13	74.8918	189.09	264.992	87.7378	81.8658	306.625	516.262	1582.59	54	145	200	195	68	31	49	156	210.236	664.313	389.08	434.9	182.179	204.707	158.35	442.153	1698.53	987.389	0.782596	N	-0.708837	-0.866826	1.85285	-0.737049
TCONS_00000532	Pf3D7_03_v3	258712	259628	0.0959651	Pf3D7_03_v3:258712-259628	917	-	oId CUFF.381.1; transcript_id TCONS_00000532; tss_id TSS485;gene_id XLOC_000437; ExonInfo:258712:259628; total_nExon:1	89	716	344	243	168	110	92	167	2056.55	1141.94	733.968	391.015	428.595	412.606	735.396	579.374	6479.44	156	433	540	385	229	360	309	255	918.318	2999.49	1588.39	1298.29	927.64	3594.41	1509.85	1092.8	6804.48	7124.71	-0.0663465	Both	-0.820228	-0.810262	1.25376	1.84676
TCONS_00000542	Pf3D7_03_v3	296705	297726	0.11546	Pf3D7_03_v3:296705-297726	1022	-	oId CUFF.388.1; transcript_id TCONS_00000542; tss_id TSS492;gene_id XLOC_000442; ExonInfo:296705:297726; total_nExon:1	2	21	37	100	104	56	28	31	41.4618	30.0483	70.8256	144.363	238.035	188.452	200.799	96.4881	1010.47	2	30	109	255	39	36	67	101	10.5625	186.445	287.647	771.471	141.735	322.476	293.712	388.323	1256.12	1146.25	0.132062	Both	-1.29038	-0.705973	-0.509684	0.0970295
TCONS_00000545	Pf3D7_03_v3	308566	310013	0.121547	Pf3D7_03_v3:308566-310013	1448	-	oId CUFF.392.1; transcript_id TCONS_00000545; tss_id TSS495;gene_id XLOC_000445; ExonInfo:308566:309510|309677:310013; total_nExon:2	10	223	75	133	25	26	20	97	146.277	225.145	101.299	135.477	40.3743	61.7367	101.202	213.03	1024.54	147	169	120	136	165	46	14	66	547.788	741.093	223.445	290.319	423.112	290.744	43.3044	179.05	1802.65	936.209	0.945213	N	0.928627	0.364455	1.79971	-0.23131
TCONS_00000549	Pf3D7_03_v3	371989	372234	0.174797	Pf3D7_03_v3:371989-372234	246	-	oId CUFF.399.1; transcript_id TCONS_00000549; tss_id TSS499;gene_id XLOC_000449; ExonInfo:371989:372234; total_nExon:1	6	272	302	224	121	63	11	65	518.357	1621.92	2409.1	1347.61	1154.12	883.513	328.742	843.112	9106.48	19	9	24	62	22	4	17	19	418.168	233.094	263.939	781.683	333.193	149.319	310.567	304.428	1696.88	1097.51	0.628658	N	0.359043	-0.0848647	-0.607109	-1.04579
TCONS_00000553	Pf3D7_03_v3	395628	396319	0.150289	Pf3D7_03_v3:395628-396319	692	-	oId CUFF.403.1; transcript_id TCONS_00000553; tss_id TSS503;gene_id XLOC_000453; ExonInfo:395628:396319; total_nExon:1	6	135	51	63	82	50	12	103	183.788	285.418	144.247	134.383	277.312	248.617	127.155	473.693	1874.61	17	45	52	48	19	23	19	34	132.658	413.228	202.761	214.57	102.027	304.418	123.069	193.152	963.216	722.666	0.414531	Both	-0.74832	-1.04669	1.9466	0.897503
TCONS_00000557	Pf3D7_03_v3	441107	441677	0.140105	Pf3D7_03_v3:441107-441677	571	-	oId CUFF.410.1; transcript_id TCONS_00000557; tss_id TSS506;gene_id XLOC_000455; ExonInfo:441107:441677; total_nExon:1	33	634	905	750	166	138	117	110	1225.42	1624.95	3103.04	1939.41	680.56	831.845	1502.93	613.275	11521.4	20	24	8	39	23	5	4	9	189.199	267.172	37.8158	211.346	149.724	80.2262	31.4092	61.982	705.533	323.342	1.12565	N	0.685141	0.24348	1.56846	-0.549245
TCONS_00000565	Pf3D7_03_v3	484051	484434	0.153646	Pf3D7_03_v3:484051-484434	384	-	oId CUFF.419.1; transcript_id TCONS_00000565; tss_id TSS513;gene_id XLOC_000460; ExonInfo:484051:484434; total_nExon:1	1	51	143	353	257	181	19	133	55.2644	194.535	729.712	1358.5	1568.08	1623.75	363.232	1103.55	6996.61	28	48	114	138	60	32	83	187	394.206	795.238	801.982	1112.97	581.289	764.139	969.955	1916.64	3104.4	4232.02	-0.447032	Both	-1.13774	-0.730936	-0.2654	-0.332837
TCONS_00000566	Pf3D7_03_v3	484573	485815	0.149638	Pf3D7_03_v3:484573-485815	1243	-	oId CUFF.420.1; transcript_id TCONS_00000566; tss_id TSS514;gene_id XLOC_000461; ExonInfo:484573:485815; total_nExon:1	0	33	45	213	54	36	91	129	0	38.8167	70.8117	252.779	101.603	99.5908	536.474	330.07	1430.14	251	572	1433	1291	429	429	827	1039	1089.72	2922.33	3108.73	3210.77	1281.67	3159.05	2980.27	3283.91	10331.6	10704.9	-0.0512141	Both	-1.71054	-1.49723	0.324832	0.588141
TCONS_00000567	Pf3D7_03_v3	486346	486875	0.15283	Pf3D7_03_v3:486346-486875	530	-	oId CUFF.421.1; transcript_id TCONS_00000567; tss_id TSS515;gene_id XLOC_000462; ExonInfo:486346:486875; total_nExon:1	1	14	6	54	16	16	9	46	40.0118	38.6632	22.1672	150.46	70.6802	103.921	124.571	276.338	826.811	0	2	11	62	1	3	2	26	0	23.9899	56.0268	362.027	7.01429	51.8664	16.9218	192.937	442.044	268.739	0.717981	N	-0.703068	-0.647693	-0.51321	-0.291709
TCONS_00000568	Pf3D7_03_v3	498015	498992	0.131902	Pf3D7_03_v3:498015-498992	978	-	oId CUFF.422.1; transcript_id TCONS_00000568; tss_id TSS516;gene_id XLOC_000463; ExonInfo:498015:498669|498764:498992; total_nExon:2	2	57	123	74	31	35	62	147	43.3291	85.2327	246.051	111.64	74.1482	123.087	464.65	478.146	1626.28	2	23	44	83	3	14	12	75	11.0382	149.378	121.344	262.415	11.3937	131.055	54.9742	301.345	544.175	498.768	0.125701	Both	-1.10704	-1.10704	0.175407	0.00813144
TCONS_00000571	Pf3D7_03_v3	523752	524118	0.117166	Pf3D7_03_v3:523752-524118	367	-	oId CUFF.426.1; transcript_id TCONS_00000571; tss_id TSS519;gene_id XLOC_000466; ExonInfo:523752:524118; total_nExon:1	0	9	2	34	27	12	6	47	0	35.9242	10.6798	136.924	172.392	112.652	120.033	408.089	996.693	8	62	102	150	19	58	88	77	117.862	1074.89	750.893	1265.95	192.625	1449.33	1076.15	825.862	3209.59	3543.97	-0.142976	Both	-1.5138	-1.35747	0.480976	1.26054
TCONS_00000578	Pf3D7_03_v3	581687	583081	0.143369	Pf3D7_03_v3:581687-583081	1395	-	oId CUFF.435.1; transcript_id TCONS_00000578; tss_id TSS525;gene_id XLOC_000472; ExonInfo:581687:583081; total_nExon:1	4	194	116	172	126	40	22	134	60.7353	203.313	162.633	181.865	211.223	98.5906	115.555	305.478	1339.39	14	49	46	53	27	22	2	25	54.1538	223.043	88.9106	117.441	71.8688	144.338	6.42154	70.4004	483.548	293.029	0.722616	N	-0.654568	-0.379764	1.92554	0.719452
TCONS_00000580	Pf3D7_03_v3	595085	595630	0.157509	Pf3D7_03_v3:595085-595630	546	-	oId CUFF.438.1; transcript_id TCONS_00000580; tss_id TSS527;gene_id XLOC_000474; ExonInfo:595085:595630; total_nExon:1	0	16	19	31	8	2	19	74	0	42.8893	68.1352	83.8394	34.3026	12.6087	255.262	431.492	928.529	0	0	0	32	0	0	0	21	0	0	0	181.367	0	0	0	151.259	181.367	151.259	0.261894	Both	-0.537146	-0.537146	-0.537146	-0.537146
TCONS_00000582	Pf3D7_03_v3	614603	615062	0.16087	Pf3D7_03_v3:614603-615062	460	-	oId CUFF.440.1; transcript_id TCONS_00000582; tss_id TSS529;gene_id XLOC_000476; ExonInfo:614603:615062; total_nExon:1	0	4	9	15	10	8	4	38	0	12.7313	38.3216	48.1683	50.9121	59.8847	63.8081	263.093	536.919	5	0	21	2	4	1	0	1	58.7383	0	123.272	13.4593	32.336	19.9255	0	8.55234	195.47	60.8138	1.68447	N	0.649626	0	-0.769928	-0.288723
TCONS_00000590	Pf3D7_03_v3	672527	672989	0.131749	Pf3D7_03_v3:672527-672989	463	-	oId CUFF.446.1; transcript_id TCONS_00000590; tss_id TSS536;gene_id XLOC_000480; ExonInfo:672527:672989; total_nExon:1	6	286	145	103	61	35	14	20	274.887	904.378	613.395	328.608	308.547	260.294	221.878	137.571	3049.56	7	17	12	15	21	14	7	9	81.6996	233.486	69.9839	100.289	168.662	277.145	67.8154	76.4713	485.459	590.093	-0.281594	Both	-0.638165	0.421889	1.2017	1.73782
TCONS_00000603	Pf3D7_03_v3	726684	727383	0.142857	Pf3D7_03_v3:726684-727383	700	-	oId CUFF.458.1; transcript_id TCONS_00000603; tss_id TSS547;gene_id XLOC_000486; ExonInfo:726684:727383; total_nExon:1	8	159	94	77	24	25	5	101	242.246	332.312	262.824	162.366	80.2357	122.886	52.3747	459.179	1714.42	25	48	46	54	32	13	7	18	192.853	435.731	177.313	238.628	169.868	170.093	44.8222	101.086	1044.53	485.87	1.1042	N	0.0141113	-0.185618	2.1243	-0.185618
TCONS_00000604	Pf3D7_03_v3	746073	746578	0.118577	Pf3D7_03_v3:746073-746578	506	-	oId CUFF.460.1; transcript_id TCONS_00000604; tss_id TSS548;gene_id XLOC_000487; ExonInfo:746073:746578; total_nExon:1	2	75	44	57	26	15	14	64	83.8268	216.968	170.285	166.367	120.314	102.056	202.986	402.741	1465.54	19	31	9	8	19	9	3	4	202.874	389.516	48.0186	48.9332	139.605	162.994	26.589	31.0933	689.342	360.282	0.936093	N	0.577176	0.0695029	2.08408	0.254844
TCONS_00000606	Pf3D7_03_v3	766499	767118	0.146774	Pf3D7_03_v3:766499-767118	620	-	oId CUFF.464.1; transcript_id TCONS_00000606; tss_id TSS550;gene_id XLOC_000489; ExonInfo:766499:767118; total_nExon:1	2	6	14	35	9	26	21	44	68.3886	14.1608	44.203	83.3413	33.977	144.318	248.403	225.891	862.684	15	0	89	25	10	0	37	25	130.667	0	387.399	124.754	59.9444	0	267.537	158.543	642.819	486.024	0.403385	Both	-0.0771223	-0.611336	-1.06278	-1.06278
TCONS_00000608	Pf3D7_03_v3	786768	787417	0.115385	Pf3D7_03_v3:786768-787417	650	-	oId CUFF.466.1; transcript_id TCONS_00000608; tss_id TSS552;gene_id XLOC_000491; ExonInfo:786768:787417; total_nExon:1	4	63	39	30	15	31	9	58	130.455	141.815	117.445	68.1333	54.0107	164.118	101.538	284.002	1061.52	5	0	36	4	3	2	5	3	41.5422	0	149.457	19.038	17.1521	28.1842	34.4824	18.1457	210.037	97.9644	1.10032	N	0.0780547	-0.460254	-0.826303	-0.223398
TCONS_00000610	Pf3D7_03_v3	808174	809766	0.142498	Pf3D7_03_v3:808174-809766	1593	-	oId CUFF.469.1; transcript_id TCONS_00000610; tss_id TSS554;gene_id XLOC_000493; ExonInfo:808174:809766; total_nExon:1	18	175	220	364	131	67	83	206	239.317	160.591	270.081	337.009	192.292	144.601	381.737	411.208	2136.84	4	62	118	35	7	36	34	20	13.5482	247.117	199.709	67.9094	16.3153	206.814	95.589	49.3156	528.284	368.034	0.521474	N	-1.06009	-1.03849	1.45712	1.02498
TCONS_00000611	Pf3D7_03_v3	835667	836441	0.176774	Pf3D7_03_v3:835667-836441	775	-	oId CUFF.473.1; transcript_id TCONS_00000611; tss_id TSS555;gene_id XLOC_000494; ExonInfo:835667:836441; total_nExon:1	4	30	16	64	32	12	6	63	109.386	56.6247	40.4011	121.877	96.6145	53.2695	56.7596	258.665	793.598	6	12	27	51	6	1	3	43	41.7998	98.3773	93.99	203.533	28.764	11.8163	17.3481	218.085	437.7	276.013	0.665205	N	-0.577291	-0.736122	0.106906	-0.943824
TCONS_00000612	Pf3D7_03_v3	858291	859943	0.168784	Pf3D7_03_v3:858291-859943	1653	-	oId CUFF.478.1; transcript_id TCONS_00000612; tss_id TSS556;gene_id XLOC_000495; ExonInfo:858291:859943; total_nExon:1	6	45	67	88	16	28	14	153	76.875	39.795	79.2646	78.5155	22.6331	58.2353	62.0507	294.32	711.689	50	49	252	241	39	21	67	116	163.201	188.209	411.007	450.622	87.598	116.26	181.525	275.642	1213.04	661.025	0.875849	N	-0.53352	-1.09414	-0.346648	-0.88484
TCONS_00000613	Pf3D7_03_v3	868034	869622	0.132788	Pf3D7_03_v3:868034-869622	1589	-	oId CUFF.481.1; transcript_id TCONS_00000613; tss_id TSS557;gene_id XLOC_000496; ExonInfo:868034:869622; total_nExon:1	12	74	237	417	269	315	93	228	159.947	68.0781	291.684	387.051	395.854	681.551	428.806	456.27	2869.24	36	395	238	581	71	452	119	374	122.241	1578.34	403.818	1130.14	165.9	2603.21	335.404	924.525	3234.54	4029.04	-0.316876	Both	-0.918701	-0.867264	0.783387	1.98163
TCONS_00000614	Pf3D7_03_v3	872834	873698	0.144509	Pf3D7_03_v3:872834-873698	865	-	oId CUFF.482.1; transcript_id TCONS_00000614; tss_id TSS558;gene_id XLOC_000497; ExonInfo:872834:873698; total_nExon:1	1	49	76	164	63	105	19	125	24.498	82.853	171.915	279.778	170.396	417.555	161.016	459.763	1767.77	19	54	167	68	21	22	43	49	118.578	396.584	520.789	243.109	90.1873	232.879	222.755	222.628	1279.06	768.449	0.735061	N	-0.972029	-1.1776	0.998612	-0.163925
TCONS_00000615	Pf3D7_03_v3	873865	874387	0.118547	Pf3D7_03_v3:873865-874387	523	-	oId CUFF.483.1; transcript_id TCONS_00000615; tss_id TSS559;gene_id XLOC_000498; ExonInfo:873865:874387; total_nExon:1	0	22	25	51	49	23	7	79	0	61.5713	93.6017	144.007	219.361	151.389	98.1875	480.944	1249.06	45	29	246	45	75	12	77	16	464.842	352.519	1269.76	266.285	533.127	210.248	660.226	120.323	2353.41	1523.92	0.626964	N	-0.0540222	0.133163	-0.362327	-0.755967
TCONS_00000619	Pf3D7_03_v3	899991	900347	0.154062	Pf3D7_03_v3:899991-900347	357	-	oId CUFF.489.1; transcript_id TCONS_00000619; tss_id TSS562;gene_id XLOC_000501; ExonInfo:899991:900347; total_nExon:1	1	118	316	519	362	263	28	103	59.4558	484.237	1734.81	2148.82	2376.25	2538.31	575.886	919.443	10837.2	2	7	38	58	5	4	11	27	30.2931	124.768	287.602	503.249	52.1146	102.762	138.298	297.722	945.912	590.896	0.678802	N	-1.01571	-0.877883	-0.420538	-0.558368
TCONS_00000626	Pf3D7_03_v3	941200	941840	0.165367	Pf3D7_03_v3:941200-941840	641	-	oId CUFF.495.1; transcript_id TCONS_00000626; tss_id TSS567;gene_id XLOC_000505; ExonInfo:941200:941840; total_nExon:1	8	6	3	32	20	4	6	12	264.578	13.6961	9.16127	73.6975	73.027	21.4743	68.6436	59.5853	583.863	8	12	10	49	30	14	5	47	67.4022	118.975	42.0997	236.495	173.933	200.064	34.9673	288.281	464.971	697.245	-0.584523	C	-0.82969	0.306654	-0.277448	0.582775
TCONS_00000638	Pf3D7_03_v3	996674	997645	0.141975	Pf3D7_03_v3:996674-997645	972	-	oId CUFF.509.1; transcript_id TCONS_00000638; tss_id TSS576;gene_id XLOC_000512; ExonInfo:996674:997645; total_nExon:1	0	180	127	274	345	150	29	220	0	270.819	255.622	415.924	830.297	530.775	218.679	720.014	3242.13	38	70	61	250	52	21	27	309	211.022	457.439	169.266	795.29	198.712	197.798	124.456	1249.21	1633.02	1770.18	-0.116355	Both	-0.535282	-0.565262	0.0793241	-0.567761
TCONS_00000644	Pf3D7_03_v3	1038716	1040393	0.213349	Pf3D7_03_v3:1038716-1040393	1678	-	oId CUFF.514.2; transcript_id TCONS_00000644; tss_id TSS582;gene_id XLOC_000517; ExonInfo:1038716:1040141|1040167:1040393; total_nExon:2| oId CUFF.514.1; transcript_id TCONS_00000643; tss_id TSS581;gene_id XLOC_000517; ExonInfo:1038716:1039588|1039859:1040238; total_nExon:2	6	35	22	67	89	10	16	70	75.729	30.4902	25.6392	58.8877	124.02	20.4883	69.8579	132.649	537.761	25	6	45	112	19	1	12	49	80.3842	22.7025	72.3	206.296	42.0398	5.45366	32.0273	114.699	381.682	194.22	0.97468	N	0.125673	-0.462092	-0.755974	-1.03439
TCONS_00000652	Pf3D7_04_v3	62887	64232	0.320951	Pf3D7_04_v3:62887-64232	1346	+	oId CUFF.531.1; transcript_id TCONS_00000652; tss_id TSS589;gene_id XLOC_000524; ExonInfo:62887:64232; total_nExon:1	0	8	42	37	16	8	8	20	0	8.68948	61.0297	40.5473	27.7991	20.4365	43.5508	47.2548	249.308	13	10	28	109	10	2	21	54	52.1177	47.1772	56.0912	250.328	27.5878	13.5997	69.8826	157.605	405.714	268.675	0.594602	N	-0.406324	-0.707537	-0.469077	-0.883245
TCONS_00000653	Pf3D7_04_v3	80827	81261	0.16092	Pf3D7_04_v3:80827-81261	435	+	oId CUFF.534.1; transcript_id TCONS_00000653; tss_id TSS590;gene_id XLOC_000525; ExonInfo:80827:81261; total_nExon:1	0	10	8	10	1	1	0	39	0	33.6617	36.0259	33.962	5.38448	7.91678	0	285.57	402.521	6	1	25	2	2	0	0	0	74.5462	14.6206	155.206	14.2346	17.0994	0	0	0	258.608	17.0994	3.91875	N	0.742294	-0.320744	-0.357401	-0.632325
TCONS_00000656	Pf3D7_04_v3	94553	97925	0.128372	Pf3D7_04_v3:94553-97925	3373	+	oId CUFF.543.1; transcript_id TCONS_00000656; tss_id TSS593;gene_id XLOC_000528; ExonInfo:94553:94681|94905:97925; total_nExon:2	10	506	499	397	129	115	39	245	62.7706	219.224	289.219	173.534	89.3996	117.179	84.6849	230.896	1266.91	25	121	138	30	43	66	45	11	39.9776	227.695	110.268	27.4814	47.3174	179.01	59.7306	12.8057	405.422	298.864	0.439936	Both	-0.616166	-0.526309	1.79715	1.16815
TCONS_00000657	Pf3D7_04_v3	106215	107294	0.117593	Pf3D7_04_v3:106215-107294	1080	+	oId CUFF.545.1; transcript_id TCONS_00000657; tss_id TSS594;gene_id XLOC_000529; ExonInfo:106215:107294; total_nExon:1	26	169	187	136	332	55	30	33	510.03	228.819	338.715	185.781	719.035	175.138	203.577	97.1919	2458.29	1	4	76	6	2	1	15	0	4.99738	23.523	189.78	17.1765	6.87778	8.47617	62.2217	0	235.477	77.5757	1.60191	N	-0.532935	-0.501701	-0.236209	-0.486083
TCONS_00000659	Pf3D7_04_v3	118061	118915	0.130994	Pf3D7_04_v3:118061-118915	855	+	oId CUFF.552.1; transcript_id TCONS_00000659; tss_id TSS596;gene_id XLOC_000531; ExonInfo:118061:118915; total_nExon:1	0	22	12	24	10	8	3	28	0	37.6349	27.4623	41.4225	27.3637	32.1863	25.7213	104.193	295.984	0	25	16	5	0	11	2	0	0	185.753	50.4802	18.0849	0	117.803	10.482	0	254.319	128.285	0.987286	N	-0.693315	-0.693315	2.00735	1.02001
TCONS_00000661	Pf3D7_04_v3	150138	152894	0.189336	Pf3D7_04_v3:150138-152894	2757	+	oId CUFF.558.1; transcript_id TCONS_00000661; tss_id TSS598;gene_id XLOC_000533; ExonInfo:150138:152894; total_nExon:1	19	342	177	186	53	83	97	613	145.921	181.29	125.519	99.4756	44.9397	103.475	257.704	706.837	1665.16	213	138	201	4372	1089	169	146	3848	416.739	317.727	196.506	4900.11	1466.18	560.826	237.108	5480.92	5831.08	7745.04	-0.409509	Both	-0.58219	-0.105114	-0.627214	-0.5167
TCONS_00000662	Pf3D7_04_v3	153930	154237	0.13961	Pf3D7_04_v3:153930-154237	308	+	oId CUFF.559.1; transcript_id TCONS_00000662; tss_id TSS599;gene_id XLOC_000534; ExonInfo:153930:154237; total_nExon:1	4	21	31	8	1	0	6	49	275.782	99.9325	197.35	38.4091	7.61193	0	143.101	507.219	1269.41	0	0	19	0	0	1	0	0	0	0	166.753	0	0	29.7908	0	0	166.753	29.7908	2.48477	N	-0.421097	-0.421097	-0.421097	0.0919146
TCONS_00000666	Pf3D7_04_v3	165461	166163	0.200569	Pf3D7_04_v3:165461-166163	703	+	oId CUFF.566.1; transcript_id TCONS_00000666; tss_id TSS603;gene_id XLOC_000538; ExonInfo:165461:166163; total_nExon:1	0	22	28	32	34	3	8	94	0	45.7838	77.9534	67.1886	113.181	14.6833	83.4414	425.528	827.76	54	14	49	57	34	5	2	15	414.783	126.545	188.069	250.809	179.714	65.1409	12.7516	83.8787	980.206	341.485	1.52126	N	1.9756	0.115746	-0.303709	-0.794393
TCONS_00000667	Pf3D7_04_v3	182107	182412	0.120915	Pf3D7_04_v3:182107-182412	306	+	oId CUFF.571.1; transcript_id TCONS_00000667; tss_id TSS604;gene_id XLOC_000539; ExonInfo:182107:182412; total_nExon:1	40	463	173	284	172	152	22	60	2775.9	2217.72	1108.56	1372.47	1317.84	1712.31	528.143	625.157	11658.1	6	10	37	15	18	15	1	6	106.076	208.044	326.859	151.914	218.984	449.793	14.6748	77.2234	792.892	760.675	0.0598446	Both	-0.625625	0.175458	0.0974769	1.81307
TCONS_00000668	Pf3D7_04_v3	194831	195049	0.164384	Pf3D7_04_v3:194831-195049	219	+	oId CUFF.572.1; transcript_id TCONS_00000668; tss_id TSS605;gene_id XLOC_000540; ExonInfo:194831:195049; total_nExon:1	74	972	1152	1270	435	235	65	75	7184.88	6513.82	10327.9	8586.77	4663.01	3703.82	2183.16	1093.31	44256.6	19	28	27	53	44	26	37	37	469.96	814.998	333.708	750.973	748.921	1090.78	759.657	666.259	2369.64	3265.62	-0.462689	Both	-1.03039	0.195533	0.485537	1.69828
TCONS_00000669	Pf3D7_04_v3	202680	203546	0.148789	Pf3D7_04_v3:202680-203546	867	+	oId CUFF.575.1; transcript_id TCONS_00000669; tss_id TSS606;gene_id XLOC_000541; ExonInfo:202680:203546; total_nExon:1	0	28	123	304	384	103	17	49	0	47.2352	277.589	517.414	1036.21	408.656	143.734	179.811	2610.65	4	72	44	36	15	53	30	46	24.9061	527.557	136.897	128.407	64.2707	559.73	155.051	208.515	817.767	987.568	-0.272189	Both	-0.982472	-0.791606	1.47921	1.63582
TCONS_00000671	Pf3D7_04_v3	217177	217499	0.0990712	Pf3D7_04_v3:217177-217499	323	+	oId CUFF.582.1; transcript_id TCONS_00000671; tss_id TSS608;gene_id XLOC_000543; ExonInfo:217177:217499; total_nExon:1	1	3	4	11	13	18	4	52	65.7337	13.611	24.2783	50.3523	94.3454	192.068	90.9563	513.198	1044.54	5	2	83	11	4	0	55	5	83.7294	39.412	694.514	105.522	46.0939	0	764.503	60.9554	923.177	871.552	0.0830209	Both	-0.447282	-0.568255	-0.590539	-0.714696
TCONS_00000672	Pf3D7_04_v3	237889	240343	0.204073	Pf3D7_04_v3:237889-240343	2455	+	oId CUFF.586.1; transcript_id TCONS_00000672; tss_id TSS609;gene_id XLOC_000544; ExonInfo:237889:238184|238304:240343; total_nExon:2	24	449	225	644	510	342	109	409	207.005	267.299	179.193	386.807	485.656	478.839	325.223	529.647	2859.67	1303	2987	2711	3287	2429	934	1517	1774	2863.08	7723.52	2976.55	4137.42	3672.76	3480.91	2766.83	2837.77	17700.6	12758.3	0.472364	Both	-0.570644	-0.0812616	2.36625	-0.197263
TCONS_00000676	Pf3D7_04_v3	245140	246214	0.109767	Pf3D7_04_v3:245140-246214	1075	+	oId CUFF.591.1; transcript_id TCONS_00000676; tss_id TSS613;gene_id XLOC_000547; ExonInfo:245140:246214; total_nExon:1	30	989	262	489	256	169	139	139	591.236	1345.3	476.773	671.1	557.018	540.656	947.631	411.29	5541	10	45	35	27	34	29	10	10	50.2064	265.866	87.8057	77.6541	117.467	246.953	41.6743	36.5505	481.532	442.645	0.121484	Both	-0.721186	0.0151106	1.65255	1.44375
TCONS_00000680	Pf3D7_04_v3	327032	328102	0.148459	Pf3D7_04_v3:327032-328102	1071	+	oId CUFF.602.1; transcript_id TCONS_00000680; tss_id TSS617;gene_id XLOC_000551; ExonInfo:327032:328102; total_nExon:1	12	129	167	1146	577	270	241	472	237.379	176.129	305.033	1578.64	1260.16	866.999	1649.16	1401.83	7475.33	6	23	38	109	11	13	13	63	30.2365	136.395	95.6882	314.664	38.146	111.117	54.3791	231.129	576.984	434.771	0.408276	Both	-0.962967	-0.883032	0.0961718	-0.153625
TCONS_00000686	Pf3D7_04_v3	395448	396556	0.146078	Pf3D7_04_v3:395448-396556	1109	+	oId CUFF.614.1; transcript_id TCONS_00000686; tss_id TSS622;gene_id XLOC_000555; ExonInfo:395448:395924|395966:396019|396150:396556; total_nExon:3	0	60	39	51	26	76	4	71	0	79.1111	68.7922	67.8443	54.8361	235.674	26.4332	203.637	736.328	61	10	357	95	109	5	107	92	296.861	57.2684	868.135	264.843	365.028	41.2716	432.231	325.946	1487.11	1164.48	0.352827	Both	-0.133453	0.130541	-1.0652	-1.12731
TCONS_00000688	Pf3D7_04_v3	421331	423161	0.192245	Pf3D7_04_v3:421331-423161	1831	+	oId CUFF.618.1; transcript_id TCONS_00000688; tss_id TSS624;gene_id XLOC_000557; ExonInfo:421331:423161; total_nExon:1	0	67	89	89	42	16	32	144	0	53.4872	95.0502	71.6839	53.6329	30.0405	128.035	250.063	681.992	29	9	50	204	18	12	16	179	85.4497	31.2066	73.6169	344.337	36.4973	59.9724	39.1328	383.972	534.611	519.575	0.0411573	Both	-0.321448	-0.65927	-0.693742	-0.493806
TCONS_00000692	Pf3D7_04_v3	478205	478524	0.090625	Pf3D7_04_v3:478205-478524	320	+	oId CUFF.628.1; transcript_id TCONS_00000692; tss_id TSS628;gene_id XLOC_000561; ExonInfo:478205:478524; total_nExon:1	0	11	6	18	4	4	8	41	0	50.3765	36.7599	83.1696	29.3024	43.0832	183.623	408.443	834.758	0	2	12	4	26	2	10	0	0	39.7827	101.356	38.7324	302.428	57.3403	140.308	0	179.871	500.076	-1.47519	C	-0.850301	2.17522	-0.44957	-0.279259
TCONS_00000694	Pf3D7_04_v3	497867	498312	0.100897	Pf3D7_04_v3:497867-498312	446	+	oId CUFF.632.1; transcript_id TCONS_00000694; tss_id TSS630;gene_id XLOC_000563; ExonInfo:497867:498312; total_nExon:1	46	1514	235	115	98	28	20	215	2187.97	4970.4	1032.1	380.908	514.635	216.19	329.078	1535.38	11166.7	1	1	11	15	6	0	0	18	12.1172	14.2592	66.6026	104.12	50.03	0	0	158.785	197.1	208.815	-0.083303	Both	-0.678654	-0.0131352	-0.643627	-0.888818
TCONS_00000701	Pf3D7_04_v3	571037	571937	0.164262	Pf3D7_04_v3:571037-571937	901	+	oId CUFF.648.1; transcript_id TCONS_00000701; tss_id TSS637;gene_id XLOC_000570; ExonInfo:571037:571937; total_nExon:1	0	50	42	44	106	4	4	20	0	81.1621	91.2055	72.0598	275.231	15.2706	32.5422	70.6196	638.09	33	56	26	6	79	22	6	8	197.713	394.821	77.8376	20.5927	325.705	223.564	29.8388	34.8936	690.964	614.001	0.170371	Both	0.239098	1.12298	1.59945	0.418637
TCONS_00000703	Pf3D7_04_v3	639502	640445	0.166314	Pf3D7_04_v3:639502-640445	944	+	oId CUFF.656.1; transcript_id TCONS_00000703; tss_id TSS639;gene_id XLOC_000572; ExonInfo:639502:640445; total_nExon:1	6	15	25	29	16	12	12	64	134.674	23.2384	51.8135	45.3283	39.6499	43.7228	93.1748	215.678	647.28	8	27	37	57	1	7	2	19	45.7448	181.68	105.718	186.71	3.93485	67.8902	9.49271	79.0933	519.853	160.411	1.69633	N	-0.557817	-1.15662	1.38118	-0.244156
TCONS_00000708	Pf3D7_04_v3	696851	697292	0.165158	Pf3D7_04_v3:696851-697292	442	+	oId CUFF.666.1; transcript_id TCONS_00000708; tss_id TSS643;gene_id XLOC_000576; ExonInfo:696851:697292; total_nExon:1	81	1341	829	1004	263	138	139	261	3887.68	4442.38	3673.92	3355.66	1393.64	1075.17	2307.84	1880.79	22017.1	95	31	115	35	80	11	17	23	1161.58	446.044	702.616	245.151	673.118	228.126	172.537	204.733	2555.39	1278.51	0.999076	N	1.96839	0.55833	-0.096239	-0.724856
TCONS_00000710	Pf3D7_04_v3	724832	725284	0.12362	Pf3D7_04_v3:724832-725284	453	+	oId CUFF.672.1; transcript_id TCONS_00000710; tss_id TSS645;gene_id XLOC_000578; ExonInfo:724832:725284; total_nExon:1	0	13	39	48	39	7	15	72	0	42.0176	168.632	156.526	201.632	53.2106	242.986	506.211	1371.22	6	15	191	260	4	10	100	200	71.5775	210.575	1138.55	1776.81	32.8368	202.34	990.225	1736.96	3197.51	2962.36	0.110203	Both	-0.947627	-1.00056	-0.75895	-0.771166
TCONS_00000714	Pf3D7_04_v3	827855	828521	0.155922	Pf3D7_04_v3:827855-828521	667	+	oId CUFF.688.1; transcript_id TCONS_00000714; tss_id TSS649;gene_id XLOC_000582; ExonInfo:827855:828521; total_nExon:1	0	51	36	75	85	37	14	48	0	111.872	105.643	165.985	298.248	190.882	153.916	229.037	1255.58	4	10	28	46	5	3	7	10	32.3854	95.2754	113.277	213.348	27.8571	41.1972	47.0431	58.9418	454.286	175.039	1.37592	N	-0.748112	-0.812465	0.265459	-0.603316
TCONS_00000715	Pf3D7_04_v3	828685	829269	0.191453	Pf3D7_04_v3:828685-829269	585	+	oId CUFF.689.1; transcript_id TCONS_00000715; tss_id TSS650;gene_id XLOC_000583; ExonInfo:828685:829269; total_nExon:1	0	6	12	37	13	8	3	53	0	15.0094	40.159	93.3838	52.0192	47.0669	37.6129	288.404	573.655	4	26	20	63	1	6	9	21	36.9327	282.498	92.2733	333.221	6.3537	93.9635	68.9766	141.158	744.925	310.451	1.26273	N	-0.813777	-1.08003	1.29045	-0.324223
TCONS_00000720	Pf3D7_04_v3	914011	914826	0.147059	Pf3D7_04_v3:914011-914826	816	+	oId CUFF.700.1; transcript_id TCONS_00000720; tss_id TSS654;gene_id XLOC_000587; ExonInfo:914011:914826; total_nExon:1	6	154	69	127	151	444	27	47	155.825	276.051	165.465	229.683	432.965	1871.82	242.569	183.264	3557.64	46	25	122	35	79	16	65	14	304.343	194.642	403.33	132.652	359.674	179.549	356.967	67.4323	1034.97	963.622	0.103047	Both	0.441977	0.899266	-0.448102	-0.57059
TCONS_00000721	Pf3D7_04_v3	915345	917399	0.111436	Pf3D7_04_v3:915345-917399	2055	+	oId CUFF.701.1; transcript_id TCONS_00000721; tss_id TSS655;gene_id XLOC_000588; ExonInfo:915345:917399; total_nExon:1	36	1551	540	673	826	1958	120	373	370.976	1103.16	513.816	482.945	939.751	3275.3	427.769	577.093	7690.8	26	5	125	31	57	4	40	18	68.2554	15.4463	163.971	46.6194	102.971	17.8107	87.1629	34.4009	294.292	242.345	0.280187	Both	0.0198867	0.715921	-1.03411	-0.974448
TCONS_00000722	Pf3D7_04_v3	980699	981396	0.189112	Pf3D7_04_v3:980699-981396	698	+	oId CUFF.706.1; transcript_id TCONS_00000722; tss_id TSS656;gene_id XLOC_000589; ExonInfo:980699:981396; total_nExon:1	2	3	18	5	10	6	6	33	60.7353	6.28803	50.4724	10.5735	33.5275	29.5772	63.03	150.459	404.663	0	0	2	26	0	0	1	33	0	0	7.73136	115.225	0	0	6.42154	185.857	122.956	192.279	-0.645055	C	-0.552772	-0.552772	-0.552772	-0.552772
TCONS_00000725	Pf3D7_04_v3	1019210	1021073	0.142704	Pf3D7_04_v3:1019210-1021073	1864	+	oId CUFF.711.1; transcript_id TCONS_00000725; tss_id TSS658;gene_id XLOC_000591; ExonInfo:1019210:1021073; total_nExon:1	10	337	168	415	49	30	105	220	113.614	264.267	176.243	328.336	61.4634	55.3282	412.672	375.273	1787.2	45	35	61	175	60	7	14	82	130.246	119.209	88.2218	290.155	119.503	34.3642	33.6347	172.782	627.832	360.284	0.801245	N	0.0788838	-0.0424759	-0.0546118	-1.08617
TCONS_00000727	Pf3D7_04_v3	1056536	1056762	0.123348	Pf3D7_04_v3:1056536-1056762	227	+	oId CUFF.717.1; transcript_id TCONS_00000727; tss_id TSS660;gene_id XLOC_000593; ExonInfo:1056536:1056762; total_nExon:1	0	5	4	28	25	53	12	24	0	32.3212	34.5912	182.613	258.503	805.76	388.778	337.474	2040.04	9	1	48	6	7	0	46	3	214.733	28.0767	572.258	82.0064	114.929	0	911.007	52.1087	897.073	1078.04	-0.265119	Both	-0.0980893	-0.40582	-0.673546	-0.759711
TCONS_00000728	Pf3D7_04_v3	1057914	1058397	0.134297	Pf3D7_04_v3:1057914-1058397	484	+	oId CUFF.718.1; transcript_id TCONS_00000728; tss_id TSS661;gene_id XLOC_000594; ExonInfo:1057914:1058321|1058368:1058397; total_nExon:2	10	297	160	1006	3353	2087	146	243	438.225	898.329	647.422	3069.97	16222.6	14846.1	2213.27	1598.81	39934.7	77	7	179	89	125	6	219	52	859.622	91.9614	998.538	569.178	960.29	113.612	2029.41	422.624	2519.3	3525.93	-0.484983	Both	0.166905	0.327006	-1.06267	-1.02745
TCONS_00000729	Pf3D7_04_v3	1058517	1058839	0.133127	Pf3D7_04_v3:1058517-1058839	323	+	oId CUFF.719.1; transcript_id TCONS_00000729; tss_id TSS662;gene_id XLOC_000595; ExonInfo:1058517:1058839; total_nExon:1	15	203	91	754	1781	1369	167	191	986.006	921.014	552.331	3451.42	12925.3	14607.8	3797.43	1885.02	39126.4	2	3	24	10	4	2	47	23	33.4918	59.1181	200.823	95.9288	46.0939	56.8061	653.302	280.395	389.362	1036.6	-1.41267	C	-0.689029	-0.627307	-0.565585	-0.575081
TCONS_00000732	Pf3D7_04_v3	1078669	1079164	0.127016	Pf3D7_04_v3:1078669-1079164	496	+	oId CUFF.727.1; transcript_id TCONS_00000732; tss_id TSS665;gene_id XLOC_000598; ExonInfo:1078669:1079164; total_nExon:1	4	21	12	17	14	50	9	19	171.04	61.9783	47.3795	50.6205	66.0931	347.059	133.127	121.979	999.277	12	1	53	17	8	2	31	6	130.719	12.8189	288.489	106.084	59.9687	36.9527	280.304	47.5821	538.111	424.807	0.341096	Both	0.0986131	-0.560354	-0.996572	-0.773823
TCONS_00000733	Pf3D7_04_v3	1084900	1085553	0.146789	Pf3D7_04_v3:1084900-1085553	654	+	oId CUFF.730.1; transcript_id TCONS_00000733; tss_id TSS666;gene_id XLOC_000599; ExonInfo:1084900:1085553; total_nExon:1	0	18	25	23	27	48	5	38	0	40.2703	74.824	51.9155	96.6238	252.561	56.0642	184.93	757.189	22	0	139	3	32	2	25	0	181.666	0	573.536	14.191	181.835	28.0116	171.356	0	769.392	381.202	1.01316	N	0.19769	0.19769	-0.746036	-0.600847
TCONS_00000734	Pf3D7_04_v3	1098891	1099511	0.151369	Pf3D7_04_v3:1098891-1099511	621	+	oId CUFF.732.1; transcript_id TCONS_00000734; tss_id TSS667;gene_id XLOC_000600; ExonInfo:1098891:1099511; total_nExon:1	0	14	12	20	14	10	0	40	0	32.9885	37.8272	47.5468	52.7679	55.4175	0	205.025	431.572	14	1	21	3	9	0	2	1	121.759	10.2344	91.2612	14.9463	53.863	0	14.4381	6.33149	238.201	74.6326	1.6743	N	1.82555	0.329918	-0.637841	-0.857787
TCONS_00000735	Pf3D7_04_v3	1108231	1109826	0.10213	Pf3D7_04_v3:1108231-1109826	1596	+	oId CUFF.734.1; transcript_id TCONS_00000735; tss_id TSS668;gene_id XLOC_000601; ExonInfo:1108231:1109675|1109710:1109826; total_nExon:2	133	1182	246	128	56	115	22	61	1764.96	1082.64	301.432	118.286	82.0466	247.728	100.993	121.537	3819.62	31	3	38	1	101	2	19	1	104.801	11.9348	64.1921	1.93662	234.963	11.4681	53.3169	2.46114	182.864	302.21	-0.724775	C	0.560355	2.19735	-0.610724	-0.623316
TCONS_00000742	Pf3D7_04_v3	1142837	1143223	0.118863	Pf3D7_04_v3:1142837-1143223	387	+	oId CUFF.744.1; transcript_id TCONS_00000742; tss_id TSS675;gene_id XLOC_000607; ExonInfo:1142837:1143223; total_nExon:1	0	18	30	10	4	2	8	38	0	68.1257	151.897	38.1852	24.2162	17.8025	151.751	312.848	764.826	0	0	27	0	0	0	0	0	0	0	188.467	0	0	0	0	0	188.467	0	Inf	N	-0.353553	-0.353553	-0.353553	-0.353553
TCONS_00000748	Pf3D7_04_v3	1194786	1199684	0.309655	Pf3D7_04_v3:1194786-1199684	4899	+	oId CUFF.753.1; transcript_id TCONS_00000748; tss_id TSS681;gene_id XLOC_000613; ExonInfo:1194786:1199684; total_nExon:1	24	276	642	747	1570	101	22	322	103.714	82.3221	256.171	224.794	749.056	70.8502	32.8876	208.918	1728.71	2339	46	1179	42	1870	25	106	26	2574.99	59.5928	648.565	26.4872	1416.65	46.6812	96.8633	20.8378	3309.63	1581.03	1.0658	N	2.10603	0.86397	-0.591533	-0.605476
TCONS_00000749	Pf3D7_04_v3	451	1754	0.29908	Pf3D7_04_v3:451-1754	1304	-	oId CUFF.519.1; transcript_id TCONS_00000749; tss_id TSS682;gene_id XLOC_000614; ExonInfo:451:614|674:1040|1083:1754; total_nExon:3	0	2	17	18	39	0	2	16	0	2.24239	25.4987	20.3616	69.9445	0	11.2387	39.0223	168.308	203	1	41	3	164	0	5	1	840.07	4.86979	84.7809	7.11184	467.024	0	17.175	3.01268	936.832	487.212	0.943243	N	2.12741	0.928735	-0.555955	-0.572023
TCONS_00000751	Pf3D7_04_v3	4720	6100	0.329471	Pf3D7_04_v3:4720-6100	1381	-	oId CUFF.521.1; transcript_id TCONS_00000751; tss_id TSS684;gene_id XLOC_000616; ExonInfo:4720:6100; total_nExon:1	0	9	50	78	63	12	4	12	0	9.52773	70.8117	83.3102	106.683	29.8772	21.2231	27.6338	349.067	14	0	58	2	7	0	12	2	54.7032	0	113.242	4.47668	18.8217	0	38.9201	5.68917	172.422	63.431	1.44268	N	0.650223	-0.267739	-0.752218	-0.752218
TCONS_00000758	Pf3D7_04_v3	80828	81264	0.160183	Pf3D7_04_v3:80828-81264	437	-	oId CUFF.535.1; transcript_id TCONS_00000758; tss_id TSS691;gene_id XLOC_000623; ExonInfo:80828:81264; total_nExon:1	0	10	8	10	1	1	0	39	0	33.5073	35.8606	33.8062	5.35978	7.88047	0	284.26	400.674	6	1	25	2	2	0	0	0	74.2042	14.5535	154.494	14.1693	17.0209	0	0	0	257.421	17.0209	3.91875	N	0.734216	-0.318622	-0.355564	-0.632626
TCONS_00000759	Pf3D7_04_v3	83927	84393	0.171306	Pf3D7_04_v3:83927-84393	467	-	oId CUFF.536.1; transcript_id TCONS_00000759; tss_id TSS692;gene_id XLOC_000624; ExonInfo:83927:84393; total_nExon:1	0	18	10	18	5	6	4	37	0	56.4303	41.94	56.9337	25.0736	44.2388	62.8497	252.321	539.787	19	1	12	13	3	0	1	2	219.853	13.6166	69.3832	86.1713	23.8877	0	9.60475	16.8477	389.024	50.3402	2.95007	N	2.25379	-0.423439	-0.560032	-0.751263
TCONS_00000763	Pf3D7_04_v3	94494	95242	0.116155	Pf3D7_04_v3:94494-95242	749	-	oId CUFF.542.1; transcript_id TCONS_00000763; tss_id TSS696;gene_id XLOC_000628; ExonInfo:94494:95242; total_nExon:1	2	206	262	212	68	58	22	129	56.5943	402.338	684.564	417.751	212.442	266.419	215.352	548.057	2803.52	12	48	37	11	33	26	13	2	86.5054	407.188	133.278	45.4251	163.701	317.902	77.7882	10.4961	672.396	569.887	0.238635	Both	-0.492707	0.0631675	1.81742	1.17492
TCONS_00000765	Pf3D7_04_v3	106458	106759	0.125828	Pf3D7_04_v3:106458-106759	302	-	oId CUFF.546.1; transcript_id TCONS_00000765; tss_id TSS698;gene_id XLOC_000630; ExonInfo:106458:106759; total_nExon:1	22	127	147	115	221	45	20	17	1547.04	616.401	954.476	563.137	1715.77	513.67	486.511	179.482	6576.48	1	2	50	5	2	1	11	0	17.9142	42.1617	447.571	51.3108	24.6549	30.3847	163.568	0	558.958	218.608	1.3544	N	-0.527241	-0.48067	-0.367572	-0.447406
TCONS_00000775	Pf3D7_04_v3	113052	113420	0.124661	Pf3D7_04_v3:113052-113420	369	-	oId CUFF.550.1; transcript_id TCONS_00000775; tss_id TSS703;gene_id XLOC_000633; ExonInfo:113052:113420; total_nExon:1	3	15	54	62	23	6	7	77	172.551	59.5483	286.788	248.329	146.054	56.0198	139.277	664.937	1773.5	1	48	4	5	1	10	2	0	14.6526	827.653	29.2867	41.9689	10.083	248.527	24.3251	0	913.561	282.935	1.69103	N	-0.470956	-0.488448	2.37315	0.347642
TCONS_00000783	Pf3D7_04_v3	149609	153345	0.178753	Pf3D7_04_v3:149609-153345	3737	-	oId CUFF.557.1; transcript_id TCONS_00000783; tss_id TSS710;gene_id XLOC_000638; ExonInfo:149609:153345; total_nExon:1	32	450	250	305	82	129	146	882	181.296	175.967	130.782	120.331	51.2909	118.637	286.138	750.239	1814.68	216	142	221	4474	1099	171	150	3904	311.753	241.177	159.384	3699.08	1091.52	418.611	179.703	4102.05	4411.4	5791.88	-0.392796	Both	-0.583673	-0.111161	-0.626683	-0.518854
TCONS_00000786	Pf3D7_04_v3	165386	166459	0.181564	Pf3D7_04_v3:165386-166459	1074	-	oId CUFF.565.1; transcript_id TCONS_00000786; tss_id TSS713;gene_id XLOC_000641; ExonInfo:165386:166459; total_nExon:1	0	28	34	37	44	6	8	117	0	38.1228	61.9289	50.8259	95.8267	19.2128	54.5907	346.516	667.024	56	14	57	61	34	5	3	15	281.418	82.791	143.131	175.604	117.576	42.6178	12.5139	54.8769	682.944	227.585	1.58537	N	1.93251	0.0462878	-0.35873	-0.821608
TCONS_00000787	Pf3D7_04_v3	170519	172203	0.240356	Pf3D7_04_v3:170519-172203	1685	-	oId CUFF.567.1; transcript_id TCONS_00000787; tss_id TSS714;gene_id XLOC_000642; ExonInfo:170519:172203; total_nExon:1	0	60	49	74	46	14	5	72	0	52.0517	56.868	64.7698	63.8336	28.5643	21.7399	135.871	423.699	26	5	42	56	16	1	5	18	83.2521	18.8401	67.1995	102.719	35.2547	5.43099	13.2892	41.9593	272.011	95.9343	1.50355	N	1.05338	-0.308565	-0.762546	-1.15978
TCONS_00000792	Pf3D7_04_v3	202229	202558	0.175758	Pf3D7_04_v3:202229-202558	330	-	oId CUFF.574.1; transcript_id TCONS_00000792; tss_id TSS719;gene_id XLOC_000647; ExonInfo:202229:202558; total_nExon:1	0	12	69	157	111	32	2	30	0	53.2858	409.89	703.374	788.425	334.189	44.5105	289.776	2623.45	2	1	11	36	1	3	11	19	32.7792	19.2867	90.0856	337.996	11.2783	83.3962	149.647	226.702	480.148	471.024	0.0276777	Both	-0.749954	-0.942083	-0.872218	-0.3133
TCONS_00000793	Pf3D7_04_v3	203033	204127	0.13242	Pf3D7_04_v3:203033-204127	1095	-	oId CUFF.576.1; transcript_id TCONS_00000793; tss_id TSS720;gene_id XLOC_000648; ExonInfo:203033:204127; total_nExon:1	0	47	162	338	435	122	35	143	0	62.7634	289.409	455.389	929.192	383.161	234.25	415.39	2769.55	5	76	55	32	19	59	31	46	24.6443	440.81	135.458	90.352	64.443	493.237	126.828	165.059	691.264	849.567	-0.297492	Both	-0.954686	-0.732401	1.41635	1.71273
TCONS_00000798	Pf3D7_04_v3	216811	217962	0.127604	Pf3D7_04_v3:216811-217962	1152	-	oId CUFF.581.1; transcript_id TCONS_00000798; tss_id TSS725;gene_id XLOC_000652; ExonInfo:216811:216833|217048:217132|217444:217646|217817:217962; total_nExon:4	6	21	20	41	64	71	15	140	110.337	26.6545	33.9601	52.5039	129.939	211.944	95.4212	386.536	1047.3	10	3	136	23	15	2	91	17	46.8477	16.5387	318.363	61.7245	48.3566	15.8919	353.865	57.9791	443.474	476.093	-0.102395	Both	-0.493498	-0.486241	-0.711218	-0.718475
TCONS_00000805	Pf3D7_04_v3	244990	245571	0.109966	Pf3D7_04_v3:244990-245571	582	-	oId CUFF.590.1; transcript_id TCONS_00000805; tss_id TSS732;gene_id XLOC_000657; ExonInfo:244990:245571; total_nExon:1	12	920	271	494	300	170	135	127	437.169	2313.33	911.607	1253.24	1206.64	1005.34	1701.32	694.649	9523.29	6	16	18	23	14	8	0	7	55.6851	174.743	83.4747	122.28	89.4111	125.932	0	47.2955	436.183	262.638	0.731856	N	-0.575505	0.0322283	1.61602	0.713627
TCONS_00000813	Pf3D7_04_v3	288457	289869	0.15782	Pf3D7_04_v3:288457-289869	1413	-	oId CUFF.596.1; transcript_id TCONS_00000813; tss_id TSS738;gene_id XLOC_000661; ExonInfo:288457:289869; total_nExon:1	8	39	39	46	35	16	5	73	119.922	40.3511	53.9814	48.0182	57.9251	38.9335	25.9277	164.296	549.355	45	57	49	84	41	10	1	98	171.847	256.15	93.5018	183.759	107.743	64.7718	3.16984	272.451	705.258	448.136	0.654215	N	0.29671	-0.387594	1.19486	-0.84736
TCONS_00000818	Pf3D7_04_v3	326562	327943	0.1411	Pf3D7_04_v3:326562-327943	1382	-	oId CUFF.601.1; transcript_id TCONS_00000818; tss_id TSS743;gene_id XLOC_000664; ExonInfo:326562:327943; total_nExon:1	12	191	192	1193	599	285	257	543	183.921	202.053	271.72	1273.3	1013.6	709.071	1362.6	1249.52	6265.78	8	27	31	128	15	17	13	78	31.2363	124.058	60.4821	286.3	40.303	112.584	42.1329	221.717	502.076	416.737	0.268771	Both	-0.891264	-0.795486	0.0984381	-0.0186234
TCONS_00000823	Pf3D7_04_v3	365259	365683	0.131765	Pf3D7_04_v3:365259-365683	425	-	oId CUFF.607.1; transcript_id TCONS_00000823; tss_id TSS748;gene_id XLOC_000667; ExonInfo:365259:365683; total_nExon:1	0	44	29	44	11	6	10	67	0	151.605	133.674	152.957	60.6262	48.621	172.688	502.165	1222.34	7	9	7	50	30	8	1	37	89.0217	134.689	44.4827	364.258	262.54	172.562	10.5562	342.558	632.451	788.215	-0.317636	Both	-0.664981	0.638757	-0.320315	-0.0355905
TCONS_00000824	Pf3D7_04_v3	371598	372182	0.188034	Pf3D7_04_v3:371598-372182	585	-	oId CUFF.609.1; transcript_id TCONS_00000824; tss_id TSS749;gene_id XLOC_000668; ExonInfo:371598:372182; total_nExon:1	6	258	483	294	52	26	117	62	217.462	645.406	1616.4	742.023	208.077	152.967	1466.9	337.378	5386.62	3	2	16	54	4	4	4	7	27.6995	21.7306	73.8186	285.618	25.4148	62.6424	30.6563	47.0525	408.867	165.766	1.30248	N	-0.497147	-0.531043	-0.56494	-0.101689
TCONS_00000829	Pf3D7_04_v3	395120	396539	0.15493	Pf3D7_04_v3:395120-396539	1420	-	oId CUFF.613.1; transcript_id TCONS_00000829; tss_id TSS753;gene_id XLOC_000672; ExonInfo:395120:396539; total_nExon:1	0	64	44	65	28	84	8	90	0	65.8906	60.6017	67.5171	46.1115	203.393	41.2797	201.557	686.35	63	11	361	104	116	6	110	94	239.399	49.1887	685.462	226.389	303.33	38.6714	346.962	260.042	1200.44	949.006	0.339074	Both	-0.146348	0.171153	-1.08893	-1.13854
TCONS_00000837	Pf3D7_04_v3	450754	451539	0.131043	Pf3D7_04_v3:450754-451539	786	-	oId CUFF.621.1; transcript_id TCONS_00000837; tss_id TSS759;gene_id XLOC_000676; ExonInfo:450754:451539; total_nExon:1	0	35	148	185	71	34	37	68	0	65.1365	368.474	347.364	211.36	148.815	345.113	275.281	1761.54	7	25	28	24	10	14	7	14	48.0831	202.081	96.1052	94.438	47.2683	163.11	39.9117	70.0094	440.707	320.299	0.460401	Both	-0.798727	-0.815721	1.81838	1.15561
TCONS_00000840	Pf3D7_04_v3	467919	468214	0.0945946	Pf3D7_04_v3:467919-468214	296	-	oId CUFF.624.1; transcript_id TCONS_00000840; tss_id TSS762;gene_id XLOC_000678; ExonInfo:467919:468214; total_nExon:1	5	247	46	42	24	100	165	116	358.75	1223.21	304.754	209.851	190.118	1164.71	4095.35	1249.61	8796.34	347	266	1333	595	920	202	1435	321	6342.66	5721.56	12174.9	6230.17	11571.9	6262.54	21772.2	4271.5	30469.3	43878.1	-0.526145	C	-0.509841	0.393683	-0.617145	-0.523665
TCONS_00000844	Pf3D7_04_v3	477253	477762	0.205882	Pf3D7_04_v3:477253-477762	510	-	oId CUFF.627.1; transcript_id TCONS_00000844; tss_id TSS765;gene_id XLOC_000680; ExonInfo:477253:477762; total_nExon:1	4	33	41	59	20	7	24	85	166.336	94.7157	157.427	170.851	91.8218	47.2518	345.241	530.688	1604.33	159	122	260	187	149	28	94	88	1684.39	1520.89	1376.3	1134.82	1086.2	503.108	826.575	678.676	5716.41	3094.55	0.885377	N	1.4048	-0.0370715	1.01178	-1.44278
TCONS_00000846	Pf3D7_04_v3	494355	495816	0.128591	Pf3D7_04_v3:494355-495816	1462	-	oId CUFF.630.1; transcript_id TCONS_00000846; tss_id TSS767;gene_id XLOC_000682; ExonInfo:494355:495816; total_nExon:1	32	535	192	332	108	82	52	195	463.601	534.97	256.842	334.943	172.746	192.842	260.605	424.153	2640.7	459	252	205	601	660	95	47	231	1694.05	1094.47	378.061	1270.66	1676.23	594.695	143.986	620.668	4437.24	3035.58	0.547693	N	1.29411	1.26346	0.272276	-0.577549
TCONS_00000847	Pf3D7_04_v3	497978	498739	0.114173	Pf3D7_04_v3:497978-498739	762	-	oId CUFF.634.1; transcript_id TCONS_00000847; tss_id TSS768;gene_id XLOC_000683; ExonInfo:497978:498739; total_nExon:1	85	1864	256	156	123	46	34	460	2364.17	3578.39	657.46	302.15	377.706	207.688	327.132	1920.93	9735.62	6	1	26	23	14	0	1	20	42.5138	8.33816	92.055	93.3573	68.2626	0	5.88149	103.168	236.264	177.312	0.414114	Both	-0.200343	0.380361	-1.01333	-1.19915
TCONS_00000859	Pf3D7_04_v3	604377	604862	0.160494	Pf3D7_04_v3:604377-604862	486	-	oId CUFF.649.1; transcript_id TCONS_00000859; tss_id TSS778;gene_id XLOC_000692; ExonInfo:604377:604862; total_nExon:1	0	8	14	29	18	5	7	47	0	24.0976	56.4158	88.1331	86.729	35.4215	105.678	307.96	704.435	1	1	25	0	1	0	1	1	11.1179	13.0832	138.886	0	7.65064	0	9.22848	8.09387	163.087	24.973	2.7072	N	-0.266484	-0.33044	-0.223846	-0.500989
TCONS_00000877	Pf3D7_04_v3	696851	697424	0.167247	Pf3D7_04_v3:696851-697424	574	-	oId CUFF.667.1; transcript_id TCONS_00000877; tss_id TSS794;gene_id XLOC_000704; ExonInfo:696851:697424; total_nExon:1	129	2399	1544	1786	476	229	275	433	4765.18	6116.48	5266.32	4594.2	1941.27	1373.15	3514.04	2401.44	29972.1	97	31	116	38	82	12	16	23	912.811	343.291	545.459	204.849	531.005	191.535	124.979	157.569	2006.41	1005.09	0.997294	N	1.97668	0.569238	-0.123427	-0.67977
TCONS_00000878	Pf3D7_04_v3	705421	706263	0.122183	Pf3D7_04_v3:705421-706263	843	-	oId CUFF.668.1; transcript_id TCONS_00000878; tss_id TSS795;gene_id XLOC_000705; ExonInfo:705421:706263; total_nExon:1	0	123	107	144	136	55	30	109	0	213.412	248.362	252.077	377.451	224.434	260.878	411.389	1988	9	12	58	342	11	14	15	192	57.6361	90.4324	185.599	1254.64	48.4753	152.068	79.7354	895.132	1588.31	1175.41	0.434325	Both	-0.621287	-0.642897	-0.552135	-0.418153
TCONS_00000880	Pf3D7_04_v3	716249	716830	0.171821	Pf3D7_04_v3:716249-716830	582	-	oId CUFF.670.1; transcript_id TCONS_00000880; tss_id TSS797;gene_id XLOC_000707; ExonInfo:716249:716830; total_nExon:1	0	14	8	38	27	13	3	43	0	35.2028	26.9109	96.4029	108.598	76.8786	37.8071	235.196	616.996	5	6	27	31	5	7	15	24	46.4042	65.5285	125.212	164.813	31.9325	110.19	115.555	162.156	401.957	419.833	-0.0627736	Both	-1.12903	-1.40756	-0.731135	0.144238
TCONS_00000884	Pf3D7_04_v3	746124	747372	0.165733	Pf3D7_04_v3:746124-747372	1249	-	oId CUFF.678.1; transcript_id TCONS_00000884; tss_id TSS801;gene_id XLOC_000711; ExonInfo:746124:747372; total_nExon:1	0	16	22	37	21	5	7	89	0	18.7297	34.4526	43.6988	39.3222	13.7656	41.0688	226.628	417.666	33	75	144	198	38	14	19	58	142.581	381.33	310.89	490.067	112.982	102.597	68.1414	182.436	1324.87	466.156	1.50696	N	-0.530649	-0.727489	1.03095	-0.793103
TCONS_00000886	Pf3D7_04_v3	753878	754759	0.129252	Pf3D7_04_v3:753878-754759	882	-	oId CUFF.680.1; transcript_id TCONS_00000886; tss_id TSS803;gene_id XLOC_000713; ExonInfo:753878:754759; total_nExon:1	6	68	92	68	76	32	2	22	144.152	112.761	204.092	113.767	201.591	124.799	16.622	79.3569	997.141	0	7	16	57	1	22	3	98	0	50.417	48.9331	199.85	4.21176	228.385	15.2411	436.665	299.2	684.502	-1.19395	C	-0.794791	-0.768918	-0.471377	0.679979
TCONS_00000891	Pf3D7_04_v3	825491	827362	0.0929487	Pf3D7_04_v3:825491-827362	1872	-	oId CUFF.686.1; transcript_id TCONS_00000891; tss_id TSS808;gene_id XLOC_000718; ExonInfo:825491:827362; total_nExon:1	112	1848	879	1474	1696	707	91	176	1267.03	1442.96	918.183	1161.2	2118.29	1298.33	356.12	298.935	8861.05	23	11	37	11	74	13	19	19	66.2854	37.3056	53.2828	18.1603	146.757	63.5463	45.4519	39.8637	175.034	295.618	-0.756101	C	0.186525	2.27046	-0.559574	0.13507
TCONS_00000892	Pf3D7_04_v3	827657	829528	0.165598	Pf3D7_04_v3:827657-829528	1872	-	oId CUFF.687.1; transcript_id TCONS_00000892; tss_id TSS809;gene_id XLOC_000719; ExonInfo:827657:829528; total_nExon:1	0	80	52	133	108	48	22	113	0	62.4658	54.318	104.776	134.891	88.1467	86.095	191.93	722.622	9	36	50	114	6	11	14	34	25.9378	122.091	72.0037	188.207	11.8992	53.77	33.4909	71.335	408.24	170.495	1.25969	N	-0.797931	-1.03947	0.858315	-0.314859
TCONS_00000893	Pf3D7_04_v3	832917	833488	0.143357	Pf3D7_04_v3:832917-833488	572	-	oId CUFF.690.1; transcript_id TCONS_00000893; tss_id TSS810;gene_id XLOC_000720; ExonInfo:832917:833488; total_nExon:1	0	18	49	67	23	18	54	161	0	46.0535	167.716	172.95	94.1294	108.312	692.447	896.04	2177.65	13	2	79	21	25	0	22	11	122.764	22.2254	372.778	113.603	162.459	0	172.448	75.6231	631.369	410.53	0.620996	N	-0.0626901	0.27454	-0.936029	-1.12626
TCONS_00000894	Pf3D7_04_v3	845417	845948	0.18609	Pf3D7_04_v3:845417-845948	532	-	oId CUFF.692.1; transcript_id TCONS_00000894; tss_id TSS811;gene_id XLOC_000721; ExonInfo:845417:845948; total_nExon:1	0	27	26	35	19	11	203	635	0	74.284	95.6959	97.153	83.6166	71.1765	2799.18	3800.29	7021.39	7	49	44	176	15	13	12	169	71.0833	585.54	223.263	1023.82	104.818	223.908	101.148	1249.37	1903.7	1679.24	0.181	Both	-0.821457	-0.747349	0.301065	-0.48797
TCONS_00000897	Pf3D7_04_v3	868777	869771	0.117588	Pf3D7_04_v3:868777-869771	995	-	oId CUFF.696.1; transcript_id TCONS_00000897; tss_id TSS813;gene_id XLOC_000723; ExonInfo:868777:869771; total_nExon:1	10	453	145	232	326	146	16	71	212.94	665.791	285.099	344.021	766.416	504.667	117.859	226.992	3123.78	150	166	340	196	309	126	190	66	813.708	1059.68	921.619	609.08	1153.48	1159.32	855.538	260.649	3404.09	3429	-0.0105162	Both	-0.132828	0.985897	0.67899	1.0057
TCONS_00000898	Pf3D7_04_v3	905202	906043	0.134204	Pf3D7_04_v3:905202-906043	842	-	oId CUFF.697.1; transcript_id TCONS_00000898; tss_id TSS814;gene_id XLOC_000724; ExonInfo:905202:906043; total_nExon:1	0	92	102	84	70	22	16	66	0	159.815	237.038	147.22	194.507	89.8804	139.301	249.394	1217.15	32	71	10	50	86	65	3	31	205.172	535.694	32.0378	183.645	379.439	706.868	15.966	144.698	956.549	1246.97	-0.382517	Both	-0.28721	0.421649	1.06125	1.75789
TCONS_00000899	Pf3D7_04_v3	913453	914033	0.142857	Pf3D7_04_v3:913453-914033	581	-	oId CUFF.698.1; transcript_id TCONS_00000899; tss_id TSS815;gene_id XLOC_000725; ExonInfo:913453:914033; total_nExon:1	2	136	53	77	129	333	9	40	72.9871	342.56	178.592	195.68	519.751	1972.67	113.617	219.164	3615.02	19	15	21	13	20	6	11	5	176.64	164.104	97.5551	69.2341	127.95	94.6116	84.8861	33.8407	507.533	341.289	0.572508	N	1.47673	0.453977	1.20539	-0.234816
TCONS_00000900	Pf3D7_04_v3	914151	916408	0.109389	Pf3D7_04_v3:914151-916408	2258	-	oId CUFF.699.1; transcript_id TCONS_00000900; tss_id TSS816;gene_id XLOC_000726; ExonInfo:914151:916408; total_nExon:1	27	1217	422	512	674	1562	139	332	253.207	787.744	365.422	334.365	697.849	2377.87	450.933	467.46	5734.85	66	29	252	68	126	19	103	28	157.68	81.5307	300.835	93.0641	207.147	76.9915	204.257	48.6995	633.109	537.095	0.237276	Both	0.134455	0.701188	-0.74456	-0.80239
TCONS_00000902	Pf3D7_04_v3	967297	967682	0.334197	Pf3D7_04_v3:967297-967682	386	-	oId CUFF.703.1; transcript_id TCONS_00000902; tss_id TSS818;gene_id XLOC_000728; ExonInfo:967297:967682; total_nExon:1	9	75	97	202	202	14	6	118	494.796	284.594	492.408	773.345	1226.09	124.941	114.109	974	4484.29	16	2	10	2	21	1	0	0	224.09	32.9628	69.9839	16.0463	202.394	23.7553	0	0	343.083	226.15	0.601282	N	1.68924	1.44614	-0.421274	-0.520722
TCONS_00000912	Pf3D7_04_v3	1027779	1028512	0.155313	Pf3D7_04_v3:1027779-1028512	734	-	oId CUFF.713.1; transcript_id TCONS_00000912; tss_id TSS824;gene_id XLOC_000734; ExonInfo:1027779:1028512; total_nExon:1	28	424	373	312	92	43	43	91	808.534	845.06	994.533	627.384	293.303	201.559	429.53	394.526	4594.43	32	152	126	247	44	33	20	62	235.402	1315.81	463.154	1040.87	222.735	411.747	122.123	332.036	3055.24	1088.64	1.48876	N	-0.661001	-0.689029	1.86388	-0.247583
TCONS_00000919	Pf3D7_04_v3	1074583	1075533	0.170347	Pf3D7_04_v3:1074583-1075533	951	-	oId CUFF.723.1; transcript_id TCONS_00000919; tss_id TSS831;gene_id XLOC_000740; ExonInfo:1074583:1075533; total_nExon:1	4	152	44	195	104	178	88	108	89.1211	233.747	90.5198	302.548	255.825	643.776	678.247	361.275	2655.06	38	14	369	81	58	3	252	33	215.687	93.5103	1046.55	263.37	226.54	28.8814	1187.27	136.36	1619.12	1579.05	0.0361537	Both	-0.408035	-0.383625	-0.678764	-0.823005
TCONS_00000921	Pf3D7_04_v3	1078665	1079166	0.125498	Pf3D7_04_v3:1078665-1079166	502	-	oId CUFF.726.1; transcript_id TCONS_00000921; tss_id TSS833;gene_id XLOC_000742; ExonInfo:1078665:1079166; total_nExon:1	4	21	12	17	14	50	11	19	168.992	61.2361	46.8121	50.0143	65.3016	342.902	160.762	120.518	1016.54	12	1	55	17	8	2	31	6	129.154	12.6653	295.79	104.813	59.2505	36.5101	276.947	47.0123	542.423	419.72	0.369992	Both	0.0790568	-0.562563	-0.984199	-0.764215
TCONS_00000922	Pf3D7_04_v3	1079507	1080339	0.153661	Pf3D7_04_v3:1079507-1080339	833	-	oId CUFF.728.1; transcript_id TCONS_00000922; tss_id TSS834;gene_id XLOC_000743; ExonInfo:1079507:1080339; total_nExon:1	4	34	40	60	28	53	13	63	101.761	59.701	93.9617	106.294	78.6444	218.872	114.406	240.633	1014.27	17	2	17	5	7	1	1	3	110.177	15.2532	55.0534	18.5631	31.2187	10.9925	5.37959	14.1545	199.046	61.7453	1.6887	N	2.21571	-0.0428847	-0.500321	-0.61468
TCONS_00000926	Pf3D7_04_v3	1107253	1107756	0.119048	Pf3D7_04_v3:1107253-1107756	504	-	oId CUFF.733.1; transcript_id TCONS_00000926; tss_id TSS838;gene_id XLOC_000746; ExonInfo:1107253:1107756; total_nExon:1	16	127	62	46	15	37	11	76	673.281	368.86	240.901	134.795	69.6878	252.739	160.123	480.157	2380.54	9	3	35	6	14	3	4	1	96.4802	37.845	187.482	36.8458	103.276	54.5474	35.593	7.80422	358.653	201.221	0.833809	N	0.45565	0.578325	-0.5608	-0.262875
TCONS_00000929	Pf3D7_04_v3	1132972	1134009	0.181118	Pf3D7_04_v3:1132972-1134009	1038	-	oId CUFF.741.1; transcript_id TCONS_00000929; tss_id TSS841;gene_id XLOC_000749; ExonInfo:1132972:1134009; total_nExon:1	6	151	61	60	10	17	9	95	122.466	212.728	114.965	85.2816	22.5348	56.326	63.5466	291.127	968.975	209	12	73	7	440	15	65	3	1086.75	73.4273	189.672	20.8509	1574.39	132.292	280.548	11.3564	1370.7	1998.59	-0.544066	C	1.14229	1.97772	-0.597199	-0.495986
TCONS_00000935	Pf3D7_05_v3	29855	30999	0.323144	Pf3D7_05_v3:29855-30999	1145	+	oId CUFF.756.1; transcript_id TCONS_00000935; tss_id TSS847;gene_id XLOC_000755; ExonInfo:29855:30999; total_nExon:1	6	11	38	75	59	13	8	56	111.012	14.0473	64.919	96.6313	120.52	39.0441	51.2027	155.561	652.937	15	7	26	40	9	3	23	24	70.7016	38.8264	61.2359	108.004	29.1915	23.9837	89.9858	82.3537	278.768	225.515	0.305842	Both	0.263834	-1.12129	-0.791502	-1.28619
TCONS_00000936	Pf3D7_05_v3	41022	41649	0.186306	Pf3D7_05_v3:41022-41649	628	+	oId CUFF.760.1; transcript_id TCONS_00000936; tss_id TSS848;gene_id XLOC_000756; ExonInfo:41022:41649; total_nExon:1	4	25	54	131	198	7	5	62	135.032	58.2503	168.322	307.954	737.957	38.3591	58.389	314.24	1818.5	58	165	52	25	56	28	7	14	498.797	1669.83	223.457	123.162	331.406	408.424	49.9692	87.6513	2515.24	877.45	1.51931	N	0.14207	-0.176167	2.36025	-0.0303082
TCONS_00000937	Pf3D7_05_v3	49844	51460	0.192331	Pf3D7_05_v3:49844-51460	1617	+	oId CUFF.763.1; transcript_id TCONS_00000937; tss_id TSS849;gene_id XLOC_000757; ExonInfo:49844:50504|50721:51279|51375:51460; total_nExon:3| oId CUFF.763.2; transcript_id TCONS_00000938; tss_id TSS850;gene_id XLOC_000757; ExonInfo:49973:50212|50448:50504|50721:51311; total_nExon:3	18	148	198	992	923	674	130	143	235.763	133.797	239.463	904.801	1334.73	1433.04	589.021	281.211	5151.82	295	381	2437	675	391	243	2768	306	984.338	1496.02	4063.24	1290.23	897.791	1375.26	7666.49	743.323	7833.84	10682.9	-0.447509	Both	-0.552787	-0.588521	-0.340045	-0.390322
TCONS_00000939	Pf3D7_05_v3	52850	53652	0.134496	Pf3D7_05_v3:52850-53652	803	+	oId CUFF.764.1; transcript_id TCONS_00000939; tss_id TSS851;gene_id XLOC_000758; ExonInfo:52850:53652; total_nExon:1	8	104	74	98	34	25	11	95	211.135	189.446	180.332	180.109	99.069	107.104	100.426	376.432	1444.05	2	3	45	13	5	0	31	3	13.4468	23.7357	151.181	50.0696	23.1332	0	173.005	14.684	238.433	210.822	0.177555	Both	-0.642575	-0.493572	-0.478672	-0.836279
TCONS_00000940	Pf3D7_05_v3	54342	55066	0.117241	Pf3D7_05_v3:54342-55066	725	+	oId CUFF.765.1; transcript_id TCONS_00000940; tss_id TSS852;gene_id XLOC_000759; ExonInfo:54342:55066; total_nExon:1	0	43	31	55	53	45	6	65	0	86.7672	83.683	111.971	171.069	213.556	60.6794	285.307	1013.03	0	2	18	2	3	3	16	0	0	17.5286	66.9873	8.5329	15.3753	37.8969	98.913	0	93.0488	152.185	-0.709769	C	-0.867292	-0.444223	-0.359609	0.204483
TCONS_00000941	Pf3D7_05_v3	60915	61975	0.122526	Pf3D7_05_v3:60915-61975	1061	+	oId CUFF.766.1; transcript_id TCONS_00000941; tss_id TSS853;gene_id XLOC_000760; ExonInfo:60915:61975; total_nExon:1	4	565	443	219	104	50	15	69	79.8727	778.697	816.793	304.524	229.277	162.07	103.613	206.862	2681.71	18	17	72	9	52	19	21	1	91.5652	101.765	183.014	26.2266	182.028	163.934	88.6718	3.70333	402.571	438.337	-0.122795	Both	-0.194848	1.12865	-0.047793	0.863951
TCONS_00000942	Pf3D7_05_v3	73445	74026	0.080756	Pf3D7_05_v3:73445-74026	582	+	oId CUFF.771.1; transcript_id TCONS_00000942; tss_id TSS854;gene_id XLOC_000761; ExonInfo:73445:74026; total_nExon:1	23	244	85	45	105	18	13	40	837.907	613.535	285.928	114.161	422.325	106.447	163.831	218.787	2762.92	23	2	6	2	67	2	0	1	213.46	21.8428	27.8249	10.6331	427.896	31.4829	0	6.7565	273.76	466.135	-0.767836	C	0.790873	2.20197	-0.46271	-0.403641
TCONS_00000944	Pf3D7_05_v3	83011	83440	0.151163	Pf3D7_05_v3:83011-83440	430	+	oId CUFF.773.1; transcript_id TCONS_00000944; tss_id TSS856;gene_id XLOC_000763; ExonInfo:83011:83440; total_nExon:1	8	33	34	70	78	75	12	34	394.709	112.378	154.894	240.505	424.884	600.679	204.811	251.86	2384.72	104	6	863	43	133	1	368	19	1307.19	88.746	5420.16	309.611	1150.36	21.3188	3839.39	173.858	7125.71	5184.93	0.458709	Both	-0.115182	-0.193213	-0.720542	-0.754338
TCONS_00000947	Pf3D7_05_v3	90118	90976	0.130384	Pf3D7_05_v3:90118-90976	859	+	oId CUFF.778.1; transcript_id TCONS_00000947; tss_id TSS859;gene_id XLOC_000766; ExonInfo:90118:90976; total_nExon:1	0	6	20	43	22	10	15	62	0	10.2162	45.5572	73.8693	59.9196	40.0453	128.007	229.637	587.251	1	5	13	18	3	3	4	11	6.28458	36.9775	40.8239	64.8023	12.974	31.9783	20.8663	50.3272	148.888	116.146	0.358294	Both	-1.38969	-1.03106	0.198527	-0.0576369
TCONS_00000948	Pf3D7_05_v3	108690	109553	0.188657	Pf3D7_05_v3:108690-109553	864	+	oId CUFF.782.1; transcript_id TCONS_00000948; tss_id TSS860;gene_id XLOC_000767; ExonInfo:108690:109553; total_nExon:1	2	55	39	45	10	10	4	66	49.0527	93.106	88.3218	76.8572	27.0784	39.8132	33.9374	243.036	651.203	41	18	109	793	19	5	69	522	256.175	132.348	340.31	2838.36	81.6925	52.9883	357.858	2374.42	3567.19	2866.96	0.315268	Both	-0.487386	-0.642104	-0.597645	-0.66789
TCONS_00000951	Pf3D7_05_v3	137472	138816	0.145725	Pf3D7_05_v3:137472-138816	1345	+	oId CUFF.790.1; transcript_id TCONS_00000951; tss_id TSS863;gene_id XLOC_000769; ExonInfo:137472:138816; total_nExon:1	7	167	240	784	474	490	45	220	110.241	181.528	349.001	859.804	824.162	1252.67	245.156	520.189	4342.75	180	50	566	77	188	18	227	60	722.166	236.062	1134.69	176.969	519.037	122.488	755.96	175.247	2269.88	1572.73	0.529345	N	0.660474	0.105867	-0.667304	-0.978759
TCONS_00000952	Pf3D7_05_v3	247154	247768	0.136585	Pf3D7_05_v3:247154-247768	615	+	oId CUFF.799.1; transcript_id TCONS_00000952; tss_id TSS864;gene_id XLOC_000770; ExonInfo:247154:247768; total_nExon:1	12	444	1071	1790	770	176	396	324	413.673	1056.43	3409.07	4297.02	2930.59	984.879	4722.32	1676.93	19490.9	89	663	338	484	297	807	423	658	781.602	6851.73	1483.23	2434.9	1794.85	12020.6	3083.5	4206.83	11551.5	21105.8	-0.869563	C	-0.885229	-0.613522	0.742871	2.1293
TCONS_00000955	Pf3D7_05_v3	301034	301344	0.170418	Pf3D7_05_v3:301034-301344	311	+	oId CUFF.807.1; transcript_id TCONS_00000955; tss_id TSS866;gene_id XLOC_000772; ExonInfo:301034:301344; total_nExon:1	0	4	16	63	37	24	10	52	0	18.8506	100.872	299.545	278.916	266.004	236.193	533.064	1733.44	44	22	91	75	34	3	11	29	765.341	450.314	790.931	747.316	406.965	88.5076	158.819	367.227	2753.9	1021.52	1.43076	N	1.07174	-0.2372	-0.0799809	-1.39989
TCONS_00000956	Pf3D7_05_v3	319497	320460	0.154564	Pf3D7_05_v3:319497-320460	964	+	oId CUFF.810.1; transcript_id TCONS_00000956; tss_id TSS867;gene_id XLOC_000773; ExonInfo:319497:320460; total_nExon:1	10	125	50	138	111	41	18	84	219.795	189.631	101.475	211.22	269.358	146.284	136.86	277.198	1551.82	20	14	45	54	15	11	19	42	111.987	92.2479	125.906	173.21	57.7969	104.469	88.3079	171.207	503.35	421.78	0.25507	Both	-0.0872821	-1.43392	-0.586037	-0.286784
TCONS_00000957	Pf3D7_05_v3	320691	321245	0.115315	Pf3D7_05_v3:320691-321245	555	+	oId CUFF.812.1; transcript_id TCONS_00000957; tss_id TSS868;gene_id XLOC_000774; ExonInfo:320691:321245; total_nExon:1	2	104	67	44	29	12	3	40	76.4125	274.252	236.363	117.065	122.327	74.4235	39.6497	229.45	1169.94	4	12	11	19	7	16	4	16	38.9327	137.444	53.4985	105.937	46.8843	264.138	32.3164	113.373	335.813	456.711	-0.443627	Both	-0.774618	-0.67112	0.493233	2.13626
TCONS_00000959	Pf3D7_05_v3	340586	341357	0.112694	Pf3D7_05_v3:340586-341357	772	+	oId CUFF.816.1; transcript_id TCONS_00000959; tss_id TSS870;gene_id XLOC_000776; ExonInfo:340586:341357; total_nExon:1	2	373	135	158	70	56	51	114	54.906	706.774	342.211	302.055	212.167	249.558	484.334	469.881	2821.88	4	16	48	28	2	12	4	13	27.975	131.68	167.743	112.178	9.62532	142.347	23.2208	66.1891	439.577	241.382	0.864797	N	-0.934542	-1.22901	0.766856	0.930452
TCONS_00000961	Pf3D7_05_v3	400053	400915	0.132097	Pf3D7_05_v3:400053-400915	863	+	oId CUFF.822.1; transcript_id TCONS_00000961; tss_id TSS872;gene_id XLOC_000778; ExonInfo:400053:400915; total_nExon:1	0	195	64	126	52	39	33	89	0	330.486	145.107	215.45	140.971	155.452	280.308	328.111	1595.88	10	13	88	36	23	4	15	23	62.5542	95.6954	275.064	129.003	99.0057	42.4398	77.8854	104.741	562.317	324.072	0.795068	N	-0.669645	-0.1661	-0.208062	-0.963379
TCONS_00000962	Pf3D7_05_v3	408523	409183	0.139183	Pf3D7_05_v3:408523-409183	661	+	oId CUFF.824.1; transcript_id TCONS_00000962; tss_id TSS873;gene_id XLOC_000779; ExonInfo:408523:408645|408874:409183; total_nExon:2	0	54	58	84	43	27	17	158	0	119.53	171.751	187.594	152.25	140.559	188.597	760.766	1721.05	8	9	14	164	4	3	6	167	65.3597	86.5273	57.1535	767.547	22.4883	41.5717	40.6892	993.277	976.587	1098.03	-0.169091	Both	-0.500294	-0.61097	-0.443669	-0.559493
TCONS_00000963	Pf3D7_05_v3	409355	409805	0.0776053	Pf3D7_05_v3:409355-409805	451	+	oId CUFF.825.1; transcript_id TCONS_00000963; tss_id TSS874;gene_id XLOC_000780; ExonInfo:409355:409805; total_nExon:1	8	15	24	9	22	6	2	30	376.289	48.6973	104.235	29.479	114.247	45.8118	32.5422	211.859	963.16	4	19	37	16	29	21	21	6	47.9304	267.914	221.538	109.828	239.125	426.803	208.871	52.3403	647.21	927.14	-0.518552	C	-1.18082	0.33412	0.564137	1.82527
TCONS_00000964	Pf3D7_05_v3	435086	436046	0.127992	Pf3D7_05_v3:435086-436046	961	+	oId CUFF.828.1; transcript_id TCONS_00000964; tss_id TSS875;gene_id XLOC_000781; ExonInfo:435086:436046; total_nExon:1	6	31	41	69	44	23	4	66	132.289	47.1755	83.4693	105.94	107.106	82.318	30.5083	218.479	807.286	4	25	102	30	7	11	15	13	22.4674	165.243	286.278	96.5284	27.0562	104.795	69.9346	53.1582	570.517	254.944	1.16209	N	-0.929704	-0.872403	0.709096	0.0214878
TCONS_00000965	Pf3D7_05_v3	436444	436972	0.162571	Pf3D7_05_v3:436444-436972	529	+	oId CUFF.829.1; transcript_id TCONS_00000965; tss_id TSS876;gene_id XLOC_000782; ExonInfo:436444:436972; total_nExon:1	16	100	28	22	33	20	3	24	641.402	276.689	103.643	61.4146	146.054	130.147	41.6022	144.449	1545.4	9	37	51	25	13	26	11	13	91.912	444.654	260.253	146.255	91.3585	450.361	93.2461	96.6512	943.074	731.616	0.366284	Both	-0.743769	-0.750112	1.49547	1.52718
TCONS_00000967	Pf3D7_05_v3	451904	452794	0.180696	Pf3D7_05_v3:451904-452794	891	+	oId CUFF.833.1; transcript_id TCONS_00000967; tss_id TSS878;gene_id XLOC_000784; ExonInfo:451904:452794; total_nExon:1	2	14	32	36	11	4	8	35	47.5646	22.9807	70.2707	59.6205	28.8826	15.4422	65.8156	124.973	435.55	5	34	22	15	5	7	1	8	30.2931	242.406	66.6026	52.0602	20.8459	71.9331	5.02901	35.2856	391.362	133.094	1.55606	N	-0.474328	-0.59458	2.35828	0.0868488
TCONS_00000968	Pf3D7_05_v3	453131	453905	0.180645	Pf3D7_05_v3:453131-453905	775	+	oId CUFF.834.1; transcript_id TCONS_00000968; tss_id TSS879;gene_id XLOC_000785; ExonInfo:453131:453905; total_nExon:1	4	37	62	82	14	14	4	134	109.386	69.8372	156.554	156.155	42.2688	62.1478	37.8397	550.176	1184.37	12	8	27	5	10	1	1	8	83.5996	65.5849	93.99	19.9542	47.9401	11.8163	5.78271	40.5739	263.129	106.113	1.31017	N	1.14128	0.0492913	0.595288	-1.0427
TCONS_00000969	Pf3D7_05_v3	457855	458949	0.16621	Pf3D7_05_v3:457855-458949	1095	+	oId CUFF.836.1; transcript_id TCONS_00000969; tss_id TSS880;gene_id XLOC_000786; ExonInfo:457855:458949; total_nExon:1	4	14	17	26	3	4	3	62	77.3904	18.6955	30.3701	35.0299	6.40822	12.5626	20.0786	180.099	380.635	7	1	14	13	8	4	2	17	34.502	5.80013	34.4802	36.7055	27.1339	33.4398	8.18248	60.9999	111.488	129.756	-0.218916	Both	0.279543	-0.179194	-1.38338	0.164859
TCONS_00000971	Pf3D7_05_v3	479420	481139	0.156977	Pf3D7_05_v3:479420-481139	1720	+	oId CUFF.839.2; transcript_id TCONS_00000971; tss_id TSS881;gene_id XLOC_000787; ExonInfo:479420:479830|480254:481139; total_nExon:2| oId CUFF.839.1; transcript_id TCONS_00000970; tss_id TSS881;gene_id XLOC_000787; ExonInfo:479420:481139; total_nExon:1	12	170	407	703	211	251	874	735	147.757	144.477	462.736	602.785	286.84	501.691	3722.75	1358.78	7227.82	49	115	163	322	50	46	25	187	153.704	424.499	255.488	578.609	107.928	244.739	65.0933	427.035	1412.3	844.795	0.741373	N	-0.714259	-0.970695	0.790911	-0.206961
TCONS_00000980	Pf3D7_05_v3	580204	580742	0.141002	Pf3D7_05_v3:580204-580742	539	+	oId CUFF.858.1; transcript_id TCONS_00000980; tss_id TSS888;gene_id XLOC_000792; ExonInfo:580204:580475|580605:580742; total_nExon:2	2	18	25	60	18	5	17	45	78.685	48.8783	90.818	164.381	78.185	31.932	231.364	265.808	990.051	3	12	36	173	3	16	24	106	30.0679	141.532	180.293	993.273	20.6909	271.994	199.665	773.431	1345.17	1265.78	0.087758	Both	-0.826871	-0.851981	-0.514397	-0.151703
TCONS_00000981	Pf3D7_05_v3	584847	585078	0.155172	Pf3D7_05_v3:584847-585078	232	+	oId CUFF.859.1; transcript_id TCONS_00000981; tss_id TSS889;gene_id XLOC_000793; ExonInfo:584847:585078; total_nExon:1	0	51	828	1861	603	414	581	896	0	322.54	7005.4	11874.6	6100.12	6157.82	18415.9	12326.3	62202.7	1	13	12	44	1	13	11	36	23.3427	357.097	139.968	588.363	16.063	514.698	213.134	611.77	1108.77	1355.66	-0.290039	Both	-1.16378	-1.19236	0.200088	0.845271
TCONS_00000984	Pf3D7_05_v3	709345	710009	0.15188	Pf3D7_05_v3:709345-710009	665	+	oId CUFF.872.1; transcript_id TCONS_00000984; tss_id TSS892;gene_id XLOC_000796; ExonInfo:709345:710009; total_nExon:1	4	16	64	279	231	113	14	86	127.508	35.2028	188.376	619.325	812.975	584.721	154.379	411.593	2934.08	18	28	33	74	41	23	30	79	146.173	267.575	133.907	344.246	229.116	316.797	202.221	467.043	891.901	1215.18	-0.44621	Both	-1.05696	-0.309547	0.0416481	0.482893
TCONS_00000985	Pf3D7_05_v3	711055	711582	0.168561	Pf3D7_05_v3:711055-711582	528	+	oId CUFF.873.1; transcript_id TCONS_00000985; tss_id TSS893;gene_id XLOC_000797; ExonInfo:711055:711582; total_nExon:1	10	307	84	171	88	19	25	76	401.637	851.047	311.518	478.265	390.216	123.874	347.343	458.29	3362.19	4	4	37	155	3	1	4	32	40.9273	48.162	189.169	908.502	21.1227	17.3544	33.972	238.362	1186.76	310.811	1.93292	N	-0.481614	-0.547532	-0.458542	-0.560715
TCONS_00000986	Pf3D7_05_v3	711755	712089	0.167164	Pf3D7_05_v3:711755-712089	335	+	oId CUFF.874.1; transcript_id TCONS_00000986; tss_id TSS894;gene_id XLOC_000798; ExonInfo:711755:712089; total_nExon:1	33	558	150	212	38	26	35	27	2091.28	2440.7	877.726	935.561	265.871	267.464	767.274	256.895	7902.76	4	10	15	70	7	9	2	17	64.5769	189.98	121.005	647.376	77.7663	246.443	26.8013	199.802	1022.94	550.813	0.893084	N	-0.669328	-0.603285	-0.034292	0.250204
TCONS_00000987	Pf3D7_05_v3	723307	724348	0.166027	Pf3D7_05_v3:723307-724348	1042	+	oId CUFF.878.1; transcript_id TCONS_00000987; tss_id TSS895;gene_id XLOC_000799; ExonInfo:723307:724348; total_nExon:1	318	2415	1463	1797	920	435	496	469	6465.77	3389.16	2746.68	2544.37	2065.24	1435.74	3488.67	1431.73	23567.4	2812	1344	1423	1498	6162	993	987	1299	14565.6	8192.25	3683.09	4444.94	21964	8724.08	4243.64	4898.42	30885.9	39830.1	-0.366911	Both	0.892724	2.04602	-0.100941	-0.0180057
TCONS_00000988	Pf3D7_05_v3	726860	727600	0.0863698	Pf3D7_05_v3:726860-727600	741	+	oId CUFF.881.1; transcript_id TCONS_00000988; tss_id TSS896;gene_id XLOC_000800; ExonInfo:726860:727600; total_nExon:1	104	2291	882	696	311	233	147	264	2974.72	4522.92	2329.44	1386.31	982.114	1081.84	1454.5	1133.73	15865.6	16	24	54	13	27	13	6	8	116.588	205.795	196.617	54.2646	135.385	160.669	36.2904	42.4381	573.264	374.783	0.613143	N	-0.0219405	0.241346	1.27986	0.621648
TCONS_00000989	Pf3D7_05_v3	728503	729271	0.141743	Pf3D7_05_v3:728503-729271	769	+	oId CUFF.884.1; transcript_id TCONS_00000989; tss_id TSS897;gene_id XLOC_000801; ExonInfo:728503:729271; total_nExon:1	9	112	65	129	54	48	9	80	248.042	213.051	165.412	247.578	164.311	214.743	85.8045	331.029	1669.97	12	27	21	42	18	10	4	22	84.2527	223.078	73.6744	168.925	86.9663	119.086	23.3115	112.45	549.93	341.813	0.686039	N	-0.445846	-0.396986	1.81799	0.124185
TCONS_00000990	Pf3D7_05_v3	729332	730486	0.124675	Pf3D7_05_v3:729332-730486	1155	+	oId CUFF.885.1; transcript_id TCONS_00000990; tss_id TSS898;gene_id XLOC_000802; ExonInfo:729332:730486; total_nExon:1	12	133	58	102	41	40	10	100	220.1	168.373	98.2283	130.28	83.0255	119.095	63.4487	275.38	1157.93	23	14	18	19	14	3	3	13	107.47	76.9798	42.0267	50.8572	45.0155	23.7759	11.6356	44.2217	277.333	124.649	1.15375	N	1.90326	-0.176072	0.89713	-0.880361
TCONS_00000991	Pf3D7_05_v3	741530	742052	0.133843	Pf3D7_05_v3:741530-742052	523	+	oId CUFF.888.1; transcript_id TCONS_00000991; tss_id TSS899;gene_id XLOC_000803; ExonInfo:741530:742052; total_nExon:1	14	164	112	86	58	17	48	79	567.677	458.986	419.336	242.835	259.652	111.897	673.286	480.944	3214.61	3	2	11	27	1	3	5	13	30.9895	24.3116	56.7781	159.771	7.10836	52.562	42.8718	97.7621	271.85	200.304	0.44062	Both	-0.575284	-1.06619	-0.718466	-0.125284
TCONS_00000992	Pf3D7_05_v3	767988	768587	0.148333	Pf3D7_05_v3:767988-768587	600	+	oId CUFF.892.1; transcript_id TCONS_00000992; tss_id TSS900;gene_id XLOC_000804; ExonInfo:767988:768587; total_nExon:1	2	33	13	35	15	11	11	100	70.672	80.4846	42.4161	86.124	58.5191	63.0963	134.46	530.531	1066.3	3	11	20	45	4	4	14	43	27.0059	116.525	89.9626	232.055	24.7784	61.0737	104.61	281.799	465.549	472.261	-0.0206523	Both	-0.967954	-0.989375	-0.0040164	-0.6038
TCONS_00000993	Pf3D7_05_v3	781412	782193	0.148338	Pf3D7_05_v3:781412-782193	782	+	oId CUFF.895.1; transcript_id TCONS_00000993; tss_id TSS901;gene_id XLOC_000805; ExonInfo:781412:782193; total_nExon:1	0	6	17	32	13	0	16	119	0	11.2234	42.5414	60.3923	38.8979	0	150.002	484.21	787.267	6	20	67	54	9	8	3	18	41.4251	162.493	231.144	213.574	42.7593	93.6828	17.1926	90.473	648.635	244.108	1.40989	N	-0.863155	-0.838669	0.618289	-0.214258
TCONS_00000994	Pf3D7_05_v3	782420	783351	0.148069	Pf3D7_05_v3:782420-783351	932	+	oId CUFF.896.1; transcript_id TCONS_00000994; tss_id TSS902;gene_id XLOC_000806; ExonInfo:782420:783351; total_nExon:1	4	30	15	35	2	2	146	609	90.9399	47.0758	31.4888	55.4117	5.02012	7.38106	1148.24	2078.76	3464.32	7	24	34	142	2	8	4	62	40.5427	163.575	98.3984	471.133	7.97113	78.5889	19.2301	261.421	773.649	367.211	1.07507	N	-0.648175	-0.858652	0.136332	-0.405807
TCONS_00000995	Pf3D7_05_v3	787033	787475	0.187359	Pf3D7_05_v3:787033-787475	443	+	oId CUFF.898.1; transcript_id TCONS_00000995; tss_id TSS903;gene_id XLOC_000807; ExonInfo:787033:787475; total_nExon:1	4	18	19	32	2	14	2	40	191.55	59.4944	84.0128	106.711	10.574	108.829	33.1312	287.591	881.894	8	12	24	126	5	4	3	67	97.5959	172.272	146.301	880.548	41.9747	82.7673	30.3788	595.046	1296.72	750.166	0.789581	N	-0.507854	-0.687996	-0.26981	-0.556106
TCONS_00000997	Pf3D7_05_v3	800142	800507	0.191257	Pf3D7_05_v3:800142-800507	366	+	oId CUFF.903.1; transcript_id TCONS_00000997; tss_id TSS905;gene_id XLOC_000809; ExonInfo:800142:800507; total_nExon:1	7	123	150	182	76	22	23	56	405.928	492.309	803.18	734.956	486.58	207.094	461.385	487.565	4079	72	59	34	66	117	25	7	19	1063.66	1025.68	250.983	558.542	1189.41	626.424	85.8375	204.342	2898.87	2106.02	0.460975	Both	1.02371	1.31562	0.934974	0.000875717
TCONS_00001008	Pf3D7_05_v3	830207	830495	0.183391	Pf3D7_05_v3:830207-830495	289	+	oId CUFF.913.1; transcript_id TCONS_00001008; tss_id TSS913;gene_id XLOC_000814; ExonInfo:830207:830495; total_nExon:1	16	271	93	119	38	16	18	29	1175.9	1374.68	631.11	609.028	308.336	190.882	457.624	319.995	5067.56	21	13	16	16	47	4	3	15	393.179	286.422	149.688	171.606	605.543	127.025	46.6231	204.454	1000.89	983.645	0.0250799	Both	0.811706	2.0051	0.212206	-0.67864
TCONS_00001012	Pf3D7_05_v3	947122	948116	0.145729	Pf3D7_05_v3:947122-948116	995	+	oId CUFF.928.1; transcript_id TCONS_00001012; tss_id TSS917;gene_id XLOC_000818; ExonInfo:947122:948116; total_nExon:1	6	202	166	250	49	52	133	186	127.764	296.887	326.389	370.712	115.197	179.744	979.702	594.654	2991.05	9	2	26	103	12	8	3	114	48.8225	12.7673	70.4767	320.078	44.7955	73.6079	13.5085	450.211	452.144	582.123	-0.36454	Both	-0.492859	-0.517386	-0.71361	-0.339559
TCONS_00001013	Pf3D7_05_v3	955983	956945	0.0872274	Pf3D7_05_v3:955983-956945	963	+	oId CUFF.930.1; transcript_id TCONS_00001013; tss_id TSS918;gene_id XLOC_000819; ExonInfo:955983:956945; total_nExon:1	98	1276	151	87	121	73	21	41	2156.23	1937.77	306.772	133.299	293.93	260.727	159.835	135.44	5384	41	9	31	2	107	17	23	2	229.812	59.3639	86.8251	6.42185	412.713	161.62	107.01	8.16117	382.423	689.504	-0.850391	C	0.708095	2.0579	-0.553199	0.206528
TCONS_00001014	Pf3D7_05_v3	971554	972432	0.158134	Pf3D7_05_v3:971554-972432	879	+	oId CUFF.933.1; transcript_id TCONS_00001014; tss_id TSS919;gene_id XLOC_000820; ExonInfo:971554:972432; total_nExon:1	1	57	47	63	67	57	7	71	24.1074	94.8432	104.621	105.762	178.326	223.058	58.3757	256.981	1046.07	12	17	37	28	19	18	7	27	73.6971	122.86	113.544	98.5073	80.2969	187.499	35.6842	120.717	408.609	424.197	-0.0540139	Both	-0.682197	-0.546885	0.42285	1.86618
TCONS_00001016	Pf3D7_05_v3	987109	988239	0.105217	Pf3D7_05_v3:987109-988239	1131	+	oId CUFF.936.1; transcript_id TCONS_00001016; tss_id TSS921;gene_id XLOC_000822; ExonInfo:987109:988239; total_nExon:1	2	343	185	305	100	111	537	120	37.4624	443.447	319.969	397.836	206.802	337.507	3479.56	337.474	5560.06	26	25	73	161	22	7	14	141	124.068	140.384	174.062	440.101	72.241	56.6553	55.4526	489.822	878.614	674.171	0.382115	Both	-0.404799	-0.705507	-0.312274	-0.79225
TCONS_00001017	Pf3D7_05_v3	1031043	1031813	0.138781	Pf3D7_05_v3:1031043-1031813	771	+	oId CUFF.944.1; transcript_id TCONS_00001017; tss_id TSS922;gene_id XLOC_000823; ExonInfo:1031043:1031813; total_nExon:1	1	57	93	169	46	39	119	203	27.4887	108.146	236.051	323.503	139.605	174.025	1131.58	837.805	2978.2	9	18	15	78	21	2	1	48	63.0254	148.333	52.4879	312.902	101.197	23.7553	5.81275	244.708	576.748	375.473	0.619232	N	-0.510916	-0.164223	0.264581	-0.866732
TCONS_00001019	Pf3D7_05_v3	1032795	1033855	0.128181	Pf3D7_05_v3:1032795-1033855	1061	+	oId CUFF.947.1; transcript_id TCONS_00001019; tss_id TSS924;gene_id XLOC_000825; ExonInfo:1032795:1033855; total_nExon:1	2	468	748	414	219	80	76	140	39.9363	645.009	1379.15	575.675	482.805	259.312	524.972	419.72	4326.58	24	165	56	321	29	196	47	96	122.087	987.718	142.345	935.415	101.515	1691.11	198.456	355.519	2187.56	2346.6	-0.101245	Both	-0.767332	-0.801839	0.726787	1.93968
TCONS_00001020	Pf3D7_05_v3	1034757	1035377	0.135266	Pf3D7_05_v3:1034757-1035377	621	+	oId CUFF.949.1; transcript_id TCONS_00001020; tss_id TSS925;gene_id XLOC_000826; ExonInfo:1034757:1035377; total_nExon:1	0	807	1172	855	417	260	35	193	0	1901.55	3694.45	2032.62	1571.73	1440.85	413.338	989.244	12043.8	13	7	39	67	4	6	7	19	113.062	71.6409	169.485	333.801	23.9391	88.5076	50.5334	120.298	687.989	283.278	1.28016	N	-0.0878915	-1.00817	-0.511839	-0.336056
TCONS_00001023	Pf3D7_05_v3	1054062	1054716	0.198473	Pf3D7_05_v3:1054062-1054716	655	+	oId CUFF.954.1; transcript_id TCONS_00001023; tss_id TSS927;gene_id XLOC_000828; ExonInfo:1054062:1054716; total_nExon:1	0	73	81	128	147	441	15	530	0	163.069	242.059	288.48	525.258	2316.86	167.935	2575.35	6279.01	56	9	82	82	36	2	94	76	461.715	87.3212	337.827	387.294	204.251	27.9688	643.313	456.177	1274.16	1331.71	-0.0637357	Both	0.658142	-0.586959	-1.1516	-1.43633
TCONS_00001024	Pf3D7_05_v3	1055026	1055750	0.143448	Pf3D7_05_v3:1055026-1055750	725	+	oId CUFF.955.1; transcript_id TCONS_00001024; tss_id TSS928;gene_id XLOC_000829; ExonInfo:1055026:1055598|1055733:1055750; total_nExon:2	2	83	77	101	115	328	32	253	58.4703	167.481	207.858	205.62	371.187	1556.59	323.624	1110.5	4001.33	18	5	59	67	10	3	60	34	134.06	43.8214	219.57	285.852	51.2508	37.8969	370.924	184.348	683.303	644.419	0.0845243	Both	-0.261053	-0.938158	-0.995264	-1.04421
TCONS_00001027	Pf3D7_05_v3	1095291	1095656	0.147541	Pf3D7_05_v3:1095291-1095656	366	+	oId CUFF.962.1; transcript_id TCONS_00001027; tss_id TSS931;gene_id XLOC_000831; ExonInfo:1095291:1095656; total_nExon:1	34	558	516	585	128	35	79	144	1971.65	2233.4	2762.94	2362.36	819.503	329.468	1584.76	1253.74	13317.8	0	4	19	5	9	0	0	6	0	69.538	140.255	42.3138	91.4933	0	0	64.5292	252.107	156.022	0.692283	N	-1.0068	0.789645	0.375081	-1.0068
TCONS_00001028	Pf3D7_05_v3	1097377	1099205	0.148715	Pf3D7_05_v3:1097377-1099205	1829	+	oId CUFF.964.1; transcript_id TCONS_00001028; tss_id TSS932;gene_id XLOC_000832; ExonInfo:1097377:1097535|1097617:1097897|1098050:1099205; total_nExon:3| oId CUFF.964.2; transcript_id TCONS_00001029; tss_id TSS932;gene_id XLOC_000832; ExonInfo:1097407:1097535|1097617:1097764|1098050:1099205; total_nExon:3	2	36	156	256	182	69	270	538	23.1578	28.7708	166.787	206.418	232.664	129.691	1081.47	935.285	2804.25	13	19	110	362	9	6	20	258	38.347	65.9526	162.134	611.698	18.2686	30.019	48.9695	554.04	878.132	651.297	0.431122	Both	-0.621516	-0.702694	-0.507867	-0.653987
TCONS_00001036	Pf3D7_05_v3	1190338	1191789	0.161157	Pf3D7_05_v3:1190338-1191789	1452	+	oId CUFF.983.1; transcript_id TCONS_00001036; tss_id TSS939;gene_id XLOC_000838; ExonInfo:1190338:1191789; total_nExon:1	2	182	476	650	285	107	87	288	29.1747	183.244	641.141	660.281	458.998	253.37	439.016	630.758	3295.98	287	2258	1425	1282	403	1687	1008	1055	1066.54	9874.41	2646.1	2729.14	1030.57	10633.3	3109.32	2854.19	16316.2	17627.4	-0.111514	Both	-0.836079	-0.845556	1.48245	1.68226
TCONS_00001037	Pf3D7_05_v3	1197903	1198476	0.114983	Pf3D7_05_v3:1197903-1198476	574	+	oId CUFF.985.1; transcript_id TCONS_00001037; tss_id TSS940;gene_id XLOC_000839; ExonInfo:1197903:1198476; total_nExon:1	4	10	78	103	37	23	12	30	147.757	25.496	266.044	264.951	150.897	137.915	153.34	166.381	1312.78	6	11	21	25	8	16	10	9	56.4625	121.813	98.7469	134.769	51.8054	255.38	78.112	61.6575	411.791	446.954	-0.118214	Both	-0.766244	-0.825903	0.218128	2.20179
TCONS_00001047	Pf3D7_05_v3	1286714	1287682	0.149639	Pf3D7_05_v3:1286714-1287682	969	+	oId CUFF.999.1; transcript_id TCONS_00001047; tss_id TSS948;gene_id XLOC_000845; ExonInfo:1286714:1287682; total_nExon:1	2	65	46	88	58	16	38	87	43.7319	98.0988	92.8746	133.995	140.019	56.7915	287.433	285.615	1138.56	23	6	27	21	27	1	1	10	128.12	39.3306	75.1531	67.0114	103.497	9.44812	4.62378	40.5529	309.615	158.122	0.969438	N	1.60615	1.02944	-0.446955	-1.13901
TCONS_00001050	Pf3D7_05_v3	1297011	1298442	0.139665	Pf3D7_05_v3:1297011-1298442	1432	+	oId CUFF.1001.1; transcript_id TCONS_00001050; tss_id TSS951;gene_id XLOC_000847; ExonInfo:1297011:1298442; total_nExon:1	0	138	389	397	350	98	18	53	0	140.885	531.281	408.916	571.56	235.302	92.1004	117.699	2097.74	11	154	5	22	5	58	1	3	41.4493	682.867	9.41432	47.4885	12.9649	370.689	3.12775	8.22961	781.219	395.011	0.983834	N	-0.424342	-0.536565	2.14877	0.898283
TCONS_00001051	Pf3D7_05_v3	1298643	1300481	0.127243	Pf3D7_05_v3:1298643-1300481	1839	+	oId CUFF.1002.1; transcript_id TCONS_00001051; tss_id TSS952;gene_id XLOC_000848; ExonInfo:1298643:1300481; total_nExon:1	16	365	837	686	488	163	22	141	184.255	290.117	890.009	550.125	620.451	304.706	87.6407	243.787	3171.09	15	221	38	28	23	93	7	8	44.0058	762.96	55.7053	47.0563	46.4325	462.763	17.0461	17.0861	909.727	543.327	0.743612	N	-0.494313	-0.487129	2.08815	1.01062
TCONS_00001053	Pf3D7_05_v3	1307281	1307598	0.157233	Pf3D7_05_v3:1307281-1307598	318	+	oId CUFF.1007.1; transcript_id TCONS_00001053; tss_id TSS954;gene_id XLOC_000850; ExonInfo:1307281:1307598; total_nExon:1	10	108	55	29	6	4	3	15	667.705	497.726	339.092	134.841	44.2309	43.355	69.2932	150.373	1946.62	11	17	28	8	20	21	2	2	187.11	340.286	237.989	77.9535	234.105	605.872	28.2386	24.7667	843.339	892.982	-0.0825184	Both	-0.155667	0.088211	0.638233	2.01848
TCONS_00001058	Pf3D7_05_v3	1321991	1323552	0.227913	Pf3D7_05_v3:1321991-1323552	1562	+	oId CUFF.1013.1; transcript_id TCONS_00001058; tss_id TSS959;gene_id XLOC_000855; ExonInfo:1321991:1323552; total_nExon:1	0	42	34	48	12	6	8	75	0	39.3072	42.5687	45.3233	17.9644	13.2065	37.5246	152.685	348.579	8	10	26	1	3	5	23	4	27.6345	40.6492	44.8776	1.9788	7.13112	29.2946	65.9473	10.059	115.14	112.432	0.0343356	Both	-0.0228832	-0.983975	0.572079	0.0228832
TCONS_00001061	Pf3D7_05_v3	1332593	1333184	0.136824	Pf3D7_05_v3:1332593-1333184	592	+	oId CUFF.1019.1; transcript_id TCONS_00001061; tss_id TSS962;gene_id XLOC_000858; ExonInfo:1332593:1333184; total_nExon:1	8	80	81	199	179	21	36	72	286.515	197.755	267.862	496.305	707.781	122.087	446.009	387.153	2911.47	28	119	277	121	38	43	19	15	255.467	1277.66	1262.85	632.416	238.581	665.429	143.893	99.6326	3428.39	1147.54	1.57899	N	-0.661914	-0.695323	1.47417	0.194189
TCONS_00001066	Pf3D7_05_v3	42170	42606	0.121281	Pf3D7_05_v3:42170-42606	437	-	oId CUFF.761.1; transcript_id TCONS_00001066; tss_id TSS967;gene_id XLOC_000863; ExonInfo:42170:42606; total_nExon:1	10	1551	7518	4256	2346	497	238	222	485.465	5196.98	33700	14387.9	12574	3916.59	3996.86	1618.1	75876	2	35	4	2	1	44	8	1	24.7347	509.374	24.7191	14.1693	8.51046	922.969	82.125	9.0035	572.997	1022.61	-0.835655	C	-0.515875	-0.563176	0.914976	2.13889
TCONS_00001067	Pf3D7_05_v3	48623	49409	0.141042	Pf3D7_05_v3:48623-49409	787	-	oId CUFF.762.1; transcript_id TCONS_00001067; tss_id TSS968;gene_id XLOC_000864; ExonInfo:48623:49409; total_nExon:1	3	14	9	19	49	4	5	76	80.7873	26.0214	22.3787	35.6298	145.682	17.4854	46.5775	307.276	681.839	1	2	8	40	3	0	1	11	6.86027	16.1459	27.4237	157.196	14.1624	0	5.69442	54.9374	207.626	74.7942	1.47299	N	-0.542246	-0.407884	-0.369495	-0.676608
TCONS_00001068	Pf3D7_05_v3	60942	63195	0.137533	Pf3D7_05_v3:60942-63195	2254	-	oId CUFF.767.1; transcript_id TCONS_00001068; tss_id TSS969;gene_id XLOC_000865; ExonInfo:60942:61012|62185:62503; total_nExon:2| oId CUFF.767.2; transcript_id TCONS_00001069; tss_id TSS970;gene_id XLOC_000865; ExonInfo:61728:63195; total_nExon:1	8	810	560	359	151	90	30	134	75.1576	525.23	485.782	234.864	156.621	137.252	97.4965	189.009	1901.41	108	155	179	146	143	83	55	59	258.48	436.541	214.067	200.169	235.513	336.929	109.263	102.799	1109.26	784.503	0.499742	Both	0.190963	-0.00673988	1.79955	0.900897
TCONS_00001070	Pf3D7_05_v3	66188	66798	0.12766	Pf3D7_05_v3:66188-66798	611	-	oId CUFF.768.1; transcript_id TCONS_00001070; tss_id TSS971;gene_id XLOC_000866; ExonInfo:66188:66798; total_nExon:1	9	196	62	54	29	11	14	38	312.289	469.41	198.644	130.481	111.097	61.9585	168.046	197.966	1649.89	16	8	9	2	18	4	1	0	141.434	83.2176	39.7531	10.1276	109.492	59.9724	7.3374	0	274.532	176.802	0.634844	N	1.64026	1.02093	0.517723	0.0725779
TCONS_00001071	Pf3D7_05_v3	70409	71247	0.128725	Pf3D7_05_v3:70409-71247	839	-	oId CUFF.769.1; transcript_id TCONS_00001071; tss_id TSS972;gene_id XLOC_000867; ExonInfo:70409:71247; total_nExon:1	2135	16054	2472	1435	512	875	405	90	53926	27987.6	5765.26	2524.01	1427.77	3587.59	3538.67	341.3	99098.1	165	24	81	66	840	46	92	31	1061.7	181.728	260.435	243.279	3719.42	502.036	491.378	145.216	1747.15	4858.05	-1.47538	C	0.196102	2.39925	-0.533581	-0.268242
TCONS_00001072	Pf3D7_05_v3	72664	73214	0.0943739	Pf3D7_05_v3:72664-73214	551	-	oId CUFF.770.1; transcript_id TCONS_00001072; tss_id TSS973;gene_id XLOC_000868; ExonInfo:72664:73214; total_nExon:1	62	415	113	48	93	17	40	100	2386.01	1102.33	401.541	128.636	395.142	106.2	532.508	577.797	5630.17	3	0	29	3	5	1	1	0	29.4119	0	142.067	16.8486	33.7324	16.6287	8.13785	0	188.328	58.4989	1.68676	N	-0.0402679	0.0671132	-0.663078	-0.297983
TCONS_00001086	Pf3D7_05_v3	124356	124945	0.125424	Pf3D7_05_v3:124356-124945	590	-	oId CUFF.786.1; transcript_id TCONS_00001086; tss_id TSS982;gene_id XLOC_000877; ExonInfo:124356:124945; total_nExon:1	0	7	31	57	28	27	2	88	0	17.3624	102.863	142.64	111.09	157.502	24.8624	474.794	1031.11	3	4	19	21	1	3	12	16	27.4644	43.0923	86.9155	110.131	6.29976	46.5829	91.1881	106.636	267.603	250.706	0.0940951	Both	-0.966384	-1.50398	-0.556791	-0.454393
TCONS_00001087	Pf3D7_05_v3	136322	137465	0.113636	Pf3D7_05_v3:136322-137465	1144	-	oId CUFF.788.1; transcript_id TCONS_00001087; tss_id TSS983;gene_id XLOC_000878; ExonInfo:136322:137465; total_nExon:1	9	93	115	100	78	48	13	66	166.663	118.867	196.637	128.955	159.471	144.289	83.2772	183.5	1181.66	29	98	81	85	63	74	44	55	136.809	544.045	190.94	229.709	204.519	592.115	172.297	188.892	1101.5	1157.82	-0.0719426	Both	-0.814407	-0.43379	1.46369	1.73236
TCONS_00001088	Pf3D7_05_v3	137641	138862	0.152209	Pf3D7_05_v3:137641-138862	1222	-	oId CUFF.789.1; transcript_id TCONS_00001088; tss_id TSS984;gene_id XLOC_000879; ExonInfo:137641:138862; total_nExon:1	6	165	232	790	455	489	43	217	104.011	197.421	371.353	953.661	870.821	1376.04	257.859	564.783	4695.95	180	47	564	75	189	15	227	58	794.915	244.251	1244.58	189.736	574.362	112.356	832.113	186.47	2473.48	1705.3	0.536516	N	0.668701	0.126875	-0.682185	-1.00581
TCONS_00001089	Pf3D7_05_v3	138954	139304	0.14245	Pf3D7_05_v3:138954-139304	351	-	oId CUFF.791.1; transcript_id TCONS_00001089; tss_id TSS985;gene_id XLOC_000880; ExonInfo:138954:139304; total_nExon:1	0	24	40	147	121	207	17	18	0	100.177	223.36	619.059	807.887	2032.08	355.639	163.434	4301.64	11	36	72	24	13	15	40	11	169.468	652.663	554.272	211.811	137.821	391.962	511.522	123.374	1588.21	1164.68	0.447474	Both	-0.832938	-0.980381	1.46909	0.227705
TCONS_00001090	Pf3D7_05_v3	141564	141806	0.119342	Pf3D7_05_v3:141564-141806	243	-	oId CUFF.792.1; transcript_id TCONS_00001090; tss_id TSS986;gene_id XLOC_000881; ExonInfo:141564:141806; total_nExon:1	0	66	91	366	131	207	161	70	0	398.432	734.92	2229.2	1265	2938.96	4871.24	919.222	13357	499	446	2457	607	1073	555	3120	358	11118.6	11694.3	27355.7	7747.8	16452.2	20974.8	57704.7	5807.18	57916.4	100939	-0.801439	C	-0.518431	-0.202021	-0.484316	0.0663316
TCONS_00001102	Pf3D7_05_v3	293623	294076	0.132159	Pf3D7_05_v3:293623-294076	454	-	oId CUFF.805.1; transcript_id TCONS_00001102; tss_id TSS998;gene_id XLOC_000892; ExonInfo:293623:294076; total_nExon:1	6	120	98	100	54	51	2	41	280.348	386.998	422.807	325.375	278.567	386.821	32.3266	287.623	2400.87	13	19	17	4	14	14	6	4	154.742	266.14	101.114	27.2751	114.675	282.651	59.2823	34.6625	549.271	491.271	0.160999	Both	0.25188	-0.153153	1.37585	1.54799
TCONS_00001110	Pf3D7_05_v3	319625	320362	0.165312	Pf3D7_05_v3:319625-320362	738	-	oId CUFF.811.1; transcript_id TCONS_00001110; tss_id TSS1004;gene_id XLOC_000896; ExonInfo:319625:320362; total_nExon:1	10	84	35	97	88	26	12	62	287.195	166.509	92.8143	193.993	279.028	121.212	119.218	267.339	1527.31	17	13	43	51	15	11	19	40	124.378	111.926	157.203	213.751	75.5202	136.504	115.387	213.054	607.258	540.466	0.168105	Both	-0.398446	-1.37923	-0.643643	-0.132815
TCONS_00001112	Pf3D7_05_v3	340081	340904	0.151699	Pf3D7_05_v3:340081-340904	824	-	oId CUFF.815.1; transcript_id TCONS_00001112; tss_id TSS1006;gene_id XLOC_000898; ExonInfo:340081:340904; total_nExon:1	2	385	146	173	81	66	52	118	51.4368	683.419	346.711	309.834	229.995	275.539	462.628	455.638	2815.2	13	48	51	17	9	24	3	7	85.1741	370.081	166.966	63.8049	40.5772	266.706	16.3152	33.3884	686.026	356.987	0.942393	N	-0.35487	-0.698987	1.87407	1.06852
TCONS_00001113	Pf3D7_05_v3	342622	343539	0.240741	Pf3D7_05_v3:342622-343539	918	-	oId CUFF.818.1; transcript_id TCONS_00001113; tss_id TSS1007;gene_id XLOC_000899; ExonInfo:342622:343539; total_nExon:1	0	221	444	496	526	181	22	90	0	352.086	946.298	797.251	1340.45	678.184	175.664	311.897	4601.83	67	3424	2076	2018	250	3789	1914	1922	393.976	23693	6099.82	6797.62	1011.6	37789.9	9342.1	8227.76	36984.4	56371.4	-0.608048	C	-0.883727	-0.835291	0.942331	2.04718
TCONS_00001116	Pf3D7_05_v3	399944	401038	0.13516	Pf3D7_05_v3:399944-401038	1095	-	oId CUFF.821.1; transcript_id TCONS_00001116; tss_id TSS1010;gene_id XLOC_000902; ExonInfo:399944:401038; total_nExon:1	0	196	66	132	52	42	36	93	0	261.737	117.907	177.844	111.076	131.908	240.943	270.149	1311.56	10	18	89	41	26	6	18	24	49.2886	104.402	219.195	115.763	88.1852	50.1597	73.6423	86.1175	488.65	298.105	0.712981	N	-0.909512	-0.189289	0.106187	-0.891045
TCONS_00001119	Pf3D7_05_v3	431956	434814	0.111927	Pf3D7_05_v3:431956-434814	2859	-	oId CUFF.827.1; transcript_id TCONS_00001119; tss_id TSS1013;gene_id XLOC_000905; ExonInfo:431956:434814; total_nExon:1	14	632	1310	3220	3686	1856	149	462	103.684	323.058	895.825	1660.64	3013.88	2231.28	381.727	513.709	9123.81	541	1504	1549	399	827	832	530	166	1020.7	3339.18	1460.32	431.237	1073.7	2662.45	830.015	228.005	6251.44	4794.17	0.382907	Both	-0.331457	-0.282608	1.80498	1.18101
TCONS_00001123	Pf3D7_05_v3	453216	453823	0.179276	Pf3D7_05_v3:453216-453823	608	-	oId CUFF.835.1; transcript_id TCONS_00001123; tss_id TSS1017;gene_id XLOC_000908; ExonInfo:453216:453823; total_nExon:1	4	33	57	75	12	14	3	128	139.481	79.4239	183.527	182.119	46.1983	79.2461	36.1877	670.13	1416.31	12	8	26	5	10	1	1	8	106.6	83.6288	115.41	25.4441	61.1295	15.0672	7.37367	51.7367	331.083	135.307	1.29095	N	1.18189	0.0666707	0.62428	-1.04855
TCONS_00001124	Pf3D7_05_v3	465110	466680	0.147677	Pf3D7_05_v3:465110-466680	1571	-	oId CUFF.837.1; transcript_id TCONS_00001124; tss_id TSS1018;gene_id XLOC_000909; ExonInfo:465110:466680; total_nExon:1	74	1650	410	683	374	529	214	677	997.645	1535.36	510.386	641.215	556.68	1157.7	998.028	1370.34	7767.35	82	104	193	290	71	25	70	70	281.629	420.328	331.22	570.563	167.802	145.633	199.559	175.023	1603.74	688.018	1.22092	N	-0.0311353	-0.798578	0.897874	-0.946681
TCONS_00001129	Pf3D7_05_v3	524212	524617	0.162562	Pf3D7_05_v3:524212-524617	406	-	oId CUFF.842.1; transcript_id TCONS_00001129; tss_id TSS1023;gene_id XLOC_000913; ExonInfo:524212:524617; total_nExon:1	6	52	91	158	44	32	22	119	313.574	187.575	439.138	575.023	253.881	271.477	397.737	933.748	3372.15	12	40	42	43	5	11	8	19	159.768	626.7	279.417	327.958	45.8094	248.404	88.4112	184.16	1393.84	566.785	1.2982	N	-0.46977	-1.09981	2.1112	0.0165801
TCONS_00001135	Pf3D7_05_v3	543073	543708	0.130503	Pf3D7_05_v3:543073-543708	636	-	oId CUFF.850.1; transcript_id TCONS_00001135; tss_id TSS1029;gene_id XLOC_000918; ExonInfo:543073:543708; total_nExon:1	2	30	46	52	24	32	12	39	66.6654	69.0198	141.579	120.701	88.3224	173.147	138.368	195.177	992.98	7	25	38	27	15	15	15	25	59.4413	249.816	161.238	131.339	87.6511	216.042	105.728	154.548	601.836	563.969	0.0937527	Both	-1.35293	-0.900657	1.62586	1.0956
TCONS_00001138	Pf3D7_05_v3	558195	558457	0.140684	Pf3D7_05_v3:558195-558457	263	-	oId CUFF.854.1; transcript_id TCONS_00001138; tss_id TSS1032;gene_id XLOC_000921; ExonInfo:558195:558457; total_nExon:1	0	33	6	38	25	34	4	25	0	184.009	44.7573	213.779	222.983	445.878	111.786	303.233	1526.43	0	0	17	6	0	0	8	4	0	0	174.826	70.7384	0	0	136.666	59.9317	245.564	196.598	0.320855	Both	-0.800415	-0.800415	-0.800415	-0.800415
TCONS_00001143	Pf3D7_05_v3	579481	580508	0.132296	Pf3D7_05_v3:579481-580508	1028	-	oId CUFF.857.1; transcript_id TCONS_00001143; tss_id TSS1037;gene_id XLOC_000924; ExonInfo:579481:580508; total_nExon:1	0	38	49	86	61	43	65	102	0	54.0554	93.2481	123.427	138.801	143.859	463.417	315.622	1332.43	6	34	48	259	9	33	29	226	31.5025	210.07	125.93	778.994	32.5171	293.876	126.386	863.845	1146.5	1316.62	-0.199612	Both	-0.838276	-0.835239	-0.297649	-0.0425212
TCONS_00001150	Pf3D7_05_v3	661657	661983	0.143731	Pf3D7_05_v3:661657-661983	327	-	oId CUFF.868.1; transcript_id TCONS_00001150; tss_id TSS1044;gene_id XLOC_000931; ExonInfo:661657:661983; total_nExon:1	0	8	34	120	56	22	2	11	0	35.8508	203.834	542.558	401.424	231.869	44.9201	107.229	1567.69	3	3	28	17	1	11	5	13	49.6212	58.3927	231.419	161.078	11.3821	308.6	68.6475	156.539	500.511	545.169	-0.123302	Both	-0.788611	-1.16949	-0.710482	1.7408
TCONS_00001152	Pf3D7_05_v3	708308	708550	0.135802	Pf3D7_05_v3:708308-708550	243	-	oId CUFF.870.1; transcript_id TCONS_00001152; tss_id TSS1046;gene_id XLOC_000933; ExonInfo:708308:708550; total_nExon:1	6	12	20	85	125	27	10	32	524.783	72.4422	161.521	517.71	1207.06	383.342	302.561	420.216	3589.63	0	0	11	17	0	3	1	15	0	0	122.472	216.989	0	113.377	18.4951	243.318	339.461	375.19	-0.144376	Both	-0.88765	-0.88765	-0.88765	0.237786
TCONS_00001153	Pf3D7_05_v3	708736	710388	0.144586	Pf3D7_05_v3:708736-710388	1653	-	oId CUFF.871.1; transcript_id TCONS_00001153; tss_id TSS1047;gene_id XLOC_000934; ExonInfo:708736:710388; total_nExon:1	18	153	259	970	1199	519	149	497	230.625	135.303	306.411	865.455	1696.07	1079.43	660.397	956.058	5929.75	18	28	50	93	46	28	33	97	58.7525	107.548	81.549	173.891	103.321	155.013	89.4079	230.494	421.741	578.236	-0.455301	Both	-1.16155	-0.387184	-0.299188	0.527978
TCONS_00001158	Pf3D7_05_v3	726470	727231	0.0892388	Pf3D7_05_v3:726470-727231	762	-	oId CUFF.880.1; transcript_id TCONS_00001158; tss_id TSS1052;gene_id XLOC_000939; ExonInfo:726470:727231; total_nExon:1	118	2504	971	771	329	242	153	340	3282.02	4807.02	2493.73	1493.32	1010.29	1092.62	1472.09	1419.82	17070.9	43	36	36	8	102	18	9	7	304.683	300.174	127.461	32.4721	497.342	216.326	52.9334	36.1086	764.789	802.71	-0.069817	Both	0.660687	1.8218	0.630449	0.122461
TCONS_00001159	Pf3D7_05_v3	727748	728476	0.108368	Pf3D7_05_v3:727748-728476	729	-	oId CUFF.882.1; transcript_id TCONS_00001159; tss_id TSS1053;gene_id XLOC_000940; ExonInfo:727748:728476; total_nExon:1	1	79	47	73	36	37	9	33	29.0745	158.534	126.177	147.8	115.559	174.626	90.519	144.052	986.342	2	5	9	23	7	2	2	7	14.8137	43.5806	33.3096	97.5891	35.6785	25.1258	12.2962	37.7454	189.293	110.846	0.772066	N	-0.843362	-0.060573	0.237632	-0.470605
TCONS_00001160	Pf3D7_05_v3	728594	729263	0.140299	Pf3D7_05_v3:728594-729263	670	-	oId CUFF.883.1; transcript_id TCONS_00001160; tss_id TSS1054;gene_id XLOC_000941; ExonInfo:728594:729263; total_nExon:1	9	105	62	118	53	46	9	74	284.748	229.292	181.126	259.979	185.133	236.249	98.502	351.515	1826.54	15	27	23	42	18	10	4	22	120.901	256.09	92.6319	193.922	99.8357	136.708	26.7612	129.091	663.545	392.396	0.757885	N	-0.162164	-0.468272	1.80567	0.0710607
TCONS_00001161	Pf3D7_05_v3	738574	739156	0.181818	Pf3D7_05_v3:738574-739156	583	-	oId CUFF.886.1; transcript_id TCONS_00001161; tss_id TSS1055;gene_id XLOC_000942; ExonInfo:738574:739156; total_nExon:1	2	62	14	13	18	14	93	259	72.7363	155.63	47.0131	32.9233	72.2741	82.6501	1170.01	1414.21	3047.45	13	6	13	193	12	2	7	189	120.444	65.4159	60.1837	1024.33	76.5064	31.4288	53.8328	1274.78	1270.37	1436.55	-0.177359	Both	-0.431484	-0.516495	-0.540219	-0.607438
TCONS_00001165	Pf3D7_05_v3	767655	768485	0.146811	Pf3D7_05_v3:767655-768485	831	-	oId CUFF.891.1; transcript_id TCONS_00001165; tss_id TSS1059;gene_id XLOC_000946; ExonInfo:767655:768485; total_nExon:1	2	47	15	41	12	14	13	138	51.003	82.7267	35.3205	72.8096	33.786	57.9547	114.682	528.371	976.653	1	10	26	46	2	2	14	42	6.49659	76.4499	84.4022	171.192	8.94111	22.038	75.4957	198.641	338.541	305.116	0.149974	Both	-1.02995	-0.988338	-0.0589535	-0.80801
TCONS_00001167	Pf3D7_05_v3	781119	781794	0.140533	Pf3D7_05_v3:781119-781794	676	-	oId CUFF.894.1; transcript_id TCONS_00001167; tss_id TSS1061;gene_id XLOC_000948; ExonInfo:781119:781794; total_nExon:1	0	12	32	26	7	2	14	98	0	25.9719	92.6532	56.7744	24.2341	10.1804	151.863	461.381	823.059	7	6	41	42	7	5	3	21	55.9188	56.403	163.659	192.199	38.4799	67.7465	19.8925	122.127	468.179	248.246	0.915288	N	-0.53641	-0.82463	-0.53641	-0.344263
TCONS_00001178	Pf3D7_05_v3	815221	815675	0.142857	Pf3D7_05_v3:815221-815675	455	-	oId CUFF.907.1; transcript_id TCONS_00001178; tss_id TSS1071;gene_id XLOC_000955; ExonInfo:815221:815675; total_nExon:1	2	128	47	172	76	50	23	66	93.2434	411.889	202.328	558.413	391.193	378.401	370.938	461.983	2868.39	5	2	7	18	3	1	4	8	59.3852	27.953	41.5433	122.468	24.5191	20.1449	39.4345	69.1722	251.349	153.271	0.713611	N	0.254343	-0.76303	-0.673261	-0.912643
TCONS_00001202	Pf3D7_05_v3	953746	954935	0.145378	Pf3D7_05_v3:953746-954935	1190	-	oId CUFF.929.1; transcript_id TCONS_00001202; tss_id TSS1088;gene_id XLOC_000969; ExonInfo:953746:954935; total_nExon:1	2	204	324	427	79	64	219	595	35.6035	250.654	532.571	529.333	155.267	184.942	1348.62	1590.28	4627.27	57	41	57	118	54	14	8	94	258.498	218.805	129.167	306.553	168.52	107.688	30.1148	310.344	913.022	616.667	0.566158	N	0.667369	-0.222456	0.277446	-0.832337
TCONS_00001206	Pf3D7_05_v3	987392	988036	0.11783	Pf3D7_05_v3:987392-988036	645	-	oId CUFF.937.1; transcript_id TCONS_00001206; tss_id TSS1092;gene_id XLOC_000973; ExonInfo:987392:988036; total_nExon:1	0	309	167	281	85	105	518	79	0	700.969	506.81	643.137	308.437	560.198	5889.42	389.833	8998.81	24	20	72	154	22	6	12	133	200.951	197.06	301.235	738.652	126.758	85.2092	83.4003	810.706	1437.9	1106.07	0.378513	Both	-0.401339	-0.655177	-0.41506	-0.799248
TCONS_00001209	Pf3D7_05_v3	995980	997474	0.103679	Pf3D7_05_v3:995980-997474	1495	-	oId CUFF.939.1; transcript_id TCONS_00001209; tss_id TSS1095;gene_id XLOC_000975; ExonInfo:995980:997474; total_nExon:1	4	326	113	126	113	78	19	134	56.67	318.781	147.823	124.309	176.751	179.383	93.1176	285.031	1381.87	16	17	46	40	62	22	6	21	57.7475	72.2026	82.9595	82.7017	153.986	134.677	17.9752	55.1781	295.611	361.816	-0.291554	Both	-0.552289	1.63409	-0.233442	1.20137
TCONS_00001214	Pf3D7_05_v3	1025427	1026171	0.174497	Pf3D7_05_v3:1025427-1026171	745	-	oId CUFF.943.1; transcript_id TCONS_00001214; tss_id TSS1099;gene_id XLOC_000979; ExonInfo:1025427:1026171; total_nExon:1	2	46	23	40	23	19	2	57	56.8986	90.3256	60.4184	79.2446	72.2417	87.7443	19.6828	243.467	710.023	12	18	30	26	23	10	7	19	86.9705	153.516	108.644	107.946	114.708	122.927	42.1112	100.249	457.077	379.995	0.266455	Both	-0.554707	0.320324	1.53912	0.570332
TCONS_00001215	Pf3D7_05_v3	1031987	1032363	0.127321	Pf3D7_05_v3:1031987-1032363	377	-	oId CUFF.945.1; transcript_id TCONS_00001215; tss_id TSS1100;gene_id XLOC_000980; ExonInfo:1031987:1032363; total_nExon:1	0	16	24	10	19	18	17	78	0	62.1667	124.749	39.2008	118.086	164.484	331.047	659.241	1498.98	0	1	3	21	1	2	1	8	0	16.8759	21.4977	172.519	9.86851	48.6478	11.9038	83.5218	210.892	153.942	0.454121	Both	-0.787665	-0.615498	-0.494981	0.0559543
TCONS_00001216	Pf3D7_05_v3	1033536	1034134	0.12187	Pf3D7_05_v3:1033536-1034134	599	-	oId CUFF.948.1; transcript_id TCONS_00001216; tss_id TSS1101;gene_id XLOC_000981; ExonInfo:1033536:1034134; total_nExon:1	4	260	265	189	84	37	28	50	141.58	635.182	866.082	465.847	328.255	212.588	342.835	265.709	3258.08	16	52	32	302	16	71	6	93	144.272	551.769	144.181	1559.95	99.2792	1085.87	44.9078	610.491	2400.17	1840.55	0.383001	Both	-0.705426	-0.787664	0.0402056	1.01611
TCONS_00001217	Pf3D7_05_v3	1035144	1035754	0.134206	Pf3D7_05_v3:1035144-1035754	611	-	oId CUFF.950.1; transcript_id TCONS_00001217; tss_id TSS1102;gene_id XLOC_000982; ExonInfo:1035144:1035754; total_nExon:1	0	934	1303	881	412	276	39	180	0	2236.88	4174.73	2128.77	1578.34	1554.6	468.127	937.736	13079.2	14	9	39	58	5	9	7	20	123.755	93.6198	172.264	293.699	30.4144	134.938	51.3618	128.706	683.338	345.42	0.984248	N	-0.0569028	-1.21341	-0.426002	0.0784336
TCONS_00001218	Pf3D7_05_v3	1039226	1039476	0.179283	Pf3D7_05_v3:1039226-1039476	251	-	oId CUFF.951.1; transcript_id TCONS_00001218; tss_id TSS1103;gene_id XLOC_000983; ExonInfo:1039226:1039476; total_nExon:1	20	1737	4055	2938	875	630	535	661	1693.3	10150.5	31700.4	17321.9	8179.02	8658.43	15669	8402.32	101775	27	66	134	42	50	38	30	16	582.355	1675.17	1444.19	518.937	742.112	1390.16	537.098	251.234	4220.65	2920.6	0.531198	N	-0.586725	-0.284387	1.47862	0.940084
TCONS_00001219	Pf3D7_05_v3	1040059	1040695	0.136578	Pf3D7_05_v3:1040059-1040695	637	-	oId CUFF.952.1; transcript_id TCONS_00001219; tss_id TSS1104;gene_id XLOC_000984; ExonInfo:1040059:1040695; total_nExon:1	0	114	97	168	64	37	19	105	0	261.863	298.077	389.345	235.156	199.886	218.739	524.65	2127.72	19	17	64	9	14	3	20	10	161.087	169.608	271.133	43.711	81.679	43.1405	140.749	61.7221	645.538	327.291	0.979931	N	0.495564	-0.501877	0.609196	-0.994284
TCONS_00001220	Pf3D7_05_v3	1055048	1055723	0.139053	Pf3D7_05_v3:1055048-1055723	676	-	oId CUFF.956.1; transcript_id TCONS_00001220; tss_id TSS1105;gene_id XLOC_000985; ExonInfo:1055048:1055723; total_nExon:1	1	82	77	101	115	328	29	250	31.3574	177.475	222.947	220.547	398.132	1669.58	314.574	1176.99	4211.61	18	5	60	67	10	2	60	34	143.791	47.0025	239.5	306.603	54.9713	27.0986	397.85	197.73	736.897	677.65	0.120922	Both	-0.246433	-0.911057	-0.970798	-1.12015
TCONS_00001230	Pf3D7_05_v3	1095945	1096866	0.170282	Pf3D7_05_v3:1095945-1096866	922	-	oId CUFF.963.1; transcript_id TCONS_00001230; tss_id TSS1112;gene_id XLOC_000990; ExonInfo:1095945:1096866; total_nExon:1	0	12	23	42	11	4	10	67	0	19.0348	48.807	67.216	27.9104	14.9224	79.5004	231.181	488.572	3	3	14	51	1	0	1	30	17.5641	20.6689	40.9569	171.047	4.02884	0	4.85973	127.867	250.237	136.756	0.871692	N	-0.471476	-0.687891	-0.425101	-0.749724
TCONS_00001231	Pf3D7_05_v3	1097469	1098651	0.153846	Pf3D7_05_v3:1097469-1098651	1183	-	oId CUFF.965.1; transcript_id TCONS_00001231; tss_id TSS1113;gene_id XLOC_000991; ExonInfo:1097469:1098651; total_nExon:1	0	15	46	82	39	12	113	266	0	18.5396	76.0597	102.254	77.1046	34.8821	699.987	715.158	1723.98	13	18	92	348	7	6	19	254	59.3048	96.6295	209.715	909.425	21.9746	46.4253	71.9463	843.556	1275.07	983.902	0.373994	Both	-0.601459	-0.701085	-0.49914	-0.636463
TCONS_00001232	Pf3D7_05_v3	1099503	1100158	0.155488	Pf3D7_05_v3:1099503-1100158	656	-	oId CUFF.966.1; transcript_id TCONS_00001232; tss_id TSS1114;gene_id XLOC_000992; ExonInfo:1099503:1100158; total_nExon:1	8	30	56	102	63	37	10	63	258.519	66.9123	167.094	229.531	224.767	194.088	111.786	305.659	1558.36	2	2	10	36	5	1	1	21	16.4646	19.3751	41.1356	169.772	28.3249	13.963	6.83331	125.857	246.747	174.978	0.495863	Both	-0.601556	-0.404459	-0.552281	-0.634405
TCONS_00001234	Pf3D7_05_v3	1128712	1129472	0.105125	Pf3D7_05_v3:1128712-1129472	761	-	oId CUFF.969.1; transcript_id TCONS_00001234; tss_id TSS1116;gene_id XLOC_000994; ExonInfo:1128712:1129472; total_nExon:1	0	29	56	115	56	49	18	61	0	55.7456	144.009	223.032	172.19	221.524	173.415	255.067	1244.98	14	37	27	43	32	46	39	26	99.3295	308.918	95.7214	174.767	156.234	553.561	229.68	134.294	678.736	1073.77	-0.661762	C	-0.786953	-0.413539	0.588782	2.19381
TCONS_00001239	Pf3D7_05_v3	1141306	1142090	0.13121	Pf3D7_05_v3:1141306-1142090	785	-	oId CUFF.974.1; transcript_id TCONS_00001239; tss_id TSS1120;gene_id XLOC_000997; ExonInfo:1141306:1142090; total_nExon:1	105	1897	2484	2230	677	332	1091	724	2834.77	3534.9	6192.27	4192.49	2017.93	1454.99	10189.1	2934.68	33351.2	31	33	38	67	95	31	27	37	213.211	267.087	130.595	263.976	449.622	361.632	154.142	185.261	874.868	1150.66	-0.395318	Both	-0.372076	1.81878	0.127107	1.0053
TCONS_00001240	Pf3D7_05_v3	1149329	1150705	0.140886	Pf3D7_05_v3:1149329-1150705	1377	-	oId CUFF.975.1; transcript_id TCONS_00001240; tss_id TSS1121;gene_id XLOC_000998; ExonInfo:1149329:1150705; total_nExon:1	6	237	153	455	228	186	197	322	92.2947	251.626	217.314	487.389	387.213	464.443	1048.28	743.661	3692.22	20	9	32	33	14	4	13	17	78.3746	41.5029	62.66	74.0799	37.7528	26.5866	42.286	48.4985	256.617	155.124	0.726198	N	1.45689	-0.742187	-0.52228	-1.34693
TCONS_00001241	Pf3D7_05_v3	1152402	1153407	0.141153	Pf3D7_05_v3:1152402-1153407	1006	-	oId CUFF.976.1; transcript_id TCONS_00001241; tss_id TSS1122;gene_id XLOC_000999; ExonInfo:1152402:1153407; total_nExon:1	0	44	59	52	40	13	2	69	0	63.9606	114.736	76.2641	93.0095	44.4443	14.5711	218.183	625.169	1	2	19	9	0	1	4	7	5.36535	12.6275	50.9385	27.6619	0	9.10028	17.8142	27.342	96.5933	54.2564	0.832128	N	-0.850531	-1.15703	-0.360135	-0.605333
TCONS_00001253	Pf3D7_05_v3	1197900	1198455	0.118705	Pf3D7_05_v3:1197900-1198455	556	-	oId CUFF.984.1; transcript_id TCONS_00001253; tss_id TSS1131;gene_id XLOC_001004; ExonInfo:1197900:1198455; total_nExon:1	4	9	75	101	32	18	12	30	152.55	23.6906	264.109	268.232	134.738	111.434	158.313	171.777	1284.84	6	12	23	25	8	17	11	9	58.2938	137.197	111.659	139.14	53.4856	280.141	88.7098	63.6572	446.289	485.994	-0.122959	Both	-0.787322	-0.854615	0.275899	2.20047
TCONS_00001257	Pf3D7_05_v3	1228242	1228716	0.170526	Pf3D7_05_v3:1228242-1228716	475	-	oId CUFF.992.1; transcript_id TCONS_00001257; tss_id TSS1135;gene_id XLOC_001008; ExonInfo:1228242:1228716; total_nExon:1	0	100	527	1179	803	298	116	318	0	308.211	2172.93	3666.22	3958.86	2160.11	1791.88	2132	16190.2	14	15	109	18	16	10	24	22	159.262	200.802	619.594	117.3	125.251	192.949	226.624	182.197	1096.96	727.021	0.59344	N	-0.423948	-0.63285	-0.165893	-0.215046
TCONS_00001262	Pf3D7_05_v3	1298887	1299790	0.143805	Pf3D7_05_v3:1298887-1299790	904	-	oId CUFF.1003.1; transcript_id TCONS_00001262; tss_id TSS1140;gene_id XLOC_001013; ExonInfo:1298887:1299790; total_nExon:1	8	258	431	394	227	100	8	77	187.519	417.405	932.833	643.119	587.451	380.496	64.8681	270.982	3484.67	10	104	22	7	15	35	4	5	59.714	730.803	65.6438	23.945	61.6372	354.488	19.8264	21.736	880.106	457.687	0.943315	N	-0.424048	-0.41615	2.22588	0.737024
TCONS_00001263	Pf3D7_05_v3	1305392	1306167	0.134021	Pf3D7_05_v3:1305392-1306167	776	-	oId CUFF.1005.1; transcript_id TCONS_00001263; tss_id TSS1141;gene_id XLOC_001014; ExonInfo:1305392:1306167; total_nExon:1	16	240	93	65	53	20	7	62	436.981	452.413	234.528	123.622	159.811	88.6679	66.1341	254.231	1816.39	12	7	14	0	20	4	3	1	83.4917	57.3127	48.6727	0	95.7564	47.204	17.3257	5.06519	189.477	165.351	0.196488	Both	1.10467	1.47526	0.363471	0.0783956
TCONS_00001268	Pf3D7_05_v3	1332329	1333096	0.127604	Pf3D7_05_v3:1332329-1333096	768	-	oId CUFF.1018.1; transcript_id TCONS_00001268; tss_id TSS1146;gene_id XLOC_001019; ExonInfo:1332329:1333096; total_nExon:1	10	99	95	232	191	22	46	90	275.962	188.567	242.071	445.836	581.931	98.5521	439.128	372.894	2644.94	28	119	302	119	41	42	19	14	196.846	984.479	1060.89	479.244	198.348	500.812	110.874	71.6523	2721.46	881.687	1.62604	N	-0.655074	-0.652489	1.37963	0.130886
TCONS_00001269	Pf3D7_06_v3	14754	16357	0.28803	Pf3D7_06_v3:14754-16357	1604	+	oId CUFF.1020.1; transcript_id TCONS_00001269; tss_id TSS1147;gene_id XLOC_001020; ExonInfo:14754:16126|16357:16357; total_nExon:2	8	38	64	65	41	32	22	46	105.633	34.6319	78.0298	59.7672	59.7701	68.5891	100.489	91.1931	598.103	17	12	34	67	17	6	20	32	57.1846	47.501	57.1484	129.106	39.3509	34.2325	55.843	78.3636	290.94	207.79	0.485595	Both	-0.174454	-0.772582	-0.473518	-0.938728
TCONS_00001272	Pf3D7_06_v3	32333	32932	0.363333	Pf3D7_06_v3:32333-32932	600	+	oId CUFF.1025.1; transcript_id TCONS_00001272; tss_id TSS1150;gene_id XLOC_001023; ExonInfo:32333:32932; total_nExon:1	0	10	42	27	17	4	0	27	0	24.3893	137.037	66.4385	66.3217	22.9441	0	143.243	460.374	15	11	41	5	6	7	71	2	135.029	116.525	184.423	25.7839	37.1676	106.879	530.522	13.1069	461.762	687.676	-0.574579	C	-0.0522804	-0.637821	-0.159829	-0.219578
TCONS_00001282	Pf3D7_06_v3	76235	77388	0.127383	Pf3D7_06_v3:76235-77388	1154	+	oId CUFF.1043.1; transcript_id TCONS_00001282; tss_id TSS1159;gene_id XLOC_001031; ExonInfo:76235:77388; total_nExon:1	5	73	111	154	121	46	11	109	91.7878	92.4953	188.152	196.868	245.239	137.078	69.8541	300.424	1321.9	0	4	48	74	10	12	15	38	0	22.0133	112.168	198.247	32.1818	95.186	58.2283	129.375	332.429	314.972	0.0778252	Both	-1.23099	-0.743165	-0.895609	0.217233
TCONS_00001286	Pf3D7_06_v3	79235	79655	0.111639	Pf3D7_06_v3:79235-79655	421	+	oId CUFF.1045.1; transcript_id TCONS_00001286; tss_id TSS1162;gene_id XLOC_001033; ExonInfo:79235:79655; total_nExon:1	314	5962	3023	2370	702	572	765	399	15824.3	20738.1	14067.1	8317.29	3905.9	4679.35	13336.5	3018.99	83887.4	16	36	56	31	92	74	15	20	205.416	543.886	359.251	227.991	812.79	1611.4	159.851	186.93	1336.54	2770.97	-1.05188	C	-0.620798	0.603183	0.061652	2.20966
TCONS_00001287	Pf3D7_06_v3	89105	89752	0.145062	Pf3D7_06_v3:89105-89752	648	+	oId CUFF.1049.1; transcript_id TCONS_00001287; tss_id TSS1163;gene_id XLOC_001034; ExonInfo:89105:89752; total_nExon:1	4	62	171	231	51	32	43	150	130.858	139.995	516.543	526.248	184.204	169.935	486.623	736.758	2891.16	1	3	17	71	4	1	1	65	8.33412	29.422	70.7951	338.968	22.9401	14.1357	6.9178	394.373	447.519	438.366	0.0298138	Both	-0.641811	-0.548002	-0.510478	-0.604288
TCONS_00001289	Pf3D7_06_v3	121317	122266	0.117895	Pf3D7_06_v3:121317-122266	950	+	oId CUFF.1056.1; transcript_id TCONS_00001289; tss_id TSS1165;gene_id XLOC_001036; ExonInfo:121317:122266; total_nExon:1	100	663	511	528	628	707	93	168	2230.38	1020.64	1052.37	820.069	1546.42	2559.71	717.539	562.576	10509.7	21	57	109	43	78	76	66	24	119.321	381.122	309.47	139.961	304.978	732.434	311.279	99.2757	949.874	1447.97	-0.60822	C	-0.883501	0.0269211	0.398921	2.11698
TCONS_00001291	Pf3D7_06_v3	177956	179940	0.145088	Pf3D7_06_v3:177956-179940	1985	+	oId CUFF.1063.1; transcript_id TCONS_00001291; tss_id TSS1166;gene_id XLOC_001037; ExonInfo:177956:178545|178749:178824|179134:179169|179281:179303|179609:179940; total_nExon:5| oId CUFF.1063.2; transcript_id TCONS_00001290; tss_id TSS1166;gene_id XLOC_001037; ExonInfo:177956:178545|178749:179131; total_nExon:2| oId CUFF.1063.3; transcript_id TCONS_00001292; tss_id TSS1167;gene_id XLOC_001037; Ex…	18	519	357	1868	2324	3688	98	222	192.033	382.166	351.674	1387.77	2737.33	6386.86	361.671	355.59	12155.1	41	18	838	98	67	6	483	16	111.431	57.5686	1138.05	152.577	125.306	27.6586	1089.63	31.6575	1459.63	1274.25	0.195952	Both	-0.482211	-0.45297	-0.592908	-0.655566
TCONS_00001295	Pf3D7_06_v3	215346	217476	0.163304	Pf3D7_06_v3:215346-217476	2131	+	oId CUFF.1066.1; transcript_id TCONS_00001295; tss_id TSS1169;gene_id XLOC_001039; ExonInfo:215346:217476; total_nExon:1	93	2174	1239	1429	1457	793	137	475	924.161	1491.1	1136.86	988.861	1598.5	1279.18	470.945	708.683	8598.29	4104	5965	3355	2781	5995	3859	1283	2741	10389.4	17769.9	4243.96	4032.98	10443.6	16569.8	2696	5051.58	36436.3	34760.9	0.0679108	Both	0.253931	0.263309	1.51246	1.30785
TCONS_00001297	Pf3D7_06_v3	249624	250204	0.142857	Pf3D7_06_v3:249624-250204	581	+	oId CUFF.1072.1; transcript_id TCONS_00001297; tss_id TSS1171;gene_id XLOC_001041; ExonInfo:249624:250204; total_nExon:1	101	3290	669	1556	791	1095	631	634	3685.85	8286.93	2254.3	3954.25	3187	6486.71	7965.81	3473.75	39294.6	100	75	124	197	117	21	51	122	929.685	820.518	576.04	1049.16	748.51	331.14	393.563	825.714	3375.41	2298.93	0.5541	N	0.86767	0.155433	0.438754	-1.4894
TCONS_00001298	Pf3D7_06_v3	255642	256709	0.15824	Pf3D7_06_v3:255642-256709	1068	+	oId CUFF.1074.1; transcript_id TCONS_00001298; tss_id TSS1172;gene_id XLOC_001042; ExonInfo:255642:256709; total_nExon:1	0	47	57	84	17	20	21	84	0	64.3516	104.406	116.037	37.2321	64.4027	144.107	250.18	780.716	78	51	38	181	79	25	21	179	394.179	303.292	95.9573	523.985	274.728	214.287	88.0901	658.546	1317.41	1235.65	0.0924368	Both	0.374672	-0.2208	-0.0806889	-0.526041
TCONS_00001299	Pf3D7_06_v3	280221	281148	0.144397	Pf3D7_06_v3:280221-281148	928	+	oId CUFF.1079.1; transcript_id TCONS_00001299; tss_id TSS1173;gene_id XLOC_001043; ExonInfo:280221:281148; total_nExon:1	8	76	58	105	23	20	15	99	182.665	119.773	122.282	166.952	57.9804	74.1291	118.479	339.385	1181.65	14	40	45	40	30	14	6	10	81.4352	273.801	130.795	133.286	120.083	138.124	28.9697	42.3465	619.318	329.523	0.9103	N	-0.494855	0.0197942	2.052	0.257325
TCONS_00001301	Pf3D7_06_v3	291928	292455	0.0814394	Pf3D7_06_v3:291928-292455	528	+	oId CUFF.1082.1; transcript_id TCONS_00001301; tss_id TSS1175;gene_id XLOC_001045; ExonInfo:291928:292455; total_nExon:1	4	25	54	26	39	3	4	43	160.655	69.3035	200.261	72.7186	172.937	19.5591	55.5748	259.296	1010.3	0	19	12	38	5	21	6	18	0	228.769	61.3521	222.73	35.2046	364.443	50.958	134.079	512.851	584.684	-0.189118	Both	-1.09516	-0.815629	0.733767	1.81196
TCONS_00001305	Pf3D7_06_v3	364470	364674	0.190244	Pf3D7_06_v3:364470-364674	205	+	oId CUFF.1089.1; transcript_id TCONS_00001305; tss_id TSS1179;gene_id XLOC_001048; ExonInfo:364470:364674; total_nExon:1	13	636	791	842	304	217	835	605	1348.83	4554.63	7578.1	6083.66	3482.38	3654.84	29969.9	9424.6	66096.9	3	19	21	24	8	21	10	32	79.2967	590.987	277.363	363.401	145.512	941.478	219.403	615.769	1311.05	1922.16	-0.552009	C	-1.11708	-0.886793	0.642753	1.84577
TCONS_00001306	Pf3D7_06_v3	392171	393269	0.128298	Pf3D7_06_v3:392171-393269	1099	+	oId CUFF.1091.1; transcript_id TCONS_00001306; tss_id TSS1180;gene_id XLOC_001049; ExonInfo:392171:393269; total_nExon:1	10	129	205	209	134	104	45	105	192.771	171.638	364.893	280.561	285.191	325.439	300.081	303.896	2224.47	277	454	579	373	648	317	504	323	1360.32	2623.66	1420.81	1049.33	2189.84	2640.45	2054.47	1154.78	6454.12	8039.54	-0.316892	Both	-0.699569	0.586105	1.25837	1.28316
TCONS_00001307	Pf3D7_06_v3	395130	396061	0.149142	Pf3D7_06_v3:395130-396061	932	+	oId CUFF.1094.1; transcript_id TCONS_00001307; tss_id TSS1181;gene_id XLOC_001050; ExonInfo:395130:396061; total_nExon:1	3	26	21	52	15	2	14	72	68.2049	40.799	44.0843	82.3259	37.6509	7.38106	110.105	245.765	636.316	7	76	75	46	9	41	13	25	40.5427	517.987	217.055	152.621	35.8701	402.768	62.498	105.412	928.205	606.548	0.613823	N	-0.842385	-0.870302	1.82086	1.17878
TCONS_00001308	Pf3D7_06_v3	424133	425082	0.131579	Pf3D7_06_v3:424133-425082	950	+	oId CUFF.1097.1; transcript_id TCONS_00001308; tss_id TSS1182;gene_id XLOC_001051; ExonInfo:424133:425082; total_nExon:1	10	45	34	161	149	164	29	141	223.038	69.2743	70.0208	250.059	366.905	593.767	223.749	472.162	2268.97	19	18	77	62	79	5	16	18	107.957	120.354	218.617	201.804	308.888	48.1864	75.4616	74.4567	648.732	506.992	0.355659	Both	-0.403237	1.82496	-0.27021	-1.06837
TCONS_00001309	Pf3D7_06_v3	437099	437638	0.122222	Pf3D7_06_v3:437099-437638	540	+	oId CUFF.1100.1; transcript_id TCONS_00001309; tss_id TSS1183;gene_id XLOC_001052; ExonInfo:437099:437638; total_nExon:1	62	353	656	669	154	132	73	282	2434.71	956.779	2378.64	1829.45	667.675	841.441	991.66	1662.64	11763	28	133	56	255	81	118	48	192	280.113	1565.73	279.936	1461.36	557.617	2002.23	398.588	1398.33	3587.14	4356.77	-0.280425	Both	-1.04029	-0.634681	0.836028	1.47217
TCONS_00001317	Pf3D7_06_v3	474965	475695	0.147743	Pf3D7_06_v3:474965-475695	731	+	oId CUFF.1112.1; transcript_id TCONS_00001317; tss_id TSS1191;gene_id XLOC_001059; ExonInfo:474965:475695; total_nExon:1	8	83	69	181	50	42	30	66	231.959	166.104	184.731	365.459	160.059	197.681	300.903	287.315	1894.21	3	0	24	15	9	1	11	4	22.1596	0	88.5823	63.4707	45.7466	12.5285	67.4438	21.5097	174.213	147.229	0.242791	Both	-0.591153	0.186254	-1.30378	-0.882681
TCONS_00001318	Pf3D7_06_v3	490036	490427	0.163265	Pf3D7_06_v3:490036-490427	392	+	oId CUFF.1117.1; transcript_id TCONS_00001318; tss_id TSS1192;gene_id XLOC_001060; ExonInfo:490036:490427; total_nExon:1	0	35	41	48	12	11	10	19	0	130.773	204.937	180.945	71.7196	96.6617	187.263	154.424	1026.72	42	110	115	37	73	32	14	4	579.21	1785.13	792.464	292.301	692.765	748.504	160.259	40.1588	3449.11	1641.69	1.07104	N	-0.105433	0.104512	2.11557	0.207643
TCONS_00001319	Pf3D7_06_v3	503621	504836	0.102796	Pf3D7_06_v3:503621-504836	1216	+	oId CUFF.1119.1; transcript_id TCONS_00001319; tss_id TSS1193;gene_id XLOC_001061; ExonInfo:503621:504836; total_nExon:1	8	38	49	75	42	15	59	93	139.366	45.6913	78.8196	90.9846	80.7805	42.4183	355.553	243.245	1076.86	3	8	45	121	2	4	9	51	13.314	41.78	99.7918	307.62	6.10792	30.1096	33.1542	164.775	462.505	234.147	0.982057	N	-0.714588	-0.782071	-0.435019	-0.550703
TCONS_00001324	Pf3D7_06_v3	529597	530419	0.138518	Pf3D7_06_v3:529597-530419	823	+	oId CUFF.1125.1; transcript_id TCONS_00001324; tss_id TSS1197;gene_id XLOC_001064; ExonInfo:529597:530419; total_nExon:1	10	190	129	186	86	40	31	74	257.497	337.682	306.713	333.522	244.489	167.196	276.133	286.087	2209.32	15	8	16	52	27	7	7	44	98.3973	61.7551	52.4453	195.405	121.88	77.8838	38.1152	210.125	408.003	448.004	-0.134932	Both	-0.137152	0.233738	-0.693488	-0.446228
TCONS_00001326	Pf3D7_06_v3	545654	546031	0.185185	Pf3D7_06_v3:545654-546031	378	+	oId CUFF.1131.1; transcript_id TCONS_00001326; tss_id TSS1199;gene_id XLOC_001066; ExonInfo:545654:546031; total_nExon:1	0	11	62	58	28	34	18	74	0	42.6263	321.414	226.762	173.56	309.867	349.591	623.775	2047.6	10	20	147	75	16	2	73	69	143.028	336.623	1050.59	614.504	157.477	48.5187	866.67	718.465	2144.75	1791.13	0.259938	Both	-0.936132	-0.898593	-0.415947	-1.18818
TCONS_00001327	Pf3D7_06_v3	563896	564663	0.119792	Pf3D7_06_v3:563896-564663	768	+	oId CUFF.1135.1; transcript_id TCONS_00001327; tss_id TSS1200;gene_id XLOC_001067; ExonInfo:563896:564663; total_nExon:1	8	64	85	335	786	392	11	102	220.769	121.902	216.59	643.772	2394.75	1756.02	105.009	422.613	5881.43	4	11	32	21	4	2	10	6	28.1208	91.0023	112.412	84.5724	19.351	23.8482	58.3548	30.7081	316.108	132.262	1.25702	N	-0.780536	-1.03142	0.97567	-0.892041
TCONS_00001329	Pf3D7_06_v3	596398	597238	0.146254	Pf3D7_06_v3:596398-597238	841	+	oId CUFF.1138.1; transcript_id TCONS_00001329; tss_id TSS1202;gene_id XLOC_001069; ExonInfo:596398:596416|596604:597238; total_nExon:2	159	3465	3858	3796	2732	975	229	468	4006.47	6026.29	8976.3	6660.85	7600.37	3988.08	1996.11	1770.53	41025	48	157	281	148	100	237	254	144	308.124	1185.97	901.334	544.236	441.733	2580.42	1353.4	672.947	2939.67	5048.5	-0.780201	C	-0.940667	-0.758086	0.255647	2.15504
TCONS_00001330	Pf3D7_06_v3	602841	604217	0.124183	Pf3D7_06_v3:602841-604217	1377	+	oId CUFF.1140.1; transcript_id TCONS_00001330; tss_id TSS1203;gene_id XLOC_001070; ExonInfo:602841:604217; total_nExon:1	19	532	496	991	778	233	32	118	292.267	564.832	704.494	1061.54	1321.28	581.803	170.279	272.522	4969.02	66	45	39	49	155	27	16	40	258.636	207.515	76.3669	109.997	417.977	179.459	52.0444	114.114	652.515	763.595	-0.226797	Both	0.685876	2.01581	0.259295	0.0167287
TCONS_00001334	Pf3D7_06_v3	694526	695120	0.137815	Pf3D7_06_v3:694526-695120	595	+	oId CUFF.1152.1; transcript_id TCONS_00001334; tss_id TSS1207;gene_id XLOC_001074; ExonInfo:694526:695120; total_nExon:1	0	14	12	20	14	10	3	47	0	34.4324	39.4829	49.628	55.0776	57.8431	36.9797	251.449	524.892	4	33	6	48	15	25	7	36	36.3109	352.519	27.216	249.609	93.701	384.924	52.7453	237.911	665.654	769.281	-0.208736	Both	-0.987273	-0.588236	1.19367	1.41383
TCONS_00001335	Pf3D7_06_v3	706553	707620	0.142322	Pf3D7_06_v3:706553-707620	1068	+	oId CUFF.1155.1; transcript_id TCONS_00001335; tss_id TSS1208;gene_id XLOC_001075; ExonInfo:706553:707620; total_nExon:1	17	600	382	244	58	60	56	138	337.232	821.51	699.702	337.061	127.027	193.208	384.284	411.01	3311.03	88	45	37	44	176	30	15	26	444.715	267.61	93.4321	127.378	612.051	257.145	62.9215	95.6548	933.135	1027.77	-0.139363	Both	1.02205	1.87599	0.11697	0.060722
TCONS_00001338	Pf3D7_06_v3	745482	746477	0.163655	Pf3D7_06_v3:745482-746477	996	+	oId CUFF.1163.1; transcript_id TCONS_00001338; tss_id TSS1211;gene_id XLOC_001078; ExonInfo:745482:746477; total_nExon:1	8	39	67	212	117	99	8	79	170.181	57.2621	131.603	314.048	274.787	341.862	58.8702	252.314	1600.93	19	8	112	36	10	1	38	19	102.966	51.0178	303.287	111.759	37.2921	9.19174	170.936	74.9598	569.03	292.379	0.960665	N	-0.0494579	-0.755236	-0.605525	-1.05466
TCONS_00001340	Pf3D7_06_v3	749777	751637	0.144546	Pf3D7_06_v3:749777-751637	1861	+	oId CUFF.1167.1; transcript_id TCONS_00001340; tss_id TSS1213;gene_id XLOC_001080; ExonInfo:749777:751637; total_nExon:1	16	139	107	652	434	562	76	330	182.075	109.176	112.431	516.675	545.268	1038.15	299.178	563.818	3366.77	13	10	95	65	12	11	48	33	37.6872	34.1147	137.616	107.946	23.9391	54.088	115.505	69.6464	317.364	263.178	0.270097	Both	-0.81215	-1.13935	-0.905635	-0.43821
TCONS_00001341	Pf3D7_06_v3	751946	752652	0.148515	Pf3D7_06_v3:751946-752652	707	+	oId CUFF.1169.1; transcript_id TCONS_00001341; tss_id TSS1214;gene_id XLOC_001081; ExonInfo:751946:752652; total_nExon:1	2	17	29	54	40	53	5	34	59.9611	35.1779	80.28	112.738	132.4	257.935	51.8554	153.042	883.39	3	1	8	31	3	0	0	9	22.9129	8.98773	30.5312	135.632	15.7673	0	0	50.0421	198.064	65.8094	1.5896	N	-0.22604	-0.382314	-0.538589	-0.739513
TCONS_00001345	Pf3D7_06_v3	773920	774396	0.119497	Pf3D7_06_v3:773920-774396	477	+	oId CUFF.1176.1; transcript_id TCONS_00001345; tss_id TSS1218;gene_id XLOC_001085; ExonInfo:773920:774396; total_nExon:1	2	15	27	84	58	57	30	125	88.9339	46.0373	110.859	260.109	284.744	411.44	461.47	834.528	2498.12	13	18	44	65	21	9	17	30	147.265	239.95	249.06	421.805	163.701	172.924	159.851	247.407	1058.08	743.883	0.5083	N	-0.868468	-0.679792	0.163705	-0.579904
TCONS_00001348	Pf3D7_06_v3	853330	854499	0.146154	Pf3D7_06_v3:853330-854499	1170	+	oId CUFF.1184.1; transcript_id TCONS_00001348; tss_id TSS1220;gene_id XLOC_001087; ExonInfo:853330:854499; total_nExon:1	4	27	38	74	27	85	14	81	72.4252	33.7423	63.5307	93.3039	53.9738	249.829	87.6884	220.195	874.689	12	2	904	91	23	3	286	21	55.3516	10.856	2083.59	240.454	73.0051	23.4708	1095.02	70.5184	2390.25	1262.02	0.921431	N	-0.534717	-0.510744	-0.593316	-0.577334
TCONS_00001350	Pf3D7_06_v3	870542	871029	0.145492	Pf3D7_06_v3:870542-871029	488	+	oId CUFF.1189.1; transcript_id TCONS_00001350; tss_id TSS1222;gene_id XLOC_001089; ExonInfo:870542:871029; total_nExon:1	46	978	1147	487	153	63	118	210	1999.28	2933.84	4603.08	1473.95	734.169	444.478	1774.12	1370.34	15333.2	7	3	31	38	27	22	17	22	77.5056	39.0883	171.511	241.024	205.719	413.157	156.24	177.334	529.128	952.449	-0.848025	C	-0.949027	0.183611	-1.29413	2.0153
TCONS_00001351	Pf3D7_06_v3	872770	873226	0.12035	Pf3D7_06_v3:872770-873226	457	+	oId CUFF.1191.1; transcript_id TCONS_00001351; tss_id TSS1223;gene_id XLOC_001090; ExonInfo:872770:873226; total_nExon:1	0	15	14	34	7	4	2	38	0	48.0565	60.0036	109.9	35.8729	30.1393	32.114	264.823	580.91	1	0	7	29	4	1	3	27	11.8249	0	41.3611	196.444	32.5488	20.0565	29.4462	232.432	249.63	314.484	-0.333196	Both	-0.648189	-0.415007	-0.781435	-0.559358
TCONS_00001357	Pf3D7_06_v3	932048	934494	0.0993053	Pf3D7_06_v3:932048-934494	2447	+	oId CUFF.1202.1; transcript_id TCONS_00001357; tss_id TSS1229;gene_id XLOC_001094; ExonInfo:932048:934494; total_nExon:1	58	668	202	215	195	304	91	221	501.898	398.975	161.402	129.558	186.299	427.027	272.404	287.127	2364.69	47	20	108	27	95	13	37	7	103.611	51.8834	118.967	34.0967	144.114	48.608	67.7045	11.2341	308.558	271.661	0.183734	Both	0.688797	1.56695	-0.452795	-0.518656
TCONS_00001361	Pf3D7_06_v3	973606	975180	0.0946032	Pf3D7_06_v3:973606-975180	1575	+	oId CUFF.1215.1; transcript_id TCONS_00001361; tss_id TSS1233;gene_id XLOC_001098; ExonInfo:973606:975180; total_nExon:1	31	1042	772	744	269	311	151	409	416.87	967.139	958.577	696.708	399.375	678.882	702.427	825.765	5645.74	69	13	66	23	66	8	11	5	236.379	52.4075	112.979	45.1365	155.589	46.4843	31.2795	12.4699	446.902	245.823	0.862339	N	1.9535	0.909021	-0.448798	-0.527134
TCONS_00001362	Pf3D7_06_v3	975300	976591	0.161765	Pf3D7_06_v3:975300-976591	1292	+	oId CUFF.1216.1; transcript_id TCONS_00001362; tss_id TSS1234;gene_id XLOC_001099; ExonInfo:975300:976591; total_nExon:1| oId CUFF.1216.2; transcript_id TCONS_00001363; tss_id TSS1235;gene_id XLOC_001099; ExonInfo:975471:975555|975862:976591; total_nExon:2	6	166	44	55	32	20	10	93	98.3715	187.849	66.6102	62.7942	57.9238	53.2282	56.7156	228.926	812.418	120	51	79	114	79	10	13	49	501.209	250.668	164.877	272.762	227.06	70.8426	45.0702	148.994	1189.52	491.966	1.27374	N	2.03486	0.117228	0.285196	-0.974565
TCONS_00001369	Pf3D7_06_v3	1019003	1019537	0.143925	Pf3D7_06_v3:1019003-1019537	535	+	oId CUFF.1229.1; transcript_id TCONS_00001369; tss_id TSS1241;gene_id XLOC_001105; ExonInfo:1019003:1019537; total_nExon:1	2	28	41	101	78	94	81	98	79.2744	76.6025	150.057	278.781	341.34	604.818	1110.64	583.207	3224.72	3	5	26	11	1	0	10	7	30.2931	59.4133	131.187	63.6292	6.94862	0	83.8168	51.4582	284.523	142.224	1.00038	N	-0.546718	-1.08756	0.13521	-1.25216
TCONS_00001370	Pf3D7_06_v3	1024820	1025177	0.150838	Pf3D7_06_v3:1024820-1025177	358	+	oId CUFF.1231.1; transcript_id TCONS_00001370; tss_id TSS1242;gene_id XLOC_001106; ExonInfo:1024820:1025177; total_nExon:1	0	28	41	53	29	26	13	66	0	114.582	224.455	218.822	189.829	250.232	266.627	587.508	1852.05	71	184	220	551	107	71	130	246	1072.39	3270.43	1660.4	4767.47	1112.13	1818.91	1629.85	2704.98	10770.7	7265.87	0.567904	N	-0.935437	-0.903791	0.803512	-0.344447
TCONS_00001371	Pf3D7_06_v3	1037442	1038342	0.0887902	Pf3D7_06_v3:1037442-1038342	901	+	oId CUFF.1234.1; transcript_id TCONS_00001371; tss_id TSS1243;gene_id XLOC_001107; ExonInfo:1037442:1038342; total_nExon:1	35	534	117	167	110	78	26	64	823.132	866.811	254.072	273.5	285.617	297.777	211.524	225.983	3238.42	6	7	21	11	18	3	2	2	35.9478	49.3526	62.8688	37.7533	74.2112	30.4859	9.94626	8.72339	185.923	123.367	0.591748	N	-0.113688	1.53208	0.449338	-0.373546
TCONS_00001374	Pf3D7_06_v3	1069147	1069582	0.133027	Pf3D7_06_v3:1069147-1069582	436	+	oId CUFF.1241.1; transcript_id TCONS_00001374; tss_id TSS1246;gene_id XLOC_001110; ExonInfo:1069147:1069582; total_nExon:1	1	40	155	536	187	193	119	523	48.6581	134.337	696.397	1816.18	1004.58	1524.43	2003.03	3820.76	11048.4	1	3	26	15	3	1	12	18	12.3958	43.761	161.043	106.514	25.5901	21.0248	123.471	162.436	323.714	332.521	-0.0387255	Both	-1.10388	-0.883107	-0.599251	-0.961956
TCONS_00001378	Pf3D7_06_v3	1099986	1100897	0.211623	Pf3D7_06_v3:1099986-1100897	912	+	oId CUFF.1247.1; transcript_id TCONS_00001378; tss_id TSS1249;gene_id XLOC_001112; ExonInfo:1099986:1100897; total_nExon:1	24	186	285	390	115	67	115	248	557.618	298.277	611.422	631	294.994	252.694	924.29	865.109	4435.4	120	649	444	1160	171	588	510	989	710.275	4520.44	1313.18	3933.19	696.494	5903.1	2505.67	4261.63	10477.1	13366.9	-0.351427	Both	-1.15945	-1.1666	0.786266	1.49255
TCONS_00001379	Pf3D7_06_v3	1105836	1106667	0.103365	Pf3D7_06_v3:1105836-1106667	832	+	oId CUFF.1249.1; transcript_id TCONS_00001379; tss_id TSS1250;gene_id XLOC_001113; ExonInfo:1105836:1106667; total_nExon:1	4	81	42	49	51	42	13	58	101.883	142.4	98.7785	86.9116	143.418	173.655	114.544	221.802	1083.39	27	46	194	185	56	44	113	75	175.197	351.246	629.013	687.663	250.05	484.253	608.625	354.289	1843.12	1697.22	0.118978	Both	-1.41742	-1.02001	-0.484838	0.219899
TCONS_00001382	Pf3D7_06_v3	1154684	1155991	0.159021	Pf3D7_06_v3:1154684-1155991	1308	+	oId CUFF.1254.1; transcript_id TCONS_00001382; tss_id TSS1253;gene_id XLOC_001116; ExonInfo:1154684:1155991; total_nExon:1	6	39	20	71	104	114	12	88	97.1672	43.5928	29.9067	80.0692	185.948	299.687	67.2256	213.966	1017.56	8	4	66	40	11	2	42	16	33.0049	19.4196	136.059	94.5343	31.2289	13.9951	143.829	48.0554	283.018	237.108	0.255347	Both	-0.608354	-0.646377	-0.874509	-0.969565
TCONS_00001385	Pf3D7_06_v3	1158952	1159573	0.114148	Pf3D7_06_v3:1158952-1159573	622	+	oId CUFF.1257.1; transcript_id TCONS_00001385; tss_id TSS1256;gene_id XLOC_001119; ExonInfo:1158952:1159573; total_nExon:1	50	666	602	378	722	284	5	70	1704.21	1566.78	1894.61	897.187	2716.93	1571.32	58.9532	358.215	10768.2	43	10	8	7	69	15	5	10	373.371	102.179	34.7102	34.8186	412.285	220.913	36.0372	63.213	545.079	732.447	-0.426259	Both	1.36125	1.61006	-0.367626	0.391549
TCONS_00001386	Pf3D7_06_v3	1169244	1169654	0.111922	Pf3D7_06_v3:1169244-1169654	411	+	oId CUFF.1258.1; transcript_id TCONS_00001386; tss_id TSS1257;gene_id XLOC_001120; ExonInfo:1169244:1169654; total_nExon:1	377	2369	3043	2994	1927	886	357	355	19462.6	8441.26	14505.5	10763.4	10983.3	7424.86	6375.48	2751.58	80708	11	25	124	8	45	44	82	19	144.668	386.911	814.885	60.2714	407.257	981.499	895.163	181.915	1406.74	2465.83	-0.809724	C	-0.931691	-0.211623	-0.26659	1.36593
TCONS_00001387	Pf3D7_06_v3	1174396	1174795	0.0825	Pf3D7_06_v3:1174396-1174795	400	+	oId CUFF.1259.1; transcript_id TCONS_00001387; tss_id TSS1258;gene_id XLOC_001121; ExonInfo:1174396:1174795; total_nExon:1	0	53	26	6	8	10	4	17	0	194.057	127.355	22.1647	46.8544	86.1124	73.4034	135.398	685.345	11	11	60	9	10	6	19	3	148.656	174.934	405.17	69.6746	92.9965	137.531	213.134	29.5152	798.435	473.176	0.754797	N	-0.0877728	-0.573232	0.137619	-0.183131
TCONS_00001390	Pf3D7_06_v3	1204149	1204656	0.147638	Pf3D7_06_v3:1204149-1204656	508	+	oId CUFF.1268.1; transcript_id TCONS_00001390; tss_id TSS1261;gene_id XLOC_001124; ExonInfo:1204149:1204656; total_nExon:1	9	426	196	276	100	118	48	65	375.732	1227.52	755.549	802.387	460.92	799.673	693.206	407.421	5522.4	4	3	44	30	11	0	24	10	42.5418	37.5464	233.832	182.776	80.5053	0	211.873	77.4265	496.696	369.805	0.425598	Both	-0.740327	-0.310825	-0.796841	-1.22634
TCONS_00001394	Pf3D7_06_v3	1248343	1250010	0.122902	Pf3D7_06_v3:1248343-1250010	1668	+	oId CUFF.1273.1; transcript_id TCONS_00001394; tss_id TSS1265;gene_id XLOC_001128; ExonInfo:1248343:1250010; total_nExon:1	14	358	196	305	250	96	18	103	177.761	313.742	229.792	269.679	350.459	197.867	79.0616	196.354	1814.72	149	100	124	111	308	78	67	120	481.964	380.644	200.422	205.68	685.575	427.937	179.892	282.581	1268.71	1575.98	-0.312891	Both	0.722524	1.89001	0.144505	0.413484
TCONS_00001395	Pf3D7_06_v3	1257724	1258693	0.156701	Pf3D7_06_v3:1257724-1258693	970	+	oId CUFF.1275.1; transcript_id TCONS_00001395; tss_id TSS1266;gene_id XLOC_001129; ExonInfo:1257724:1258693; total_nExon:1	0	22	35	77	14	28	9	46	0	33.1684	70.5925	117.125	33.7627	99.2825	68.006	150.859	572.796	8	4	41	34	4	0	9	20	44.5174	26.1933	114.004	108.383	15.3171	0	41.571	81.0222	293.097	137.91	1.08765	N	-0.208435	-0.913006	-0.654663	-1.26529
TCONS_00001398	Pf3D7_06_v3	1283813	1284483	0.137109	Pf3D7_06_v3:1283813-1284483	671	+	oId CUFF.1283.1; transcript_id TCONS_00001398; tss_id TSS1269;gene_id XLOC_001132; ExonInfo:1283813:1284483; total_nExon:1	7	74	61	165	88	48	54	72	221.14	161.355	177.938	362.988	306.931	246.153	590.13	341.504	2408.14	30	45	94	26	30	10	23	12	241.441	426.179	378.017	119.868	166.145	136.504	153.647	70.3079	1165.51	526.604	1.14617	N	0.23124	-0.356659	1.68139	-0.58398
TCONS_00001399	Pf3D7_06_v3	1293588	1295598	0.140726	Pf3D7_06_v3:1293588-1295598	2011	+	oId CUFF.1285.1; transcript_id TCONS_00001399; tss_id TSS1270;gene_id XLOC_001133; ExonInfo:1293588:1294940|1295439:1295598; total_nExon:2	12	152	108	101	35	48	41	165	126.366	110.477	105.013	74.0642	40.6917	82.0509	149.354	260.871	948.887	202	392	1047	1188	320	191	956	965	541.9	1237.5	1403.49	1825.68	590.736	869.077	2128.8	1884.64	5008.57	5473.25	-0.127999	Both	-1.26473	-1.18407	-0.120588	-0.726409
TCONS_00001400	Pf3D7_06_v3	1300212	1301491	0.147656	Pf3D7_06_v3:1300212-1301491	1280	+	oId CUFF.1286.1; transcript_id TCONS_00001400; tss_id TSS1271;gene_id XLOC_001134; ExonInfo:1300212:1301491; total_nExon:1	0	20	44	102	95	24	8	37	0	22.8447	67.2352	117.547	173.575	64.4732	45.7982	91.9325	583.406	26	13	119	111	23	8	70	89	109.614	64.4952	250.689	268.076	66.7263	57.2058	244.963	273.16	692.874	642.055	0.109897	Both	-0.566589	-0.994956	-1.02484	-1.09458
TCONS_00001401	Pf3D7_06_v3	1303440	1304765	0.436652	Pf3D7_06_v3:1303440-1304765	1326	+	oId CUFF.1287.1; transcript_id TCONS_00001401; tss_id TSS1272;gene_id XLOC_001135; ExonInfo:1303440:1303792|1303895:1304765; total_nExon:2	0	5	15	49	126	7	2	19	0	5.5129	22.1253	54.5083	222.222	18.1518	11.0521	45.5696	379.143	1	2	1	24	0	0	0	9	4.06956	9.57787	2.03349	55.95	0	0	0	26.6639	71.631	26.6639	1.42569	N	-0.421783	-0.623232	-0.11961	-0.623232
TCONS_00001402	Pf3D7_06_v3	1305744	1305975	0.443966	Pf3D7_06_v3:1305744-1305975	232	+	oId CUFF.1288.1; transcript_id TCONS_00001402; tss_id TSS1273;gene_id XLOC_001136; ExonInfo:1305744:1305975; total_nExon:1	0	5	8	26	49	0	0	0	0	31.6216	67.685	165.899	495.698	0	0	0	760.904	0	0	3	18	0	0	0	7	0	0	34.9919	240.694	0	0	0	118.955	275.686	118.955	1.21261	N	-0.562347	-0.562347	-0.562347	-0.562347
TCONS_00001403	Pf3D7_06_v3	1307327	1307646	0.49375	Pf3D7_06_v3:1307327-1307646	320	+	oId CUFF.1289.1; transcript_id TCONS_00001403; tss_id TSS1274;gene_id XLOC_001137; ExonInfo:1307327:1307549|1307601:1307646; total_nExon:2	0	5	19	14	86	0	1	1	0	22.8984	116.406	64.6875	630.001	0	22.9529	9.96201	866.908	0	2	0	18	0	0	1	2	0	39.7827	0	174.296	0	0	14.0308	24.6114	214.078	38.6422	2.46989	N	-0.532436	-0.532436	0.141001	-0.532436
TCONS_00001405	Pf3D7_06_v3	1311694	1312858	0.14764	Pf3D7_06_v3:1311694-1312858	1165	+	oId CUFF.1291.1; transcript_id TCONS_00001405; tss_id TSS1276;gene_id XLOC_001139; ExonInfo:1311694:1312858; total_nExon:1	4	46	101	103	199	20	103	79	72.7363	57.7339	169.583	130.427	399.515	59.0358	647.908	215.681	1752.62	46	153	323	361	31	48	36	99	213.093	834.052	747.667	957.986	98.8208	377.146	138.427	333.872	2752.8	948.266	1.53754	N	-0.743743	-1.0834	1.10649	-0.255115
TCONS_00001406	Pf3D7_06_v3	1383283	1384493	0.241949	Pf3D7_06_v3:1383283-1384493	1211	+	oId CUFF.1297.1; transcript_id TCONS_00001406; tss_id TSS1277;gene_id XLOC_001140; ExonInfo:1383283:1384493; total_nExon:1	4	27	10	47	61	2	2	44	69.9711	32.599	16.1521	57.2526	117.809	5.67915	12.1025	115.559	427.125	13	4	21	18	29	2	4	5	57.9324	20.9763	46.762	45.9507	88.9308	15.117	14.7961	16.2212	171.621	135.065	0.345575	Both	0.736078	1.8988	-0.651687	-0.87673
TCONS_00001407	Pf3D7_06_v3	1411004	1412123	0.325893	Pf3D7_06_v3:1411004-1412123	1120	+	oId CUFF.1299.1; transcript_id TCONS_00001407; tss_id TSS1278;gene_id XLOC_001141; ExonInfo:1411004:1412123; total_nExon:1	0	14	38	81	83	26	1	50	0	18.2778	66.3694	106.693	173.333	79.8328	6.54333	141.997	593.046	9	1	31	2	6	0	5	0	43.3687	5.67054	74.6432	5.52084	19.8958	0	19.9992	0	129.203	39.8949	1.69536	N	0.836406	-0.0480693	-0.586446	-0.817178
TCONS_00001409	Pf3D7_06_v3	1414809	1416510	0.297297	Pf3D7_06_v3:1414809-1416510	1702	+	oId CUFF.1301.1; transcript_id TCONS_00001409; tss_id TSS1280;gene_id XLOC_001143; ExonInfo:1414809:1415837|1415893:1416178|1416207:1416436|1416465:1416510; total_nExon:4	0	2	19	11	59	0	0	15	0	1.71772	21.8305	9.53172	81.0552	0	0	28.0237	142.159	299	1	55	2	112	1	3	0	947.83	3.73036	87.1198	3.63187	244.317	5.37671	7.89385	0	1042.31	257.587	2.01665	N	2.39229	0.248213	-0.482722	-0.479676
TCONS_00001413	Pf3D7_06_v3	53758	54745	0.152834	Pf3D7_06_v3:53758-54745	988	-	oId CUFF.1028.1; transcript_id TCONS_00001413; tss_id TSS1284;gene_id XLOC_001147; ExonInfo:53758:54745; total_nExon:1	4	24	33	51	81	11	17	36	85.7802	35.5238	65.3448	76.1616	191.779	38.2925	126.113	115.911	734.906	47	130	506	186	42	37	64	43	256.77	835.759	1381.31	582.104	157.896	342.851	290.225	171.021	3055.95	961.993	1.66752	N	-0.580659	-0.815054	0.790194	-0.377044
TCONS_00001416	Pf3D7_06_v3	57017	57450	0.456221	Pf3D7_06_v3:57017-57450	434	-	oId CUFF.1031.1; transcript_id TCONS_00001416; tss_id TSS1287;gene_id XLOC_001150; ExonInfo:57017:57450; total_nExon:1	0	3	9	8	74	2	0	3	0	10.1218	40.6227	27.2323	399.372	15.8701	0	22.0177	515.236	1	2	13	41	0	0	0	14	12.4531	29.3087	80.8936	292.483	0	0	0	126.922	415.139	126.922	1.70965	N	-0.547127	-0.665159	-0.379915	-0.665159
TCONS_00001417	Pf3D7_06_v3	62797	63278	0.244813	Pf3D7_06_v3:62797-63278	482	-	oId CUFF.1032.1; transcript_id TCONS_00001417; tss_id TSS1288;gene_id XLOC_001151; ExonInfo:62797:63278; total_nExon:1	0	4	24	32	34	15	0	8	0	12.149	97.517	98.0591	165.184	107.148	0	52.8546	532.911	0	0	5	17	0	0	0	4	0	0	28.0081	109.171	0	0	0	32.6447	137.179	32.6447	2.07114	N	-0.558286	-0.558286	-0.558286	-0.558286
TCONS_00001418	Pf3D7_06_v3	63691	64410	0.141667	Pf3D7_06_v3:63691-64410	720	-	oId CUFF.1033.1; transcript_id TCONS_00001418; tss_id TSS1289;gene_id XLOC_001152; ExonInfo:63691:64410; total_nExon:1	0	6	14	34	28	26	10	20	0	12.1913	38.0551	69.7	91.0044	124.246	101.836	88.3973	525.43	11	7	29	40	16	6	15	33	82.495	61.7766	108.675	171.845	82.5716	76.3209	93.3758	180.17	424.791	432.438	-0.0257422	Both	-0.563002	-0.540594	-1.01116	-0.69745
TCONS_00001422	Pf3D7_06_v3	79686	80992	0.162204	Pf3D7_06_v3:79686-80992	1307	-	oId CUFF.1046.1; transcript_id TCONS_00001422; tss_id TSS1293;gene_id XLOC_001156; ExonInfo:79686:80992; total_nExon:1	5	223	211	144	39	35	23	201	81.0347	249.452	315.757	162.518	69.7838	92.0796	128.948	489.092	1588.67	14	42	36	583	6	17	11	389	57.8028	204.061	74.2708	1378.89	17.047	119.049	37.6983	1169.24	1715.03	1343.04	0.352734	Both	-0.582957	-0.65667	-0.320469	-0.473288
TCONS_00001425	Pf3D7_06_v3	89024	89768	0.146309	Pf3D7_06_v3:89024-89768	745	-	oId CUFF.1048.1; transcript_id TCONS_00001425; tss_id TSS1296;gene_id XLOC_001158; ExonInfo:89024:89768; total_nExon:1	4	70	194	267	59	40	54	190	113.797	137.452	509.616	528.958	185.316	184.725	531.434	811.556	3002.85	1	4	22	76	4	2	3	67	7.24754	34.1147	79.6725	315.534	19.9493	24.5854	18.0476	353.508	436.568	416.091	0.0693099	Both	-0.697995	-0.607028	-0.509064	-0.572041
TCONS_00001431	Pf3D7_06_v3	121007	121497	0.105906	Pf3D7_06_v3:121007-121497	491	-	oId CUFF.1055.1; transcript_id TCONS_00001431; tss_id TSS1301;gene_id XLOC_001163; ExonInfo:121007:121497; total_nExon:1	79	500	376	419	503	553	74	131	3412.52	1490.73	1499.71	1260.38	2398.86	3877.64	1105.77	849.597	15895.2	12	12	49	17	28	15	20	14	132.053	155.396	269.438	107.166	212.032	279.973	182.686	112.158	664.053	786.849	-0.244788	Both	-0.730435	0.456058	-0.389318	1.46458
TCONS_00001433	Pf3D7_06_v3	127607	128171	0.169912	Pf3D7_06_v3:127607-128171	565	-	oId CUFF.1058.1; transcript_id TCONS_00001433; tss_id TSS1303;gene_id XLOC_001165; ExonInfo:127607:128171; total_nExon:1	3	7	27	34	7	3	6	62	112.586	18.132	93.5619	88.8552	29.0036	18.276	77.8934	349.342	787.65	4	36	20	15	11	16	10	2	38.2424	405.022	95.5454	82.1518	72.3691	259.455	79.3584	13.9203	620.961	425.103	0.546692	N	-0.697034	-0.441173	2.06476	0.966065
TCONS_00001435	Pf3D7_06_v3	137228	138472	0.139759	Pf3D7_06_v3:137228-138472	1245	-	oId CUFF.1060.1; transcript_id TCONS_00001435; tss_id TSS1305;gene_id XLOC_001167; ExonInfo:137228:138472; total_nExon:1	1	27	76	91	47	20	33	165	17.0147	31.708	119.401	107.821	88.2899	55.2393	194.233	421.504	1035.21	38	76	260	132	31	35	94	63	164.713	387.657	563.134	327.762	92.4658	257.317	338.205	198.801	1443.27	886.788	0.702676	N	-0.856569	-1.35185	0.65642	-0.232376
TCONS_00001442	Pf3D7_06_v3	183983	184808	0.205811	Pf3D7_06_v3:183983-184808	826	-	oId CUFF.1064.1; transcript_id TCONS_00001442; tss_id TSS1311;gene_id XLOC_001170; ExonInfo:183983:184808; total_nExon:1	0	19	28	42	12	11	5	82	0	33.6454	66.3313	75.0375	33.9907	45.8118	44.3757	315.862	615.055	198	1511	1116	1915	276	991	747	1980	1294.12	11621.6	3644.76	7170.01	1241.35	10986	4052.65	9421.26	23730.5	25701.3	-0.115099	Both	-1.16341	-1.17603	1.2963	1.14483
TCONS_00001447	Pf3D7_06_v3	247585	249257	0.208607	Pf3D7_06_v3:247585-249257	1673	-	oId CUFF.1071.1; transcript_id TCONS_00001447; tss_id TSS1315;gene_id XLOC_001174; ExonInfo:247585:247945|248072:248238|248334:248482|248768:248884|249059:249257; total_nExon:5	13	467	165	310	288	184	98	280	164.57	408.044	192.869	273.28	402.522	378.112	429.159	532.181	2780.74	807	745	3989	4604	1162	558	2610	5616	2602.56	2827.32	6428.16	8505.58	2578.75	3052.24	6986.77	13185.3	20363.6	25803	-0.341546	Both	-0.835459	-0.841788	-0.776384	-0.717045
TCONS_00001449	Pf3D7_06_v3	255765	256944	0.151695	Pf3D7_06_v3:255765-256944	1180	-	oId CUFF.1075.1; transcript_id TCONS_00001449; tss_id TSS1317;gene_id XLOC_001176; ExonInfo:255765:256505; total_nExon:1| oId CUFF.1075.2; transcript_id TCONS_00001450; tss_id TSS1318;gene_id XLOC_001176; ExonInfo:255765:256276|256509:256944; total_nExon:2	4	76	81	122	27	28	28	139	71.8109	94.1728	134.272	152.521	53.516	81.5986	173.889	374.661	1136.44	75	52	41	173	77	24	21	179	343.014	279.862	93.6977	453.249	242.335	186.174	79.7219	595.987	1169.82	1104.22	0.083265	Both	0.332541	-0.239147	-0.0240562	-0.556122
TCONS_00001453	Pf3D7_06_v3	280088	281269	0.141286	Pf3D7_06_v3:280088-281269	1182	-	oId CUFF.1078.1; transcript_id TCONS_00001453; tss_id TSS1321;gene_id XLOC_001179; ExonInfo:280088:281269; total_nExon:1	10	109	72	134	40	26	19	135	179.223	134.835	119.151	167.239	79.1486	75.6418	117.797	363.263	1236.3	18	44	56	48	44	15	14	15	82.1838	236.406	127.761	125.544	138.243	116.162	53.0579	49.8585	571.894	357.321	0.678528	N	-0.57554	0.368936	2.02177	-0.00210821
TCONS_00001462	Pf3D7_06_v3	356370	357182	0.161132	Pf3D7_06_v3:356370-357182	813	-	oId CUFF.1088.1; transcript_id TCONS_00001462; tss_id TSS1329;gene_id XLOC_001184; ExonInfo:356370:357182; total_nExon:1	1	172	271	945	188	78	646	1557	26.0668	309.456	652.27	1715.37	541.047	330.048	5825.13	6093.55	15492.9	32	176	116	1034	71	73	30	908	212.499	1375.34	384.911	3933.41	324.446	822.219	165.363	4389.63	5906.17	5701.65	0.0508418	Both	-0.718712	-0.65373	-0.0439495	-0.364795
TCONS_00001463	Pf3D7_06_v3	390888	392107	0.137705	Pf3D7_06_v3:390888-392107	1220	-	oId CUFF.1090.1; transcript_id TCONS_00001463; tss_id TSS1330;gene_id XLOC_001185; ExonInfo:390888:392107; total_nExon:1	74	1965	1221	1173	1001	610	79	509	1284.91	2354.97	1957.61	1418.33	1918.95	1719.35	474.517	1326.94	12455.6	44	48	99	76	163	27	34	52	194.631	249.857	218.822	192.582	496.162	202.573	124.838	167.455	855.892	991.028	-0.211496	Both	-0.318223	2.34247	0.167951	-0.247507
TCONS_00001464	Pf3D7_06_v3	394959	395396	0.164384	Pf3D7_06_v3:394959-395396	438	-	oId CUFF.1092.1; transcript_id TCONS_00001464; tss_id TSS1331;gene_id XLOC_001186; ExonInfo:394959:395396; total_nExon:1	7	38	48	56	20	10	8	47	339.048	127.036	214.671	188.881	106.95	78.6243	134.041	341.786	1531.04	3	56	34	17	7	32	13	4	37.0172	813.133	209.631	120.163	59.4369	669.714	133.148	35.9316	1179.94	898.23	0.393562	Both	-0.729618	-0.657557	1.81217	1.34377
TCONS_00001465	Pf3D7_06_v3	395562	396048	0.166324	Pf3D7_06_v3:395562-396048	487	-	oId CUFF.1093.1; transcript_id TCONS_00001465; tss_id TSS1332;gene_id XLOC_001187; ExonInfo:395562:396048; total_nExon:1	0	12	12	28	9	2	10	44	0	36.0721	48.2569	84.9189	43.2753	14.1394	150.658	287.709	665.03	5	27	43	32	4	12	9	21	55.475	352.519	238.392	203.385	30.5396	225.822	82.8855	169.621	849.77	508.868	0.739781	N	-1.05845	-1.27959	1.68731	0.517133
TCONS_00001468	Pf3D7_06_v3	424764	425098	0.134328	Pf3D7_06_v3:424764-425098	335	-	oId CUFF.1098.1; transcript_id TCONS_00001468; tss_id TSS1335;gene_id XLOC_001190; ExonInfo:424764:425098; total_nExon:1	8	34	18	145	138	163	22	120	506.976	148.716	105.327	639.889	965.53	1676.79	482.286	1141.75	5667.27	18	5	25	12	76	1	8	5	290.596	94.9901	201.675	110.979	844.319	27.3826	107.205	58.7653	698.24	1037.67	-0.571556	C	0.277406	2.35046	-0.457346	-0.712259
TCONS_00001471	Pf3D7_06_v3	446784	448120	0.124159	Pf3D7_06_v3:446784-448120	1337	-	oId CUFF.1104.1; transcript_id TCONS_00001471; tss_id TSS1338;gene_id XLOC_001193; ExonInfo:446784:448120; total_nExon:1	3	36	53	153	70	88	46	70	47.529	39.3661	77.5325	168.798	122.44	226.316	252.104	166.506	1100.59	26	70	83	58	24	31	52	40	104.937	332.465	167.39	134.099	66.6568	212.215	174.208	117.531	738.892	570.611	0.372857	Both	-0.718969	-1.185	2.06493	0.593264
TCONS_00001475	Pf3D7_06_v3	477221	478195	0.173333	Pf3D7_06_v3:477221-478195	975	-	oId CUFF.1113.1; transcript_id TCONS_00001475; tss_id TSS1342;gene_id XLOC_001197; ExonInfo:477221:477885|478091:478124; total_nExon:2| oId CUFF.1113.2; transcript_id TCONS_00001476; tss_id TSS1342;gene_id XLOC_001197; ExonInfo:477221:478195; total_nExon:1	0	23	38	39	10	6	4	88	0	34.4981	76.2498	59.0185	23.9924	21.1656	30.0698	287.119	532.113	12	4	23	6	17	3	11	9	66.4333	26.0589	63.625	19.0282	64.7634	28.1698	50.5482	36.2728	175.145	179.754	-0.0374725	Both	1.11314	1.06166	-0.945846	-0.842896
TCONS_00001482	Pf3D7_06_v3	502592	502913	0.145963	Pf3D7_06_v3:502592-502913	322	-	oId CUFF.1118.1; transcript_id TCONS_00001482; tss_id TSS1347;gene_id XLOC_001201; ExonInfo:502592:502913; total_nExon:1	0	54	94	170	124	57	21	111	0	245.762	572.318	780.597	902.714	610.11	479.008	1098.89	4689.4	1	14	18	155	6	13	9	186	16.798	276.744	151.087	1491.53	69.3563	370.39	125.49	2274.6	1936.16	2839.84	-0.552613	C	-0.699868	-0.637122	-0.386134	-0.273914
TCONS_00001483	Pf3D7_06_v3	503630	504206	0.110919	Pf3D7_06_v3:503630-504206	577	-	oId CUFF.1120.1; transcript_id TCONS_00001483; tss_id TSS1348;gene_id XLOC_001202; ExonInfo:503630:504206; total_nExon:1	8	28	26	42	23	14	44	51	293.976	71.0169	88.2196	107.476	93.3123	83.511	559.318	281.375	1578.2	1	1	26	24	0	0	1	6	9.36141	11.0162	121.621	128.705	0	0	7.77051	40.8909	270.703	48.6614	2.47586	N	-0.570453	-0.736068	-0.533649	-0.736068
TCONS_00001493	Pf3D7_06_v3	545637	546030	0.185279	Pf3D7_06_v3:545637-546030	394	-	oId CUFF.1130.1; transcript_id TCONS_00001493; tss_id TSS1355;gene_id XLOC_001208; ExonInfo:545637:546030; total_nExon:1	0	11	64	59	29	35	18	74	0	40.8908	318.274	221.28	172.44	305.995	335.358	598.38	1992.62	10	20	147	69	16	1	73	63	137.205	322.918	1007.82	542.327	151.066	23.2717	831.385	629.283	2010.27	1635.01	0.298095	Both	-0.896959	-0.857532	-0.373146	-1.21801
TCONS_00001495	Pf3D7_06_v3	563489	563878	0.146154	Pf3D7_06_v3:563489-563878	390	-	oId CUFF.1133.1; transcript_id TCONS_00001495; tss_id TSS1357;gene_id XLOC_001210; ExonInfo:563489:563878; total_nExon:1	0	21	8	110	162	139	0	15	0	78.8671	40.1934	416.798	973.193	1227.73	0	122.54	2859.32	1	7	20	16	1	2	10	5	13.8616	114.183	138.528	127.05	9.53872	47.022	115.06	50.4566	393.624	222.077	0.825758	N	-1.20155	-1.27784	0.705672	-0.572167
TCONS_00001496	Pf3D7_06_v3	563981	564806	0.115012	Pf3D7_06_v3:563981-564806	826	-	oId CUFF.1134.1; transcript_id TCONS_00001496; tss_id TSS1358;gene_id XLOC_001211; ExonInfo:563981:564806; total_nExon:1	8	67	91	362	877	422	15	104	205.249	118.644	215.577	646.751	2484.16	1757.51	133.127	400.606	5961.62	4	11	34	22	4	2	10	6	26.1439	84.6045	111.041	82.3709	17.9906	22.1716	54.2523	28.5493	304.16	122.964	1.3066	N	-0.775618	-1.00228	0.896034	-0.888951
TCONS_00001506	Pf3D7_06_v3	673114	673402	0.16263	Pf3D7_06_v3:673114-673402	289	-	oId CUFF.1148.1; transcript_id TCONS_00001506; tss_id TSS1366;gene_id XLOC_001219; ExonInfo:673114:673402; total_nExon:1	4	66	201	317	58	35	71	95	293.976	334.794	1364.01	1622.37	470.618	417.555	1805.07	1048.26	7356.66	5	7	30	68	6	3	11	22	93.6141	154.227	280.665	729.326	77.3034	95.2686	170.951	299.866	1257.83	643.39	0.967173	N	-0.666123	-0.744968	-0.387847	-0.661485
TCONS_00001507	Pf3D7_06_v3	683498	684018	0.191939	Pf3D7_06_v3:683498-684018	521	-	oId CUFF.1150.1; transcript_id TCONS_00001507; tss_id TSS1367;gene_id XLOC_001220; ExonInfo:683498:684018; total_nExon:1	6	19	25	58	27	11	4	39	244.226	53.3797	93.9617	164.402	121.337	72.6821	56.323	238.341	1044.65	265	1696	644	728	533	1342	544	538	2747.93	20695.6	3336.89	4324.47	3803.33	23603.2	4682.39	4061.41	31104.9	36150.3	-0.216867	Both	-0.662762	-0.539199	1.43934	1.77981
TCONS_00001511	Pf3D7_06_v3	706537	707545	0.145689	Pf3D7_06_v3:706537-707545	1009	-	oId CUFF.1154.1; transcript_id TCONS_00001511; tss_id TSS1371;gene_id XLOC_001223; ExonInfo:706537:707545; total_nExon:1	15	533	342	235	53	52	56	125	314.974	772.49	663.101	343.629	122.871	177.248	406.777	394.083	3195.17	93	45	38	45	179	32	15	28	497.492	283.274	101.574	137.898	658.919	290.342	66.6044	109.042	1020.24	1124.91	-0.140902	Both	1.07693	1.83919	0.0699917	0.102929
TCONS_00001513	Pf3D7_06_v3	735716	736906	0.213266	Pf3D7_06_v3:735716-736906	1191	-	oId CUFF.1158.1; transcript_id TCONS_00001513; tss_id TSS1373;gene_id XLOC_001225; ExonInfo:735716:736457|736563:736906; total_nExon:2	24	132	296	686	250	140	8	127	426.883	162.051	486.137	849.689	490.938	404.222	49.2234	339.152	3208.3	274	1548	595	127	777	980	540	84	1241.56	8254.27	1347.19	329.657	2422.78	7531.82	2031.04	277.096	11172.7	12262.7	-0.134306	Both	-0.534619	-0.160465	1.68686	1.45813
TCONS_00001517	Pf3D7_06_v3	745714	746675	0.162162	Pf3D7_06_v3:745714-746675	962	-	oId CUFF.1164.1; transcript_id TCONS_00001517; tss_id TSS1377;gene_id XLOC_001229; ExonInfo:745714:746675; total_nExon:1	8	49	70	231	126	97	11	69	176.202	74.4901	142.36	354.3	306.394	346.806	83.8104	228.173	1712.54	19	7	112	36	8	1	32	19	106.609	46.2199	314.017	115.714	30.8892	9.51694	149.039	77.6118	582.56	267.057	1.12526	N	0.00651416	-0.785608	-0.629268	-1.00448
TCONS_00001520	Pf3D7_06_v3	750537	751691	0.155844	Pf3D7_06_v3:750537-751691	1155	-	oId CUFF.1168.1; transcript_id TCONS_00001520; tss_id TSS1380;gene_id XLOC_001231; ExonInfo:750537:751691; total_nExon:1	10	61	55	365	253	292	32	191	183.416	77.2236	93.1475	466.197	512.328	869.392	203.036	525.975	2930.72	24	35	128	79	31	22	114	100	112.142	192.45	298.857	211.459	99.6771	174.356	442.152	340.167	814.908	1056.35	-0.374382	Both	-1.03184	-1.13354	-0.353833	-0.506383
TCONS_00001523	Pf3D7_06_v3	772818	773530	0.15568	Pf3D7_06_v3:772818-773530	713	-	oId CUFF.1175.1; transcript_id TCONS_00001523; tss_id TSS1383;gene_id XLOC_001234; ExonInfo:772818:773530; total_nExon:1	0	34	24	59	17	15	13	53	0	69.7629	65.8788	122.139	55.7959	72.3852	133.688	236.556	756.206	2	3	31	31	0	1	4	7	15.1466	26.736	117.311	134.489	0	12.8452	25.145	38.5936	293.683	76.5839	1.93915	N	-0.619685	-0.917133	-0.381726	-0.659345
TCONS_00001528	Pf3D7_06_v3	843894	844933	0.15	Pf3D7_06_v3:843894-844933	1040	-	oId CUFF.1181.1; transcript_id TCONS_00001528; tss_id TSS1388;gene_id XLOC_001238; ExonInfo:843894:844933; total_nExon:1	0	7	33	41	6	10	9	58	0	9.84257	62.0744	58.1636	13.4949	33.0691	63.4243	177.399	417.467	0	2	15	36	0	0	2	13	0	12.2143	38.8986	107.027	0	0	8.61562	49.1163	158.14	57.7319	1.45376	N	-0.722934	-0.722934	-0.40163	-0.722934
TCONS_00001530	Pf3D7_06_v3	853304	853538	0.131915	Pf3D7_06_v3:853304-853538	235	-	oId CUFF.1183.1; transcript_id TCONS_00001530; tss_id TSS1390;gene_id XLOC_001240; ExonInfo:853304:853538; total_nExon:1	2	15	33	54	26	78	7	50	180.908	93.6486	275.621	340.142	259.652	1145.29	219.034	679.035	3193.33	1	0	24	2	1	0	14	1	23.0435	0	276.347	26.4009	15.8571	0	267.784	16.7757	325.791	300.417	0.116982	Both	-0.460496	-0.518839	-0.652195	-0.652195
TCONS_00001535	Pf3D7_06_v3	870735	871050	0.132911	Pf3D7_06_v3:870735-871050	316	-	oId CUFF.1190.1; transcript_id TCONS_00001535; tss_id TSS1394;gene_id XLOC_001244; ExonInfo:870735:871050; total_nExon:1	43	869	1049	454	144	50	96	154	2889.36	4030.28	6508.47	2124.36	1068.28	545.378	2231.46	1553.63	20951.2	7	3	29	36	27	21	17	22	119.826	60.4318	248.054	353.018	318.048	609.719	241.552	274.164	781.33	1443.48	-0.88555	C	-0.9544	0.240675	-1.31654	2.00311
TCONS_00001542	Pf3D7_06_v3	906806	907509	0.143466	Pf3D7_06_v3:906806-907509	704	-	oId CUFF.1197.1; transcript_id TCONS_00001542; tss_id TSS1400;gene_id XLOC_001249; ExonInfo:906806:907509; total_nExon:1	2	24	15	33	2	6	10	55	60.217	49.8749	41.7014	69.1897	6.64826	29.3247	104.153	248.625	609.734	1	0	29	7	5	4	0	8	7.67023	0	111.148	30.7573	26.3909	52.0386	0	44.6717	149.575	123.101	0.281028	Both	-0.711602	-0.221312	-0.929509	0.486886
TCONS_00001544	Pf3D7_06_v3	931644	933370	0.0978576	Pf3D7_06_v3:931644-933370	1727	-	oId CUFF.1201.1; transcript_id TCONS_00001544; tss_id TSS1402;gene_id XLOC_001251; ExonInfo:931644:933370; total_nExon:1	71	769	211	217	158	276	88	174	870.686	650.896	238.922	185.311	213.919	549.423	373.311	320.366	3402.83	37	14	62	23	88	7	25	7	115.591	51.4686	96.7853	41.1616	189.183	37.0918	64.8293	15.9204	305.007	307.024	-0.00951198	Both	0.706194	2.01131	-0.455897	-0.706194
TCONS_00001552	Pf3D7_06_v3	971631	972902	0.0982704	Pf3D7_06_v3:971631-972902	1272	-	oId CUFF.1212.1; transcript_id TCONS_00001552; tss_id TSS1410;gene_id XLOC_001258; ExonInfo:971631:971750|971810:972902; total_nExon:2	330	3177	893	437	342	620	72	106	5495.57	3651.72	1373.16	506.779	628.802	1676.04	414.778	265.032	14011.9	111	11	30	4	206	12	22	7	470.914	54.9164	63.5967	9.72119	601.397	86.3489	77.4728	21.6197	599.148	786.838	-0.393155	Both	1.30581	1.87594	-0.518598	-0.382644
TCONS_00001553	Pf3D7_06_v3	973222	974016	0.0880503	Pf3D7_06_v3:973222-974016	795	-	oId CUFF.1213.1; transcript_id TCONS_00001553; tss_id TSS1411;gene_id XLOC_001259; ExonInfo:973222:974016; total_nExon:1	18	484	334	254	163	167	66	110	479.84	890.535	822.13	471.516	479.734	722.661	608.628	440.261	4915.3	32	10	46	17	35	5	10	4	217.317	79.9161	156.098	66.1353	163.564	57.5931	56.3705	19.7759	519.466	297.303	0.805093	N	1.68484	0.907506	-0.324502	-0.647171
TCONS_00001554	Pf3D7_06_v3	975030	975800	0.151751	Pf3D7_06_v3:975030-975800	771	-	oId CUFF.1214.1; transcript_id TCONS_00001554; tss_id TSS1412;gene_id XLOC_001260; ExonInfo:975030:975800; total_nExon:1	6	345	23	23	20	20	4	54	164.932	654.567	58.3783	44.0271	60.6978	89.2437	38.0363	222.864	1332.75	16	18	16	60	8	2	5	36	112.045	148.333	55.9871	240.694	38.5513	23.7553	29.0637	183.531	557.059	274.901	1.01892	N	0.097439	-0.805805	0.542874	-0.991403
TCONS_00001555	Pf3D7_06_v3	979358	979785	0.119159	Pf3D7_06_v3:979358-979785	428	-	oId CUFF.1217.1; transcript_id TCONS_00001555; tss_id TSS1413;gene_id XLOC_001261; ExonInfo:979358:979785; total_nExon:1	8	210	225	200	93	57	31	134	396.558	718.484	1029.84	690.375	508.966	458.654	531.573	997.274	5331.72	12	44	127	76	40	27	27	9	151.536	653.852	801.373	549.782	347.594	578.305	283.014	82.7394	2156.54	1291.65	0.739504	N	-1.10072	-0.3278	0.878897	0.579195
TCONS_00001566	Pf3D7_06_v3	1015144	1015460	0.195584	Pf3D7_06_v3:1015144-1015460	317	-	oId CUFF.1226.1; transcript_id TCONS_00001566; tss_id TSS1420;gene_id XLOC_001266; ExonInfo:1015144:1015460; total_nExon:1	0	0	4	11	2	7	28	58	0	0	24.7393	51.3084	14.7903	76.1113	648.783	583.282	1399.01	0	0	5	70	1	0	2	45	0	0	42.6326	684.252	11.7423	0	28.3279	559.015	726.884	599.085	0.278966	Both	-0.58428	-0.541979	-0.58428	-0.58428
TCONS_00001567	Pf3D7_06_v3	1018705	1019455	0.141145	Pf3D7_06_v3:1018705-1019455	751	-	oId CUFF.1228.1; transcript_id TCONS_00001567; tss_id TSS1421;gene_id XLOC_001267; ExonInfo:1018705:1019455; total_nExon:1	2	35	44	137	85	99	115	216	56.4434	68.1762	114.658	269.242	264.845	453.537	1122.7	915.23	3264.83	4	6	35	31	1	1	15	23	28.7583	50.7627	125.738	127.675	4.94742	12.1944	89.5163	120.383	332.934	227.041	0.552282	N	-0.788725	-1.24901	-0.366793	-1.11476
TCONS_00001568	Pf3D7_06_v3	1022242	1022747	0.158103	Pf3D7_06_v3:1022242-1022747	506	-	oId CUFF.1230.1; transcript_id TCONS_00001568; tss_id TSS1422;gene_id XLOC_001268; ExonInfo:1022242:1022747; total_nExon:1	9	135	114	800	571	781	278	581	377.22	390.543	441.192	2334.97	2642.28	5313.71	4030.72	3656.14	19186.8	5	4	52	16	13	2	39	15	53.3878	50.2601	277.441	97.8664	95.5194	36.2209	345.657	116.6	478.955	593.997	-0.310565	Both	-0.709013	-0.333203	-0.735233	-0.857589
TCONS_00001576	Pf3D7_06_v3	1077616	1077974	0.122563	Pf3D7_06_v3:1077616-1077974	359	-	oId CUFF.1243.1; transcript_id TCONS_00001576; tss_id TSS1429;gene_id XLOC_001275; ExonInfo:1077616:1077974; total_nExon:1	0	36	28	83	88	22	10	51	0	146.908	152.858	341.726	574.425	211.144	204.525	452.715	2084.3	27	6	8	16	37	3	1	8	406.672	106.346	60.2096	138.052	383.494	76.6406	12.5023	87.7212	711.28	560.358	0.344069	Both	1.6517	1.49186	-0.352984	-0.546126
TCONS_00001577	Pf3D7_06_v3	1086124	1087052	0.0968784	Pf3D7_06_v3:1086124-1087052	929	-	oId CUFF.1244.1; transcript_id TCONS_00001577; tss_id TSS1430;gene_id XLOC_001276; ExonInfo:1086124:1087052; total_nExon:1	0	29	41	41	39	22	8	72	0	45.6537	86.3476	65.1206	98.2087	81.4541	63.1206	246.56	686.465	4	8	25	11	8	3	14	2	23.2421	54.7012	72.5856	36.6142	31.9876	29.5661	67.5231	8.46018	187.143	137.537	0.444323	Both	-0.78494	-0.386942	0.630163	-0.475386
TCONS_00001592	Pf3D7_06_v3	1203759	1204223	0.126882	Pf3D7_06_v3:1203759-1204223	465	-	oId CUFF.1267.1; transcript_id TCONS_00001592; tss_id TSS1444;gene_id XLOC_001286; ExonInfo:1203759:1204223; total_nExon:1	7	220	108	175	66	65	27	50	319.319	692.677	454.904	555.908	332.399	481.32	426.064	342.444	3605.03	1	3	55	2	5	1	20	0	11.6211	41.0259	319.377	13.3143	39.9845	19.7107	192.923	0	385.338	252.618	0.609166	N	-0.590572	-0.346498	-0.337781	-0.520837
TCONS_00001597	Pf3D7_06_v3	1258137	1258812	0.155325	Pf3D7_06_v3:1258137-1258812	676	-	oId CUFF.1276.1; transcript_id TCONS_00001597; tss_id TSS1448;gene_id XLOC_001289; ExonInfo:1258137:1258812; total_nExon:1	0	6	18	60	9	22	7	42	0	12.9859	52.1174	131.018	31.1582	111.984	75.9317	197.735	612.93	8	4	34	31	2	0	9	20	63.9072	37.602	135.717	141.861	10.9943	0	59.6775	116.312	379.087	186.984	1.01962	N	-0.124953	-1.08823	-0.597503	-1.28815
TCONS_00001600	Pf3D7_06_v3	1271163	1271696	0.181648	Pf3D7_06_v3:1271163-1271696	534	-	oId CUFF.1280.1; transcript_id TCONS_00001600; tss_id TSS1450;gene_id XLOC_001291; ExonInfo:1271163:1271696; total_nExon:1	4	26	24	82	31	35	4	28	158.846	71.2643	88.0032	226.762	135.915	225.621	54.9492	166.943	1128.3	7	25	104	106	4	13	43	33	70.8165	297.624	525.733	614.304	27.8466	223.068	361.088	243.044	1508.48	855.047	0.819018	N	-1.10519	-1.31688	0.0123073	-0.356911
TCONS_00001602	Pf3D7_06_v3	1278252	1279192	0.149841	Pf3D7_06_v3:1278252-1279192	941	-	oId CUFF.1282.1; transcript_id TCONS_00001602; tss_id TSS1452;gene_id XLOC_001293; ExonInfo:1278252:1279192; total_nExon:1	4	35	52	48	24	24	12	74	90.0692	54.3959	108.116	75.2655	59.6646	87.7247	93.4721	250.174	818.882	1	23	68	38	10	16	13	12	5.73635	155.258	194.913	124.871	39.4741	155.673	61.8996	50.1131	480.778	307.16	0.646382	N	-1.36185	-0.876002	0.831834	0.846556
TCONS_00001603	Pf3D7_06_v3	1293431	1294603	0.144075	Pf3D7_06_v3:1293431-1294603	1173	-	oId CUFF.1284.1; transcript_id TCONS_00001603; tss_id TSS1453;gene_id XLOC_001294; ExonInfo:1293431:1294603; total_nExon:1	14	134	99	83	27	28	36	106	252.839	167.033	165.09	104.384	53.8356	82.0859	224.907	287.419	1337.6	77	139	83	181	103	56	25	86	354.264	752.562	190.814	477.041	326.099	437	95.4739	288.05	1774.68	1146.62	0.630168	N	-0.0557227	-0.195969	1.94278	0.360006
TCONS_00001605	Pf3D7_06_v3	1340378	1340827	0.171111	Pf3D7_06_v3:1340378-1340827	450	-	oId CUFF.1293.1; transcript_id TCONS_00001605; tss_id TSS1455;gene_id XLOC_001296; ExonInfo:1340378:1340827; total_nExon:1	0	17	22	10	3	2	2	40	0	55.3132	95.7614	32.8274	15.6138	15.3046	32.6146	283.108	530.543	1	0	28	3	0	0	0	0	12.0093	0	168.024	20.6386	0	0	0	0	200.672	0	Inf	N	-0.225287	-0.431263	-0.431263	-0.431263
TCONS_00001606	Pf3D7_06_v3	1351609	1352270	0.308157	Pf3D7_06_v3:1351609-1352270	662	-	oId CUFF.1294.1; transcript_id TCONS_00001606; tss_id TSS1456;gene_id XLOC_001297; ExonInfo:1351609:1352270; total_nExon:1	6	51	82	47	29	8	19	31	192.129	112.718	242.453	104.804	102.525	41.5841	210.466	149.038	1155.72	10	7	16	25	2	5	6	4	81.576	67.1972	65.2195	116.827	11.2271	69.1814	40.6277	23.7551	330.82	144.791	1.19207	N	0.667901	-1.4397	0.222634	0.282002
TCONS_00001609	Pf3D7_06_v3	1383675	1384553	0.275313	Pf3D7_06_v3:1383675-1384553	879	-	oId CUFF.1298.1; transcript_id TCONS_00001609; tss_id TSS1459;gene_id XLOC_001300; ExonInfo:1383675:1384553; total_nExon:1	4	23	6	31	53	1	2	31	96.4294	38.2701	13.3558	52.0415	141.064	3.91331	16.6788	112.203	473.956	12	4	19	16	29	2	3	5	73.6971	28.9081	58.3066	56.2899	122.558	20.8332	15.2932	22.3549	217.202	181.04	0.262729	Both	0.665464	2.01011	-0.569417	-0.788952
TCONS_00001613	Pf3D7_07_v3	55310	56728	0.257928	Pf3D7_07_v3:55310-56728	1419	+	oId CUFF.1311.1; transcript_id TCONS_00001613; tss_id TSS1463;gene_id XLOC_001304; ExonInfo:55310:56497|56728:56728; total_nExon:2	9	225	171	113	80	62	24	57	134.342	231.81	235.686	117.459	131.84	150.229	123.926	127.743	1253.03	77	81	90	61	117	52	51	26	292.805	362.463	171.011	132.88	306.161	335.388	160.978	71.9772	959.159	874.504	0.133305	Both	0.59452	0.715518	1.23674	0.985437
TCONS_00001615	Pf3D7_07_v3	78333	79019	0.170306	Pf3D7_07_v3:78333-79019	687	+	oId CUFF.1317.1; transcript_id TCONS_00001615; tss_id TSS1465;gene_id XLOC_001306; ExonInfo:78333:79019; total_nExon:1	1	22	16	34	11	15	3	90	30.8546	46.8516	45.5838	73.0529	37.4716	75.1286	32.0203	416.923	757.887	17	1	26	5	9	1	1	6	133.625	9.24976	102.119	22.5139	48.6808	13.332	6.52451	34.334	267.508	102.871	1.37874	N	1.85974	0.0557127	-0.793243	-0.708348
TCONS_00001617	Pf3D7_07_v3	94301	95072	0.120466	Pf3D7_07_v3:94301-95072	772	+	oId CUFF.1323.1; transcript_id TCONS_00001617; tss_id TSS1467;gene_id XLOC_001308; ExonInfo:94301:95072; total_nExon:1	12	359	66	27	12	14	10	56	329.436	680.246	167.303	51.6169	36.3714	62.3896	94.9674	230.819	1653.15	37	6	132	9	70	3	34	2	258.768	49.3801	461.295	36.0573	336.886	35.5867	197.377	10.1829	805.5	580.033	0.47375	Both	0.511514	0.976121	-0.739351	-0.816785
TCONS_00001619	Pf3D7_07_v3	99455	100920	0.143929	Pf3D7_07_v3:99455-100920	1466	+	oId CUFF.1325.1; transcript_id TCONS_00001619; tss_id TSS1469;gene_id XLOC_001310; ExonInfo:99455:100920; total_nExon:1	6	497	129	109	43	28	20	120	86.6878	495.615	172.094	109.666	68.5905	65.6688	99.9588	260.304	1358.59	58	52	99	94	88	53	38	44	213.479	225.227	182.078	198.196	222.887	330.871	116.096	117.9	818.979	787.754	0.0560811	Both	0.179539	0.326102	0.355415	1.90898
TCONS_00001625	Pf3D7_07_v3	148765	149055	0.134021	Pf3D7_07_v3:148765-149055	291	+	oId CUFF.1338.1; transcript_id TCONS_00001625; tss_id TSS1475;gene_id XLOC_001316; ExonInfo:148765:149055; total_nExon:1	0	24	41	25	16	5	4	22	0	120.904	276.312	127.065	128.93	59.2394	100.993	241.081	1054.52	26	79	67	83	29	18	6	37	483.436	1728.56	622.495	884.067	371.056	567.669	92.6031	500.843	3718.56	1532.17	1.27916	N	-0.355559	-0.58525	2.19975	-0.18124
TCONS_00001627	Pf3D7_07_v3	177900	178642	0.139973	Pf3D7_07_v3:177900-178642	743	+	oId CUFF.1340.1; transcript_id TCONS_00001627; tss_id TSS1477;gene_id XLOC_001318; ExonInfo:177900:178331|178433:178642; total_nExon:2	0	59	84	72	78	25	17	155	0	116.165	221.253	143.025	245.654	115.764	167.754	663.843	1673.46	24	24	33	28	41	12	7	10	174.41	205.24	119.831	116.563	205.031	147.91	42.2247	52.9046	616.043	448.071	0.459306	Both	0.655566	1.15124	1.15124	0.239841
TCONS_00001628	Pf3D7_07_v3	179304	179654	0.168091	Pf3D7_07_v3:179304-179654	351	+	oId CUFF.1342.1; transcript_id TCONS_00001628; tss_id TSS1478;gene_id XLOC_001319; ExonInfo:179304:179654; total_nExon:1	0	169	39	601	941	793	17	162	0	705.415	217.776	2530.98	6282.82	7784.73	355.639	1470.91	19348.3	8	3	31	41	9	1	34	30	123.25	54.3886	238.645	361.844	95.4144	26.1308	434.793	336.474	778.127	892.812	-0.198352	Both	-0.55119	-0.731171	-0.994713	-1.17469
TCONS_00001629	Pf3D7_07_v3	231120	231813	0.159942	Pf3D7_07_v3:231120-231813	694	+	oId CUFF.1346.1; transcript_id TCONS_00001629; tss_id TSS1479;gene_id XLOC_001320; ExonInfo:231120:231813; total_nExon:1	2	45	44	40	24	16	4	58	61.0859	94.8648	124.089	85.0765	80.9303	79.3277	42.2625	265.97	833.607	28	21	20	26	30	11	3	15	217.866	192.283	77.7599	115.89	160.63	145.171	19.3758	84.9681	603.798	410.145	0.557931	N	1.39537	0.523741	0.997783	0.279074
TCONS_00001631	Pf3D7_07_v3	255530	255886	0.162465	Pf3D7_07_v3:255530-255886	357	+	oId CUFF.1351.1; transcript_id TCONS_00001631; tss_id TSS1481;gene_id XLOC_001322; ExonInfo:255530:255886; total_nExon:1	2	13	43	59	32	22	18	126	118.912	53.3481	236.066	244.278	210.055	212.33	370.213	1124.76	2569.96	2	6	12	19	1	8	6	16	30.2931	106.944	90.8218	164.857	10.4229	205.523	75.4351	176.428	392.916	467.809	-0.251699	Both	-1.10326	-1.38797	-0.00711779	1.4022
TCONS_00001632	Pf3D7_07_v3	269175	269506	0.153614	Pf3D7_07_v3:269175-269506	332	+	oId CUFF.1355.1; transcript_id TCONS_00001632; tss_id TSS1482;gene_id XLOC_001323; ExonInfo:269175:269506; total_nExon:1	26	352	414	1154	794	345	144	145	1662.61	1553.6	2444.48	5138.79	5605.65	3581.21	3185.39	1392.12	24563.9	123	86	289	73	380	124	386	76	2003.74	1648.64	2352.49	681.24	4259.86	3426.22	5219.53	901.329	6686.11	13806.9	-1.04615	C	-0.346007	1.05384	-0.566285	0.536346
TCONS_00001633	Pf3D7_07_v3	280067	280759	0.0937951	Pf3D7_07_v3:280067-280759	693	+	oId CUFF.1358.1; transcript_id TCONS_00001633; tss_id TSS1483;gene_id XLOC_001324; ExonInfo:280067:280759; total_nExon:1	52	491	514	480	187	147	36	61	1590.53	1036.58	1451.68	1022.39	631.493	729.877	380.912	280.131	7123.59	5	9	48	15	10	13	14	8	38.9608	82.5261	186.893	66.9561	53.6208	171.814	90.5512	45.3818	375.336	361.368	0.0547166	Both	-0.937296	-0.673269	-0.162817	1.40374
TCONS_00001636	Pf3D7_07_v3	316919	319099	0.130674	Pf3D7_07_v3:316919-319099	2181	+	oId CUFF.1368.1; transcript_id TCONS_00001636; tss_id TSS1485;gene_id XLOC_001326; ExonInfo:316919:319099; total_nExon:1	18	257	234	228	106	64	116	450	174.767	172.228	209.785	154.156	113.627	100.87	389.61	655.985	1971.03	114	147	105	92	130	52	12	47	281.976	427.874	129.775	130.358	221.272	218.156	24.6375	84.6329	969.982	548.699	0.821945	N	0.727329	0.245733	1.88	0.222048
TCONS_00001640	Pf3D7_07_v3	328449	329219	0.167315	Pf3D7_07_v3:328449-329219	771	+	oId CUFF.1374.1; transcript_id TCONS_00001640; tss_id TSS1489;gene_id XLOC_001330; ExonInfo:328449:329219; total_nExon:1	6	69	35	34	30	13	20	89	164.932	130.913	88.8365	65.0835	91.0466	58.0084	190.181	367.314	1156.32	11	10	31	6	10	0	2	7	77.031	82.407	108.475	24.0694	48.1891	0	11.6255	35.6866	291.982	95.5012	1.61229	N	0.760552	-0.00996357	0.8934	-1.2853
TCONS_00001641	Pf3D7_07_v3	342735	343247	0.159844	Pf3D7_07_v3:342735-343247	513	+	oId CUFF.1378.1; transcript_id TCONS_00001641; tss_id TSS1490;gene_id XLOC_001331; ExonInfo:342735:343247; total_nExon:1	0	45	30	97	140	152	9	61	0	128.401	114.516	279.244	638.986	1020.03	128.707	378.615	2688.5	61	9	134	84	90	3	66	37	642.427	111.539	705.17	506.774	652.247	53.5886	576.961	283.681	1965.91	1566.48	0.327674	Both	0.781545	0.82055	-1.28567	-1.5119
TCONS_00001644	Pf3D7_07_v3	427695	428202	0.104331	Pf3D7_07_v3:427695-428202	508	+	oId CUFF.1390.1; transcript_id TCONS_00001644; tss_id TSS1493;gene_id XLOC_001334; ExonInfo:427695:428202; total_nExon:1	4	4	19	23	17	10	0	70	166.992	11.526	73.242	66.8656	78.3564	67.7689	0	438.761	903.512	0	8	4	17	0	11	6	1	0	100.124	21.2574	103.573	0	198.429	52.9682	7.74265	224.954	259.14	-0.204103	Both	-0.867427	-0.867427	0.566337	1.97143
TCONS_00001646	Pf3D7_07_v3	479931	480916	0.137931	Pf3D7_07_v3:479931-480916	986	+	oId CUFF.1397.1; transcript_id TCONS_00001646; tss_id TSS1495;gene_id XLOC_001336; ExonInfo:479931:480916; total_nExon:1	15	301	163	214	71	36	36	155	322.329	446.433	323.419	320.229	168.444	125.575	267.606	500.073	2474.11	53	105	58	91	40	38	10	28	290.137	676.407	158.654	285.371	150.683	352.832	45.4397	111.589	1410.57	660.543	1.09455	N	0.157483	-0.545816	2.11053	0.476245
TCONS_00001649	Pf3D7_07_v3	521299	522280	0.181263	Pf3D7_07_v3:521299-522280	982	+	oId CUFF.1405.1; transcript_id TCONS_00001649; tss_id TSS1498;gene_id XLOC_001339; ExonInfo:521299:521865|522020:522280; total_nExon:2| oId CUFF.1405.2; transcript_id TCONS_00001650; tss_id TSS1498;gene_id XLOC_001339; ExonInfo:521384:521734|522020:522280; total_nExon:2	2	26	15	43	25	6	3	25	43.1524	38.7195	29.8838	64.6074	59.5531	21.0146	22.3914	80.9858	360.308	21	20	14	13	33	7	9	8	115.429	129.365	38.4519	40.9335	124.82	65.2604	41.0625	32.0124	324.179	263.156	0.300875	Both	0.983218	1.21872	1.31292	-0.194289
TCONS_00001654	Pf3D7_07_v3	575985	576973	0.185035	Pf3D7_07_v3:575985-576973	989	+	oId CUFF.1413.1; transcript_id TCONS_00001654; tss_id TSS1502;gene_id XLOC_001343; ExonInfo:575985:576973; total_nExon:1	0	15	24	30	15	0	8	35	0	22.1799	47.4754	44.7556	35.4787	0	59.2873	112.577	321.754	4	0	12	23	19	2	1	18	21.8307	0	32.7253	71.9078	71.3569	18.5137	4.53018	71.5177	126.464	165.919	-0.391752	Both	-0.481696	1.11851	-1.20016	-0.579668
TCONS_00001655	Pf3D7_07_v3	599227	600091	0.178035	Pf3D7_07_v3:599227-600091	865	+	oId CUFF.1417.1; transcript_id TCONS_00001655; tss_id TSS1503;gene_id XLOC_001344; ExonInfo:599227:600091; total_nExon:1	0	18	28	65	54	3	5	53	0	30.4358	63.3372	110.887	146.054	11.9301	42.3726	194.94	599.957	50	15	33	7	83	4	1	0	312.047	110.162	102.91	25.0259	356.454	42.3416	5.18034	0	550.145	403.976	0.445542	Both	1.38539	1.70143	-0.0655434	-0.553976
TCONS_00001663	Pf3D7_07_v3	806779	807488	0.160563	Pf3D7_07_v3:806779-807488	710	+	oId CUFF.1446.1; transcript_id TCONS_00001663; tss_id TSS1509;gene_id XLOC_001350; ExonInfo:806779:807488; total_nExon:1	1	10	49	192	49	18	189	417	29.8537	20.6053	135.072	399.152	161.504	87.2298	1951.84	1869.08	4654.34	1	4	12	61	0	4	11	65	7.60532	35.7988	45.603	265.759	0	51.5982	69.4414	359.886	354.767	480.926	-0.438944	Both	-0.726789	-0.786963	-0.51618	-0.395832
TCONS_00001672	Pf3D7_07_v3	881657	882253	0.164154	Pf3D7_07_v3:881657-882253	597	+	oId CUFF.1462.1; transcript_id TCONS_00001672; tss_id TSS1517;gene_id XLOC_001356; ExonInfo:881657:882253; total_nExon:1	4	14	22	54	10	6	12	71	142.055	34.3169	72.1424	133.546	39.2091	34.5894	147.423	378.573	981.855	18	14	33	40	7	6	11	18	162.851	149.052	149.185	207.309	43.5804	92.0716	82.6073	118.556	668.397	336.816	0.988747	N	0.719441	-1.57891	0.449047	-0.651843
TCONS_00001674	Pf3D7_07_v3	933834	934562	0.182442	Pf3D7_07_v3:933834-934562	729	+	oId CUFF.1467.1; transcript_id TCONS_00001674; tss_id TSS1519;gene_id XLOC_001358; ExonInfo:933834:934562; total_nExon:1	8	92	26	44	19	30	4	38	232.596	184.622	69.8001	89.0849	60.9896	141.589	40.2307	165.878	984.79	42	75	41	82	48	20	12	43	311.087	653.709	151.744	347.926	244.652	251.258	73.7772	231.865	1464.47	801.552	0.869507	N	0.160043	-0.222322	2.14718	-0.187561
TCONS_00001679	Pf3D7_07_v3	1018428	1018953	0.148289	Pf3D7_07_v3:1018428-1018953	526	+	oId CUFF.1483.1; transcript_id TCONS_00001679; tss_id TSS1524;gene_id XLOC_001363; ExonInfo:1018428:1018953; total_nExon:1	0	44	43	111	77	40	16	111	0	122.439	160.075	311.635	342.74	261.782	223.146	671.895	2093.71	8	39	81	58	10	16	46	43	82.1664	471.368	415.704	341.251	70.6774	278.729	392.167	321.519	1310.49	1063.09	0.30184	Both	-1.4495	-1.52375	1.17614	-0.119808
TCONS_00001680	Pf3D7_07_v3	1049993	1052353	0.168149	Pf3D7_07_v3:1049993-1052353	2361	+	oId CUFF.1488.1; transcript_id TCONS_00001680; tss_id TSS1525;gene_id XLOC_001364; ExonInfo:1049993:1052353; total_nExon:1	8	40	30	74	51	40	26	227	71.75	24.7613	24.8441	46.2171	50.5	58.2353	80.6659	305.669	662.643	111	29	434	285	121	23	183	314	253.615	77.9724	495.492	373.025	190.245	89.1326	347.065	522.294	1200.1	1148.74	0.0631106	Both	-0.232221	-0.608478	-1.26693	-1.20226
TCONS_00001681	Pf3D7_07_v3	1076204	1076887	0.188597	Pf3D7_07_v3:1076204-1076887	684	+	oId CUFF.1492.1; transcript_id TCONS_00001681; tss_id TSS1526;gene_id XLOC_001365; ExonInfo:1076204:1076551|1076669:1076887; total_nExon:2	4	91	51	87	115	322	63	235	123.961	194.647	145.936	187.751	393.469	1619.85	675.381	1093.41	4434.4	138	29	1007	809	157	18	412	679	1089.49	269.421	3972.53	3658.75	852.94	241.031	2699.91	3902.54	8990.19	7696.41	0.224166	Both	-0.606143	-0.749642	-1.10474	-1.12176
TCONS_00001687	Pf3D7_07_v3	1091997	1096228	0.198015	Pf3D7_07_v3:1091997-1096228	4232	+	oId CUFF.1495.1; transcript_id TCONS_00001687; tss_id TSS1530;gene_id XLOC_001367; ExonInfo:1091997:1095776|1095922:1096228; total_nExon:2	708	5771	4362	3954	3220	1352	321	516	3541.88	1992.66	2014.92	1377.45	1778.47	1097.92	555.509	387.565	12746.4	13886	12682	3376	3312	38814	7938	2684	2284	17696.9	19019.5	2149.9	2417.98	34039.6	17158.9	2839.3	2119.1	41284.3	56156.9	-0.44387	Both	0.470043	1.86251	0.582767	0.424204
TCONS_00001688	Pf3D7_07_v3	1138779	1139774	0.146586	Pf3D7_07_v3:1138779-1139774	996	+	oId CUFF.1498.1; transcript_id TCONS_00001688; tss_id TSS1531;gene_id XLOC_001368; ExonInfo:1138779:1139774; total_nExon:1	2	19	38	74	37	13	27	114	42.5452	27.8969	74.6405	109.62	86.8984	44.8909	198.687	364.099	949.279	12	21	44	83	12	18	6	24	65.0312	133.922	119.148	257.668	44.7505	165.451	26.9898	94.686	575.769	331.878	0.794839	N	-0.651005	-0.91946	0.275167	0.691273
TCONS_00001690	Pf3D7_07_v3	1182044	1182985	0.151805	Pf3D7_07_v3:1182044-1182985	942	+	oId CUFF.1503.1; transcript_id TCONS_00001690; tss_id TSS1533;gene_id XLOC_001370; ExonInfo:1182044:1182305|1182442:1182985; total_nExon:2	2	432	416	347	196	76	36	104	44.9867	670.687	864.008	543.529	486.743	277.5	280.118	351.222	3518.79	7	24	21	12	15	25	9	9	40.1118	161.836	60.1296	39.391	59.1482	242.98	42.808	37.5449	301.469	382.481	-0.343381	Both	-0.599619	-0.349229	1.00815	2.07561
TCONS_00001695	Pf3D7_07_v3	1291313	1294579	0.130701	Pf3D7_07_v3:1291313-1294579	3267	+	oId CUFF.1513.1; transcript_id TCONS_00001695; tss_id TSS1536;gene_id XLOC_001373; ExonInfo:1291313:1294579; total_nExon:1	57	1220	685	613	555	1378	79	258	369.405	545.72	409.91	276.648	397.109	1449.68	177.109	251.039	3876.62	717	262	1037	266	1313	96	718	57	1183.77	509.026	855.503	251.577	1491.72	268.829	983.967	68.5104	2799.87	2813.03	-0.00676264	Both	0.954058	1.56355	-0.381673	-0.856599
TCONS_00001696	Pf3D7_07_v3	1294707	1297026	0.138793	Pf3D7_07_v3:1294707-1297026	2320	+	oId CUFF.1515.1; transcript_id TCONS_00001696; tss_id TSS1537;gene_id XLOC_001374; ExonInfo:1294707:1297026; total_nExon:1	362	6232	5198	3349	2226	3412	122	305	3304.09	3926.02	4380.76	2128.62	2243.15	5055.3	385.201	417.962	21841.1	63	32	201	169	188	23	104	54	146.489	87.5597	233.536	225.108	300.813	90.7085	200.726	91.4094	692.692	683.657	0.0189409	Both	-0.325876	1.60755	-1.04935	-1.01193
TCONS_00001697	Pf3D7_07_v3	1315763	1316584	0.114355	Pf3D7_07_v3:1315763-1316584	822	+	oId CUFF.1517.1; transcript_id TCONS_00001697; tss_id TSS1538;gene_id XLOC_001375; ExonInfo:1315763:1316584; total_nExon:1	6	48	29	24	15	10	8	44	154.686	85.413	69.035	43.0875	42.6954	41.85	71.347	170.313	678.427	2	20	51	9	6	4	10	2	13.1356	154.576	167.373	33.8614	27.1174	44.5592	54.5166	9.56279	368.946	135.756	1.44239	N	-0.807407	-0.582457	1.47422	-0.293237
TCONS_00001699	Pf3D7_07_v3	1335167	1336585	0.121212	Pf3D7_07_v3:1335167-1336585	1419	+	oId CUFF.1521.1; transcript_id TCONS_00001699; tss_id TSS1540;gene_id XLOC_001377; ExonInfo:1335167:1336585; total_nExon:1	35	851	107	216	124	85	46	248	522.439	876.757	147.476	224.523	204.352	205.959	237.526	555.793	2974.83	62	21	200	15	177	12	44	4	235.765	93.9719	380.025	32.6753	463.166	77.3973	138.883	11.0734	742.437	690.52	0.104587	Both	0.342458	1.70928	-0.512558	-0.614919
TCONS_00001700	Pf3D7_07_v3	1336761	1337461	0.114123	Pf3D7_07_v3:1336761-1337461	701	+	oId CUFF.1522.1; transcript_id TCONS_00001700; tss_id TSS1541;gene_id XLOC_001378; ExonInfo:1336761:1337461; total_nExon:1	6	324	100	124	152	112	30	93	181.425	676.196	279.201	261.1	507.433	549.741	313.799	422.204	3191.1	20	4	47	11	25	2	23	17	154.062	36.2591	180.908	48.54	132.52	26.1308	147.062	95.3342	419.769	401.048	0.065824	Both	0.861084	0.509108	-1.11669	-1.28429
TCONS_00001701	Pf3D7_07_v3	1344798	1346346	0.136862	Pf3D7_07_v3:1344798-1346346	1549	+	oId CUFF.1524.1; transcript_id TCONS_00001701; tss_id TSS1542;gene_id XLOC_001379; ExonInfo:1344798:1346346; total_nExon:1	2	158	87	93	34	27	12	113	27.3466	149.112	109.841	88.5513	51.3265	59.9282	56.7596	231.977	774.842	68	46	56	19	70	21	12	2	236.865	188.557	97.4711	37.913	167.79	124.071	34.6962	5.07174	560.806	331.629	0.757932	N	1.51544	0.681419	0.935251	0.14958
TCONS_00001702	Pf3D7_07_v3	1346832	1347341	0.152941	Pf3D7_07_v3:1346832-1347341	510	+	oId CUFF.1527.1; transcript_id TCONS_00001702; tss_id TSS1543;gene_id XLOC_001380; ExonInfo:1346832:1347341; total_nExon:1	0	38	23	25	10	15	2	21	0	109.067	88.3129	72.3944	45.9109	101.254	28.7701	131.111	576.82	18	5	13	0	20	2	3	1	190.686	62.3314	68.8152	0	145.798	35.9363	26.38	7.71223	321.832	215.827	0.576437	N	1.82297	1.16007	-0.077338	-0.460345
TCONS_00001703	Pf3D7_07_v3	1351879	1352932	0.135674	Pf3D7_07_v3:1351879-1352932	1054	+	oId CUFF.1528.1; transcript_id TCONS_00001703; tss_id TSS1544;gene_id XLOC_001381; ExonInfo:1351879:1352932; total_nExon:1	826	8558	5242	3276	1084	796	179	138	16603.4	11873.3	9729.33	4585.62	2405.66	2597.31	1244.67	416.475	49455.7	127	189	61	7	232	102	33	1	650.338	1138.91	156.085	20.5341	817.522	885.916	140.268	3.72794	1965.86	1847.43	0.0896407	Both	0.387397	0.763056	1.48083	0.915108
TCONS_00001705	Pf3D7_07_v3	1364275	1364840	0.159011	Pf3D7_07_v3:1364275-1364840	566	+	oId CUFF.1533.1; transcript_id TCONS_00001705; tss_id TSS1546;gene_id XLOC_001383; ExonInfo:1364275:1364840; total_nExon:1	0	8	15	47	27	22	2	13	0	20.6856	51.8868	122.612	111.673	133.787	25.9185	73.1194	539.682	0	22	33	8	0	5	12	3	0	247.075	157.371	43.7368	0	80.9361	95.0616	20.8435	448.183	196.841	1.18705	N	-0.938899	-0.938899	1.93748	0.00436697
TCONS_00001707	Pf3D7_07_v3	1366310	1367563	0.10925	Pf3D7_07_v3:1366310-1367563	1254	+	oId CUFF.1535.1; transcript_id TCONS_00001707; tss_id TSS1548;gene_id XLOC_001385; ExonInfo:1366310:1367563; total_nExon:1	2	97	439	412	742	96	12	58	33.7849	113.096	684.743	484.651	1383.84	263.244	70.1228	147.101	3180.58	16	260	128	14	42	347	132	2	68.8546	1316.67	275.244	34.5129	124.376	2532.79	471.514	6.2658	1695.28	3134.95	-0.886916	C	-0.60053	-0.538779	0.80066	2.16592
TCONS_00001708	Pf3D7_07_v3	1373372	1376152	0.174038	Pf3D7_07_v3:1373372-1376152	2781	+	oId CUFF.1536.1; transcript_id TCONS_00001708; tss_id TSS1549;gene_id XLOC_001386; ExonInfo:1373372:1376152; total_nExon:1	10	61	120	132	48	47	34	180	76.1376	32.0561	84.3628	69.9861	40.3487	58.0887	89.5494	205.762	656.292	125	500	236	103	162	376	96	40	242.454	1141.25	228.731	114.445	216.227	1236.98	154.561	56.4824	1726.88	1664.25	0.0532913	Both	-0.380949	-0.435445	1.50336	1.70458
TCONS_00001710	Pf3D7_07_v3	1392460	1392919	0.15	Pf3D7_07_v3:1392460-1392919	460	+	oId CUFF.1539.1; transcript_id TCONS_00001710; tss_id TSS1551;gene_id XLOC_001388; ExonInfo:1392460:1392919; total_nExon:1	4	4	31	10	7	2	2	19	184.455	12.7313	131.997	32.1122	35.6384	14.9712	31.9041	131.546	575.356	12	0	24	2	10	0	0	0	140.972	0	140.883	13.4593	80.8401	0	0	0	295.314	80.8401	1.8691	N	1.46497	0.529884	-0.732487	-0.732487
TCONS_00001711	Pf3D7_07_v3	1401782	1402236	0.189011	Pf3D7_07_v3:1401782-1402236	455	+	oId CUFF.1541.1; transcript_id TCONS_00001711; tss_id TSS1552;gene_id XLOC_001389; ExonInfo:1401782:1402236; total_nExon:1	0	6	12	8	12	5	2	35	0	19.3073	51.6582	25.9727	61.7673	37.8401	32.2554	244.991	473.792	38	1	18	10	23	0	0	2	451.327	13.9765	106.826	68.0376	187.98	0	0	17.2931	640.167	205.273	1.6409	N	2.24244	0.534842	-0.5949	-0.685798
TCONS_00001714	Pf3D7_07_v3	1441027	1444748	0.322407	Pf3D7_07_v3:1441027-1444748	3722	+	oId CUFF.1546.1; transcript_id TCONS_00001714; tss_id TSS1555;gene_id XLOC_001392; ExonInfo:1441027:1444748; total_nExon:1	6	120	158	388	582	44	20	178	34.13	47.1137	82.9873	153.693	365.508	40.6286	39.3549	152.019	915.435	711	13	466	18	440	6	42	3	1030.32	22.1686	337.431	14.9423	438.766	14.7473	50.5198	3.1649	1404.87	507.198	1.46981	N	2.18931	0.553556	-0.600608	-0.619983
TCONS_00001715	Pf3D7_07_v3	1622	6265	0.315461	Pf3D7_07_v3:1622-6265	4644	-	oId CUFF.1302.1; transcript_id TCONS_00001715; tss_id TSS1556;gene_id XLOC_001393; ExonInfo:1622:2366|2637:6245; total_nExon:2| oId CUFF.1302.2; transcript_id TCONS_00001716; tss_id TSS1556;gene_id XLOC_001393; ExonInfo:1622:6265; total_nExon:1	20	146	293	621	1130	69	16	244	91.1749	45.9388	123.334	197.14	568.739	51.0609	25.2319	167.005	1269.63	920	17	653	19	588	6	65	7	1068.45	23.233	378.942	12.6404	469.914	11.8188	62.6595	5.9183	1483.26	550.31	1.43046	N	2.1607	0.572867	-0.614024	-0.643231
TCONS_00001720	Pf3D7_07_v3	45823	46641	0.252747	Pf3D7_07_v3:45823-46641	819	-	oId CUFF.1307.1; transcript_id TCONS_00001720; tss_id TSS1560;gene_id XLOC_001397; ExonInfo:45823:46641; total_nExon:1	4	21	79	53	6	18	9	101	103.502	37.5052	188.75	95.5004	17.1408	75.6062	80.5597	392.379	990.944	1	23	20	3	2	9	2	2	6.5919	178.414	65.8772	11.3285	9.07228	100.626	10.9433	9.59786	262.212	130.239	1.00957	N	-0.673223	-0.64126	2.05962	0.829044
TCONS_00001724	Pf3D7_07_v3	73822	74648	0.155985	Pf3D7_07_v3:73822-74648	827	-	oId CUFF.1314.1; transcript_id TCONS_00001724; tss_id TSS1564;gene_id XLOC_001401; ExonInfo:73822:74648; total_nExon:1	2	11	15	7	0	0	8	33	51.25	19.4553	35.4916	12.4911	0	0	70.9151	126.961	316.565	3	0	29	58	0	0	0	61	19.5842	0	94.5969	216.897	0	0	0	289.9	331.078	289.9	0.191617	Both	-0.503048	-0.677264	-0.677264	-0.677264
TCONS_00001726	Pf3D7_07_v3	78108	79250	0.161855	Pf3D7_07_v3:78108-79250	1143	-	oId CUFF.1316.1; transcript_id TCONS_00001726; tss_id TSS1566;gene_id XLOC_001403; ExonInfo:78108:79250; total_nExon:1	2	34	30	54	20	20	8	119	37.0688	43.4949	51.3416	69.6964	40.9258	60.1731	51.2924	331.145	685.138	24	1	32	6	11	1	2	8	113.321	5.55634	75.4992	16.2289	35.741	8.00857	7.83856	27.4993	210.605	79.0874	1.41302	N	1.99453	-0.00324314	-0.781597	-0.729707
TCONS_00001729	Pf3D7_07_v3	86376	87808	0.131193	Pf3D7_07_v3:86376-87808	1433	-	oId CUFF.1320.1; transcript_id TCONS_00001729; tss_id TSS1568;gene_id XLOC_001405; ExonInfo:86376:87808; total_nExon:1	12	217	116	109	55	62	22	101	177.371	221.382	158.318	112.193	89.7538	148.76	112.489	224.138	1244.4	34	4	84	4	50	2	7	7	128.026	17.7244	158.05	8.62823	129.559	12.7734	21.879	19.189	312.429	183.4	0.768535	N	1.02717	1.05836	-0.688028	-0.765992
TCONS_00001731	Pf3D7_07_v3	94056	94451	0.138889	Pf3D7_07_v3:94056-94451	396	-	oId CUFF.1322.1; transcript_id TCONS_00001731; tss_id TSS1570;gene_id XLOC_001407; ExonInfo:94056:94451; total_nExon:1	2	243	51	15	13	11	7	48	107.171	898.742	252.341	55.9728	76.9094	95.6828	129.757	386.173	2002.75	9	2	11	3	53	1	1	5	122.86	32.1283	75.0333	23.4601	497.873	23.1539	11.3312	49.6902	253.481	582.048	-1.19926	C	0.114164	2.41277	-0.443631	-0.498798
TCONS_00001732	Pf3D7_07_v3	104137	104473	0.074184	Pf3D7_07_v3:104137-104473	337	-	oId CUFF.1327.1; transcript_id TCONS_00001732; tss_id TSS1571;gene_id XLOC_001408; ExonInfo:104137:104473; total_nExon:1	2302	17514	10103	7396	2722	1980	1851	421	145014	76150.4	58765.9	32444.5	18931.4	20247.2	40336.3	3981.81	395871	23	83	42	9	148	106	18	1	369.107	1567.45	336.797	82.7386	1634.41	2885.28	239.776	11.6831	2356.09	4771.15	-1.01794	C	-0.507103	0.72209	0.656987	1.93768
TCONS_00001743	Pf3D7_07_v3	178073	178731	0.157815	Pf3D7_07_v3:178073-178731	659	-	oId CUFF.1341.1; transcript_id TCONS_00001743; tss_id TSS1581;gene_id XLOC_001415; ExonInfo:178073:178731; total_nExon:1	0	52	76	62	68	12	17	138	0	115.453	225.737	138.883	241.5	62.6605	189.17	666.486	1639.89	24	23	31	28	40	12	7	10	196.675	221.798	126.939	131.443	225.566	166.792	47.6151	59.6584	676.854	499.632	0.43798	Both	0.726878	1.15059	1.09214	0.28856
TCONS_00001746	Pf3D7_07_v3	230851	231703	0.157093	Pf3D7_07_v3:230851-231703	853	-	oId CUFF.1345.1; transcript_id TCONS_00001746; tss_id TSS1584;gene_id XLOC_001418; ExonInfo:230851:231703; total_nExon:1	2	55	48	48	27	19	6	66	49.6861	94.3081	110.107	83.0394	74.0555	76.6218	51.5633	246.174	785.555	28	23	20	25	31	9	7	17	177.208	171.294	63.2483	90.637	135.009	96.6104	36.7731	78.3262	502.387	346.718	0.535035	N	1.40523	0.572502	1.28627	-0.180921
TCONS_00001747	Pf3D7_07_v3	231939	232982	0.124521	Pf3D7_07_v3:231939-232982	1044	-	oId CUFF.1347.1; transcript_id TCONS_00001747; tss_id TSS1585;gene_id XLOC_001419; ExonInfo:231939:232982; total_nExon:1	0	55	47	147	57	112	35	93	0	77.0379	88.07	207.738	127.71	368.954	245.704	283.359	1398.57	10	52	51	39	21	21	16	6	51.6987	316.354	131.748	115.501	74.7093	184.143	68.6606	22.5821	615.302	350.095	0.813547	N	-0.735855	-0.490125	2.0847	0.674423
TCONS_00001751	Pf3D7_07_v3	268782	269520	0.161028	Pf3D7_07_v3:268782-269520	739	-	oId CUFF.1354.1; transcript_id TCONS_00001751; tss_id TSS1589;gene_id XLOC_001423; ExonInfo:268782:269520; total_nExon:1	30	377	438	1199	845	368	150	162	860.417	746.296	1159.93	2394.67	2675.68	1713.29	1488.21	697.584	11736.1	174	104	359	93	406	124	391	100	1271.33	894.194	1310.68	389.253	2041.31	1536.69	2371.33	531.914	3865.45	6481.25	-0.745634	C	-0.0322233	1.08292	-0.57821	0.353008
TCONS_00001753	Pf3D7_07_v3	278921	280309	0.0892729	Pf3D7_07_v3:278921-280309	1389	-	oId CUFF.1357.1; transcript_id TCONS_00001753; tss_id TSS1591;gene_id XLOC_001425; ExonInfo:278921:280309; total_nExon:1	85	1175	1041	881	887	610	32	128	1296.2	1236.73	1465.8	935.555	1493.37	1510.01	168.807	293.061	8399.53	209	87	327	126	355	157	175	102	811.934	397.727	634.771	280.405	949.027	1034.5	564.314	288.475	2124.84	2836.32	-0.416667	Both	0.657684	1.12728	-0.761372	1.42206
TCONS_00001766	Pf3D7_07_v3	316441	317621	0.133785	Pf3D7_07_v3:316441-317621	1181	-	oId CUFF.1366.1; transcript_id TCONS_00001766; tss_id TSS1602;gene_id XLOC_001432; ExonInfo:316441:317621; total_nExon:1	26	246	150	124	61	23	18	248	466.375	304.564	248.441	154.89	120.804	66.9706	111.691	667.894	2141.63	81	129	56	102	104	52	8	101	370.141	693.685	127.869	267.007	327.033	403.035	30.3445	335.998	1458.7	1096.41	0.411898	Both	0.25619	0.0385867	1.89581	0.423188
TCONS_00001767	Pf3D7_07_v3	318594	319048	0.158242	Pf3D7_07_v3:318594-319048	455	-	oId CUFF.1367.1; transcript_id TCONS_00001767; tss_id TSS1603;gene_id XLOC_001433; ExonInfo:318594:319048; total_nExon:1	8	51	65	83	18	14	56	130	372.974	164.112	279.816	269.467	92.651	105.952	903.152	909.966	3098.09	28	26	29	47	19	14	6	20	332.557	363.389	172.108	319.777	155.288	282.029	59.1517	172.931	1187.83	669.399	0.827392	N	0.940402	-0.718994	1.22008	0.464957
TCONS_00001773	Pf3D7_07_v3	336996	337705	0.149296	Pf3D7_07_v3:336996-337705	710	-	oId CUFF.1376.1; transcript_id TCONS_00001773; tss_id TSS1608;gene_id XLOC_001437; ExonInfo:336996:337705; total_nExon:1	5	56	42	109	83	84	19	134	149.268	115.39	115.776	226.602	273.568	407.072	196.217	600.615	2084.51	52	3	514	132	116	4	230	17	395.477	26.8491	1953.33	575.086	607.088	51.5982	1451.96	94.124	2950.74	2204.77	0.420452	Both	-0.354286	-0.0530986	-0.877103	-0.841585
TCONS_00001774	Pf3D7_07_v3	342611	343390	0.121795	Pf3D7_07_v3:342611-343390	780	-	oId CUFF.1377.1; transcript_id TCONS_00001774; tss_id TSS1609;gene_id XLOC_001438; ExonInfo:342611:342842|342957:343390; total_nExon:2	4	119	47	111	170	174	23	89	108.684	223.17	117.917	210.024	509.97	767.45	216.182	363.07	2516.47	62	9	146	96	94	6	76	45	429.159	73.3094	504.98	380.661	447.744	70.4425	436.665	226.763	1388.11	1181.61	0.232361	Both	0.619087	0.728253	-1.42634	-1.44358
TCONS_00001781	Pf3D7_07_v3	398480	398831	0.133523	Pf3D7_07_v3:398480-398831	352	-	oId CUFF.1385.1; transcript_id TCONS_00001781; tss_id TSS1615;gene_id XLOC_001443; ExonInfo:398480:398831; total_nExon:1	17	510	722	540	200	90	181	291	1025.15	2122.7	4020.17	2267.62	1331.55	880.996	3775.72	2634.65	18058.6	238	463	153	486	607	518	123	347	3656.23	8370.06	1174.47	4276.95	6416.84	13497.2	1568.45	3880.79	17477.7	25363.3	-0.537224	C	-0.419989	0.262524	0.745301	2.01268
TCONS_00001785	Pf3D7_07_v3	422146	422407	0.171756	Pf3D7_07_v3:422146-422407	262	-	oId CUFF.1389.1; transcript_id TCONS_00001785; tss_id TSS1619;gene_id XLOC_001447; ExonInfo:422146:422407; total_nExon:1	12	165	89	130	100	19	26	71	973.161	923.569	666.444	734.151	895.35	250.122	729.393	864.481	6036.67	9	15	4	5	18	13	0	3	185.937	364.675	41.2932	59.1745	255.901	455.537	0	45.121	651.079	756.559	-0.216619	Both	0.0590617	0.472493	1.11627	1.65373
TCONS_00001804	Pf3D7_07_v3	599368	599799	0.194444	Pf3D7_07_v3:599368-599799	432	-	oId CUFF.1418.1; transcript_id TCONS_00001804; tss_id TSS1637;gene_id XLOC_001465; ExonInfo:599368:599799; total_nExon:1	0	15	23	53	43	1	4	41	0	50.844	104.295	181.251	233.144	7.97189	67.9535	302.304	947.765	43	15	29	4	70	4	1	0	537.966	220.835	181.292	28.6674	602.643	84.8797	10.3847	0	968.761	697.908	0.473105	Both	1.38681	1.66028	0.0531165	-0.519069
TCONS_00001810	Pf3D7_07_v3	639230	639618	0.107969	Pf3D7_07_v3:639230-639618	389	-	oId CUFF.1425.1; transcript_id TCONS_00001810; tss_id TSS1643;gene_id XLOC_001471; ExonInfo:639230:639618; total_nExon:1	0	42	17	93	33	20	43	26	0	158.141	85.6311	353.292	198.754	177.107	811.457	212.951	1997.33	25	52	108	68	30	56	33	24	347.434	850.406	749.982	541.355	286.899	1320.01	380.675	242.816	2489.18	2230.4	0.158366	Both	-0.661565	-0.824999	0.708552	1.98878
TCONS_00001811	Pf3D7_07_v3	644359	644990	0.123418	Pf3D7_07_v3:644359-644990	632	-	oId CUFF.1426.1; transcript_id TCONS_00001811; tss_id TSS1644;gene_id XLOC_001472; ExonInfo:644359:644990; total_nExon:1	0	3	34	120	92	71	7	28	0	6.94573	105.309	280.307	340.715	386.605	81.2264	141.015	1342.12	4	20	50	13	10	21	81	0	34.1818	201.12	213.501	63.6384	58.8045	304.376	574.55	0	512.441	937.731	-0.871788	C	-0.772461	-0.641424	0.102864	0.642735
TCONS_00001813	Pf3D7_07_v3	671452	672362	0.162459	Pf3D7_07_v3:671452-672362	911	-	oId CUFF.1429.1; transcript_id TCONS_00001813; tss_id TSS1646;gene_id XLOC_001474; ExonInfo:671452:672362; total_nExon:1	8	126	57	98	28	33	15	85	186.077	202.281	122.419	158.733	71.9035	124.598	120.692	296.835	1283.54	16	43	22	25	22	11	5	1	94.8074	299.835	65.1388	84.8601	89.7059	110.553	24.5924	4.31376	544.641	229.165	1.24892	N	-0.0208778	-0.0765518	2.26176	0.157279
TCONS_00001816	Pf3D7_07_v3	683037	683685	0.109399	Pf3D7_07_v3:683037-683685	649	-	oId CUFF.1431.1; transcript_id TCONS_00001816; tss_id TSS1649;gene_id XLOC_001476; ExonInfo:683037:683685; total_nExon:1	1	22	65	70	66	34	20	106	32.664	49.5991	196.044	159.223	238.014	180.278	225.987	519.839	1601.65	4	20	23	39	5	11	3	72	33.285	195.844	95.6338	185.907	28.6309	155.253	20.7214	436.169	510.669	640.774	-0.327427	Both	-0.805788	-0.834825	0.377486	0.0798528
TCONS_00001825	Pf3D7_07_v3	701561	702261	0.129815	Pf3D7_07_v3:701561-702261	701	-	oId CUFF.1437.1; transcript_id TCONS_00001825; tss_id TSS1654;gene_id XLOC_001480; ExonInfo:701561:702261; total_nExon:1	2	43	461	1187	613	235	48	71	60.475	89.7421	1287.11	2499.4	2046.42	1153.48	502.079	322.328	7961.04	0	11	17	20	3	14	17	8	0	99.7125	65.4349	88.2545	15.9024	182.916	108.698	44.8631	253.402	352.38	-0.475703	Both	-1.30141	-1.02653	0.416624	1.8426
TCONS_00001826	Pf3D7_07_v3	715217	716377	0.149871	Pf3D7_07_v3:715217-716377	1161	-	oId CUFF.1438.1; transcript_id TCONS_00001826; tss_id TSS1655;gene_id XLOC_001481; ExonInfo:715217:716377; total_nExon:1	460	1961	1514	1296	297	242	243	697	8393.52	2469.71	2550.83	1646.76	598.318	716.796	1533.83	1909.47	19819.2	80	231	375	284	132	99	105	184	371.874	1263.6	871.028	756.25	422.236	780.545	405.138	622.669	3262.75	2230.59	0.548663	N	-1.0463	-0.880092	1.91892	0.31331
TCONS_00001827	Pf3D7_07_v3	731667	731891	0.128889	Pf3D7_07_v3:731667-731891	225	-	oId CUFF.1439.1; transcript_id TCONS_00001827; tss_id TSS1656;gene_id XLOC_001482; ExonInfo:731667:731891; total_nExon:1	40	2859	4067	5011	1317	844	598	499	3779.69	18646.3	35484.6	32973.1	13739.5	12945.9	19547.1	7079.3	144195	10	44	38	41	38	31	8	35	240.722	1246.41	457.082	565.38	629.47	1265.71	159.851	613.363	2509.59	2668.4	-0.0885204	Both	-0.985714	-0.0439916	1.45354	1.50208
TCONS_00001834	Pf3D7_07_v3	807651	808597	0.168955	Pf3D7_07_v3:807651-808597	947	-	oId CUFF.1447.1; transcript_id TCONS_00001834; tss_id TSS1662;gene_id XLOC_001488; ExonInfo:807651:808597; total_nExon:1	6	24	54	55	22	8	8	101	134.247	37.0635	111.562	85.6948	54.3457	29.0561	61.9195	339.288	853.176	25	27	68	34	53	25	33	27	142.499	181.104	193.676	111.018	207.886	241.696	156.133	112.039	628.297	717.754	-0.192043	Both	-0.564707	0.855128	0.274286	1.58656
TCONS_00001836	Pf3D7_07_v3	820984	821699	0.145251	Pf3D7_07_v3:820984-821699	716	-	oId CUFF.1450.1; transcript_id TCONS_00001836; tss_id TSS1664;gene_id XLOC_001490; ExonInfo:820984:821699; total_nExon:1	0	9	6	16	10	4	5	52	0	18.3892	16.4006	32.9835	32.6834	19.2217	51.2027	231.119	402	7	13	34	19	6	3	1	1	52.7905	115.37	128.124	82.0829	31.1376	38.3739	6.25988	5.49024	378.367	81.2616	2.21914	N	-0.0906471	-0.559879	1.23173	-0.410578
TCONS_00001841	Pf3D7_07_v3	847809	848135	0.180428	Pf3D7_07_v3:847809-848135	327	-	oId CUFF.1457.1; transcript_id TCONS_00001841; tss_id TSS1668;gene_id XLOC_001494; ExonInfo:847809:848135; total_nExon:1	20	230	370	453	193	97	174	256	1298.54	1030.71	2218.19	2048.16	1383.48	1022.33	3908.05	2495.51	15405	74	176	77	216	250	195	54	159	1223.99	3425.7	636.402	2046.64	2845.52	5470.64	741.393	1914.6	7332.74	10972.1	-0.581423	C	-0.66021	0.346002	0.705806	1.97443
TCONS_00001846	Pf3D7_07_v3	881726	882138	0.174334	Pf3D7_07_v3:881726-882138	413	-	oId CUFF.1463.1; transcript_id TCONS_00001846; tss_id TSS1672;gene_id XLOC_001498; ExonInfo:881726:882138; total_nExon:1	4	10	14	38	8	3	3	23	205.498	35.4592	66.4118	135.947	45.376	25.0186	53.3154	177.406	744.432	16	13	23	39	7	4	10	18	209.405	200.217	150.414	292.397	63.0435	88.794	108.636	171.504	852.433	431.977	0.98063	N	0.65213	-1.31098	0.531116	-0.961388
TCONS_00001851	Pf3D7_07_v3	933884	934906	0.180841	Pf3D7_07_v3:933884-934906	1023	-	oId CUFF.1468.1; transcript_id TCONS_00001851; tss_id TSS1675;gene_id XLOC_001501; ExonInfo:933884:934906; total_nExon:1	8	135	41	70	31	39	8	51	165.685	192.978	78.4056	100.955	70.8833	131.115	57.3149	158.583	955.921	42	77	49	85	52	20	12	45	221.596	478.073	129.183	256.905	188.796	178.978	52.5536	172.846	1085.76	593.173	0.872176	N	0.0965386	-0.168943	2.15603	-0.249391
TCONS_00001854	Pf3D7_07_v3	953550	954146	0.160804	Pf3D7_07_v3:953550-954146	597	-	oId CUFF.1472.1; transcript_id TCONS_00001854; tss_id TSS1678;gene_id XLOC_001504; ExonInfo:953550:954146; total_nExon:1	28	149	116	152	90	95	13	126	994.388	365.23	380.387	375.907	352.882	547.666	159.708	671.834	3848	31	35	39	53	63	40	13	36	280.465	372.629	176.31	274.685	392.224	613.811	97.6268	237.112	1104.09	1340.77	-0.280209	Both	-0.162855	0.548941	0.42819	1.95982
TCONS_00001862	Pf3D7_07_v3	1005100	1006075	0.0973361	Pf3D7_07_v3:1005100-1006075	976	-	oId CUFF.1482.1; transcript_id TCONS_00001862; tss_id TSS1685;gene_id XLOC_001510; ExonInfo:1005100:1006075; total_nExon:1	4	169	142	230	219	36	18	67	86.8359	253.226	284.641	347.701	524.896	126.863	135.175	218.378	1977.72	4	8	30	30	12	8	8	19	22.1217	52.0643	82.904	95.0433	45.6684	75.0423	36.7246	76.4974	252.133	233.933	0.108093	Both	-1.53456	-0.584122	-0.346513	0.564321
TCONS_00001870	Pf3D7_07_v3	1050464	1052017	0.180824	Pf3D7_07_v3:1050464-1052017	1554	-	oId CUFF.1489.1; transcript_id TCONS_00001870; tss_id TSS1691;gene_id XLOC_001515; ExonInfo:1050464:1052017; total_nExon:1	6	23	20	62	34	26	22	174	81.7756	21.6363	25.1694	58.8441	51.1612	57.5228	103.724	356.054	755.887	106	28	410	258	118	22	165	260	368.043	114.404	711.33	513.161	281.936	129.56	475.537	657.203	1706.94	1544.24	0.144516	Both	-0.171463	-0.555719	-1.30636	-1.23487
TCONS_00001874	Pf3D7_07_v3	1075316	1077748	0.158241	Pf3D7_07_v3:1075316-1077748	2433	-	oId CUFF.1491.1; transcript_id TCONS_00001874; tss_id TSS1695;gene_id XLOC_001517; ExonInfo:1075316:1077748; total_nExon:1	14	242	174	235	188	560	411	1096	121.845	145.371	139.83	142.425	180.646	791.157	1237.39	1432.14	4190.8	176	41	1560	897	206	20	516	733	390.223	106.973	1728.3	1139.29	314.299	75.212	949.638	1183.15	3364.79	2522.3	0.415778	Both	-0.575971	-0.702577	-1.04741	-1.10072
TCONS_00001875	Pf3D7_07_v3	1091993	1093432	0.159722	Pf3D7_07_v3:1091993-1093432	1440	-	oId CUFF.1494.1; transcript_id TCONS_00001875; tss_id TSS1696;gene_id XLOC_001518; ExonInfo:1091993:1093432; total_nExon:1	670	4795	3232	3018	2494	1148	256	347	9855.03	4868.04	4389.6	3091.3	4050.13	2741.07	1302.59	766.313	31064.1	1074	1828	742	646	2106	1244	530	182	4024.46	8060.65	1389.32	1386.68	5430.47	7906.43	1648.49	496.488	14861.1	15481.9	-0.0590388	Both	0.0759847	0.537722	1.40176	1.35085
TCONS_00001888	Pf3D7_07_v3	1290227	1293413	0.140257	Pf3D7_07_v3:1290227-1293413	3187	-	oId CUFF.1512.1; transcript_id TCONS_00001888; tss_id TSS1708;gene_id XLOC_001530; ExonInfo:1290227:1293413; total_nExon:1	26	595	282	416	276	617	93	322	172.732	272.833	172.989	192.456	202.44	665.392	213.73	321.18	2213.75	324	254	457	254	456	81	110	53	548.357	505.874	386.482	246.259	531.078	232.52	154.532	65.3022	1686.97	983.433	0.778538	N	1.15892	1.06696	0.931734	-0.544976
TCONS_00001889	Pf3D7_07_v3	1294676	1296055	0.145652	Pf3D7_07_v3:1294676-1296055	1380	-	oId CUFF.1514.1; transcript_id TCONS_00001889; tss_id TSS1709;gene_id XLOC_001531; ExonInfo:1294676:1296055; total_nExon:1	255	4730	4060	2755	1754	2641	85	191	3913.99	5010.98	5754.08	2944.69	2972.34	6580.25	451.319	440.156	28067.8	58	24	158	167	153	20	85	45	226.792	110.434	308.711	374.074	411.687	132.644	275.884	128.099	1020.01	948.314	0.105147	Both	-0.164725	1.42869	-1.17245	-0.974353
TCONS_00001890	Pf3D7_07_v3	1314801	1315339	0.153989	Pf3D7_07_v3:1314801-1315339	539	-	oId CUFF.1516.1; transcript_id TCONS_00001890; tss_id TSS1710;gene_id XLOC_001532; ExonInfo:1314801:1315339; total_nExon:1	0	21	33	94	84	71	9	35	0	57.0247	119.88	257.53	364.863	453.434	122.487	206.74	1581.96	10	3	17	6	14	3	14	4	100.226	35.3829	85.1384	34.4488	96.5574	50.9988	116.471	29.1861	255.196	293.213	-0.200342	Both	0.906916	0.820884	-0.957101	-0.498266
TCONS_00001896	Pf3D7_07_v3	1336119	1337069	0.117771	Pf3D7_07_v3:1336119-1337069	951	-	oId CUFF.1523.1; transcript_id TCONS_00001896; tss_id TSS1713;gene_id XLOC_001535; ExonInfo:1336119:1337069; total_nExon:1	24	687	110	143	103	88	48	198	534.727	1056.47	226.299	221.868	253.365	318.271	369.953	662.337	3643.3	60	20	166	13	167	12	44	10	340.558	133.586	470.807	42.2693	652.278	115.526	207.301	41.3213	987.221	1016.43	-0.0420596	Both	0.411285	1.82465	-0.529444	-0.611246
TCONS_00001897	Pf3D7_07_v3	1345179	1346468	0.148062	Pf3D7_07_v3:1345179-1346468	1290	-	oId CUFF.1525.1; transcript_id TCONS_00001897; tss_id TSS1714;gene_id XLOC_001536; ExonInfo:1345179:1346468; total_nExon:1	2	106	51	50	11	24	8	105	32.8414	120.138	77.3271	57.1742	19.9422	63.973	45.4429	258.865	675.704	66	46	49	19	65	20	10	2	276.093	226.443	102.424	45.5308	187.111	141.905	34.7232	6.09081	650.491	369.83	0.814665	N	1.528	0.612227	1.01352	0.149198
TCONS_00001898	Pf3D7_07_v3	1346825	1347943	0.123324	Pf3D7_07_v3:1346825-1347943	1119	-	oId CUFF.1526.1; transcript_id TCONS_00001898; tss_id TSS1715;gene_id XLOC_001537; ExonInfo:1346825:1347943; total_nExon:1	0	58	38	42	13	27	9	40	0	75.79	66.4288	55.372	27.1728	82.9775	58.9426	113.699	480.383	19	17	16	1	23	6	6	1	91.638	96.4855	38.56	2.76289	76.3353	49.0829	24.0205	3.5112	229.446	152.95	0.585097	N	1.18886	0.757772	1.29663	0.0303109
TCONS_00001899	Pf3D7_07_v3	1354372	1356425	0.178676	Pf3D7_07_v3:1354372-1356425	2054	-	oId CUFF.1529.1; transcript_id TCONS_00001899; tss_id TSS1716;gene_id XLOC_001538; ExonInfo:1354372:1356425; total_nExon:1	52	797	1580	1421	393	486	113	187	536.116	567.147	1504.12	1020.21	447.339	813.365	403.012	289.461	5580.77	903	3870	9492	779	1260	3472	6846	699	2371.72	11961.3	12457.4	1172.07	2277.31	15467.2	14925.2	1336.55	27962.4	34006.3	-0.28231	Both	-0.828952	-0.843606	0.650174	1.19098
TCONS_00001901	Pf3D7_07_v3	1364073	1365836	0.146825	Pf3D7_07_v3:1364073-1365836	1764	-	oId CUFF.1532.1; transcript_id TCONS_00001901; tss_id TSS1718;gene_id XLOC_001540; ExonInfo:1364073:1365836; total_nExon:1	8	25	45	121	48	39	4	58	96.0466	20.7164	49.8855	101.162	63.6242	76.0065	16.6126	104.547	528.601	4	120	63	30	4	26	16	3	12.2341	431.901	96.2824	52.5622	8.41874	134.878	40.62	6.67985	592.979	190.597	1.63746	N	-0.603857	-0.631943	2.34521	0.259799
TCONS_00001902	Pf3D7_07_v3	1392410	1392815	0.150246	Pf3D7_07_v3:1392410-1392815	406	-	oId CUFF.1538.1; transcript_id TCONS_00001902; tss_id TSS1719;gene_id XLOC_001541; ExonInfo:1392410:1392815; total_nExon:1	4	6	33	10	7	1	2	19	209.049	21.6432	159.248	36.3938	40.3902	8.48366	36.1579	149.086	660.452	11	0	24	2	10	0	0	0	146.454	0	159.667	15.2539	91.6188	0	0	0	321.375	91.6188	1.81054	N	1.34853	0.576921	-0.737673	-0.737673
TCONS_00001903	Pf3D7_07_v3	1401771	1402132	0.179558	Pf3D7_07_v3:1401771-1402132	362	-	oId CUFF.1540.1; transcript_id TCONS_00001903; tss_id TSS1720;gene_id XLOC_001542; ExonInfo:1401771:1402132; total_nExon:1	0	6	11	5	10	2	1	28	0	24.2812	59.5525	20.4148	64.7331	19.0354	20.2825	246.484	454.783	34	1	17	10	22	0	1	2	507.85	17.5771	126.882	85.5653	226.128	0	12.3984	21.7481	737.875	260.275	1.50334	N	2.21797	0.585427	-0.618715	-0.722919
TCONS_00001904	Pf3D7_07_v3	1415176	1415860	0.259854	Pf3D7_07_v3:1415176-1415860	685	-	oId CUFF.1544.1; transcript_id TCONS_00001904; tss_id TSS1721;gene_id XLOC_001543; ExonInfo:1415176:1415860; total_nExon:1	4	20	29	56	13	6	3	36	123.779	42.7169	82.8621	120.674	44.4141	30.1393	32.114	167.257	643.957	17	11	29	30	14	10	14	13	134.016	102.045	114.235	135.478	75.9472	133.71	91.6102	74.6079	485.775	375.876	0.370032	Both	1.03285	-1.24926	-0.226243	1.03285
TCONS_00001912	Pf3D7_08_v3	75245	76149	0.166851	Pf3D7_08_v3:75245-76149	905	+	oId CUFF.1558.1; transcript_id TCONS_00001912; tss_id TSS1728;gene_id XLOC_001550; ExonInfo:75245:76149; total_nExon:1	2	19	6	18	14	0	6	35	46.828	30.7051	12.9717	29.3486	36.1904	0	48.5972	123.037	327.678	6	2	21	38	2	2	2	26	35.7888	14.0384	62.5907	129.843	8.20921	20.234	9.90225	112.902	242.261	151.248	0.67965	N	-0.27467	-0.855104	-0.730726	-0.606347
TCONS_00001914	Pf3D7_08_v3	79022	79504	0.130435	Pf3D7_08_v3:79022-79504	483	+	oId CUFF.1561.1; transcript_id TCONS_00001914; tss_id TSS1730;gene_id XLOC_001552; ExonInfo:79022:79504; total_nExon:1	4	194	32	54	22	40	14	23	175.654	588.004	129.753	165.131	106.662	285.136	212.672	151.642	1814.65	2	0	18	2	1	1	13	0	22.3742	0	100.62	12.817	7.69826	18.9747	120.717	0	135.811	147.39	-0.118036	Both	-0.283813	-0.578138	-0.746324	-0.346883
TCONS_00001917	Pf3D7_08_v3	90141	90867	0.143054	Pf3D7_08_v3:90141-90867	727	+	oId CUFF.1566.1; transcript_id TCONS_00001917; tss_id TSS1733;gene_id XLOC_001555; ExonInfo:90141:90867; total_nExon:1	6	20	28	107	67	33	10	37	174.928	40.2457	75.3765	217.235	215.661	156.176	100.854	161.958	1142.43	8	38	28	23	7	14	7	2	59.4179	332.125	103.915	97.858	35.7768	176.365	43.1552	10.8141	593.316	266.111	1.15677	N	-0.46386	-0.684403	2.15389	0.658034
TCONS_00001918	Pf3D7_08_v3	103443	103893	0.170732	Pf3D7_08_v3:103443-103893	451	+	oId CUFF.1569.1; transcript_id TCONS_00001918; tss_id TSS1734;gene_id XLOC_001556; ExonInfo:103443:103893; total_nExon:1	2	11	13	17	10	10	23	49	94.0723	35.7113	56.4606	55.6826	51.9303	76.353	374.235	346.036	1090.48	3	2	10	88	1	0	2	39	35.9478	28.2015	59.8751	604.053	8.24569	0	19.8925	340.212	728.078	368.35	0.983013	N	-0.46072	-0.588445	-0.497213	-0.624937
TCONS_00001921	Pf3D7_08_v3	124009	125339	0.145004	Pf3D7_08_v3:124009-125339	1331	+	oId CUFF.1575.1; transcript_id TCONS_00001921; tss_id TSS1737;gene_id XLOC_001559; ExonInfo:124009:124964|125049:125090|125222:125339; total_nExon:3	31	588	357	275	159	70	55	306	493.349	645.88	524.603	304.764	279.369	180.836	302.789	731.152	3462.74	342	446	199	291	657	206	114	206	1386.56	2127.84	403.144	675.844	1832.96	1416.57	383.641	608.014	4593.38	4241.18	0.115091	Both	0.418014	1.07796	1.51447	0.462405
TCONS_00001922	Pf3D7_08_v3	143889	145537	0.125531	Pf3D7_08_v3:143889-145537	1649	+	oId CUFF.1577.1; transcript_id TCONS_00001922; tss_id TSS1738;gene_id XLOC_001560; ExonInfo:143889:145537; total_nExon:1	6	286	255	258	171	92	23	135	77.0616	253.533	302.411	230.752	242.478	191.809	102.188	260.324	1660.56	12	12	88	210	14	10	30	208	39.2634	46.2039	143.875	393.611	31.5218	55.4963	81.4772	495.455	622.953	663.95	-0.0919514	Both	-0.673839	-0.712582	-0.635097	-0.585286
TCONS_00001923	Pf3D7_08_v3	163943	164663	0.156727	Pf3D7_08_v3:163943-164663	721	+	oId CUFF.1580.1; transcript_id TCONS_00001923; tss_id TSS1739;gene_id XLOC_001561; ExonInfo:163943:164663; total_nExon:1	0	73	46	184	58	81	114	292	0	148.121	124.865	376.676	188.247	386.537	1159.31	1288.81	3672.57	26	216	94	87	36	52	30	70	194.717	1903.6	351.766	373.243	185.528	660.529	186.492	381.648	2823.33	1414.2	0.997413	N	-0.580165	-0.595757	2.38065	0.227172
TCONS_00001924	Pf3D7_08_v3	211362	211778	0.151079	Pf3D7_08_v3:211362-211778	417	+	oId CUFF.1586.1; transcript_id TCONS_00001924; tss_id TSS1740;gene_id XLOC_001562; ExonInfo:211362:211778; total_nExon:1	0	66	303	651	574	492	122	656	0	231.78	1423.52	2306.59	3224.42	4063.59	2147.31	5011.28	18408.5	3	10	56	67	16	11	9	76	38.8859	152.532	362.705	497.492	142.714	241.836	96.8325	717.163	1051.62	1198.55	-0.188677	Both	-1.0502	-0.599575	-0.556245	-0.170611
TCONS_00001930	Pf3D7_08_v3	292312	292866	0.142342	Pf3D7_08_v3:292312-292866	555	+	oId CUFF.1600.1; transcript_id TCONS_00001930; tss_id TSS1746;gene_id XLOC_001568; ExonInfo:292312:292354|292562:292866; total_nExon:2	2	45	62	62	53	169	32	300	76.4125	118.667	218.724	164.955	223.563	1048.13	422.93	1720.87	3994.26	7	0	28	1	2	0	9	2	68.1321	0	136.178	5.57565	13.3955	0	72.7118	14.1716	209.886	100.279	1.06559	N	0.596398	-0.525034	-0.7901	-0.7901
TCONS_00001932	Pf3D7_08_v3	310790	311467	0.0870207	Pf3D7_08_v3:310790-311467	678	+	oId CUFF.1605.1; transcript_id TCONS_00001932; tss_id TSS1748;gene_id XLOC_001570; ExonInfo:310790:311467; total_nExon:1	0	66	50	31	36	44	7	44	0	142.423	144.343	67.4925	124.265	223.307	75.7074	206.539	984.077	6	8	68	2	31	6	37	1	47.7888	74.9818	270.632	9.12528	169.908	81.0557	244.616	5.79841	402.528	501.378	-0.31681	Both	-0.630873	0.550955	-0.369321	-0.311199
TCONS_00001939	Pf3D7_08_v3	426932	428100	0.164243	Pf3D7_08_v3:426932-428100	1169	+	oId CUFF.1625.1; transcript_id TCONS_00001939; tss_id TSS1754;gene_id XLOC_001576; ExonInfo:426932:428100; total_nExon:1	2	28	17	77	43	18	8	153	36.2436	35.022	28.4459	97.1697	86.0318	52.9503	50.1506	416.281	802.295	4	4	14	61	2	1	3	95	18.4663	21.7306	32.2956	161.321	6.3537	7.83029	11.4961	319.285	233.814	344.965	-0.561089	C	-0.482406	-0.589359	-0.446754	-0.571534
TCONS_00001941	Pf3D7_08_v3	457649	458248	0.19	Pf3D7_08_v3:457649-458248	600	+	oId CUFF.1629.1; transcript_id TCONS_00001941; tss_id TSS1756;gene_id XLOC_001578; ExonInfo:457649:458248; total_nExon:1	0	6	30	65	64	0	3	24	0	14.6336	97.8833	159.945	249.682	0	36.671	127.327	686.142	44	29	57	48	91	5	10	17	396.086	307.203	256.393	247.525	563.708	76.3421	74.7215	111.409	1207.21	826.18	0.547146	N	0.832531	1.81836	0.310274	-1.04525
TCONS_00001943	Pf3D7_08_v3	498102	498877	0.150773	Pf3D7_08_v3:498102-498877	776	+	oId CUFF.1634.1; transcript_id TCONS_00001943; tss_id TSS1758;gene_id XLOC_001580; ExonInfo:498102:498877; total_nExon:1	0	49	88	133	62	31	63	150	0	92.3677	221.919	252.949	186.949	137.435	595.206	615.074	2101.9	4	12	36	23	2	2	1	16	27.8306	98.2504	125.158	91.6708	9.57564	23.602	5.77525	81.0431	342.91	119.996	1.51484	N	-0.651602	-1.04256	0.868803	-0.738483
TCONS_00001946	Pf3D7_08_v3	512697	513741	0.1311	Pf3D7_08_v3:512697-513741	1045	+	oId CUFF.1638.1; transcript_id TCONS_00001946; tss_id TSS1760;gene_id XLOC_001582; ExonInfo:512697:513741; total_nExon:1	12	281	83	301	169	73	29	57	243.29	393.217	155.379	424.961	378.285	240.249	203.388	173.505	2212.27	2	2	53	21	7	5	5	1	10.3298	12.1558	136.784	62.1332	24.8792	43.8016	21.4359	3.76008	221.402	93.8769	1.23783	N	-0.669596	-0.327675	-0.624007	0.105426
TCONS_00001949	Pf3D7_08_v3	530980	531590	0.1473	Pf3D7_08_v3:530980-531590	611	+	oId CUFF.1645.1; transcript_id TCONS_00001949; tss_id TSS1763;gene_id XLOC_001585; ExonInfo:530980:531590; total_nExon:1	0	55	70	109	34	35	20	67	0	131.722	224.276	263.378	130.251	197.141	240.065	349.046	1535.88	9	17	102	45	17	6	39	18	79.5566	176.837	450.536	227.87	103.409	89.9585	286.159	115.835	934.8	595.361	0.650892	N	-0.872433	-0.692267	-0.112604	-0.7941
TCONS_00001951	Pf3D7_08_v3	573822	574343	0.118774	Pf3D7_08_v3:573822-574343	522	+	oId CUFF.1651.1; transcript_id TCONS_00001951; tss_id TSS1765;gene_id XLOC_001587; ExonInfo:573822:574343; total_nExon:1	132	1118	894	1338	699	537	338	479	5362.66	3134.95	3353.62	3785.31	3135.25	3541.4	4750.15	2921.7	29985	11	24	45	15	34	14	53	7	113.846	292.3	232.72	88.9321	242.148	245.76	455.313	52.7422	727.798	995.963	-0.452555	Both	-0.782219	0.204225	0.589554	0.235051
TCONS_00001952	Pf3D7_08_v3	574569	575225	0.14003	Pf3D7_08_v3:574569-575225	657	+	oId CUFF.1653.1; transcript_id TCONS_00001952; tss_id TSS1766;gene_id XLOC_001588; ExonInfo:574569:575225; total_nExon:1	4	76	73	102	26	43	63	72	129.063	169.253	217.487	229.181	92.6196	225.218	703.178	348.792	2114.79	60	84	150	103	71	33	68	43	493.187	812.513	616.093	484.996	401.6	460.078	463.956	257.313	2406.79	1582.95	0.604496	N	-0.0355396	-0.597992	1.94231	-0.239506
TCONS_00001953	Pf3D7_08_v3	625017	625715	0.148784	Pf3D7_08_v3:625017-625715	699	+	oId CUFF.1659.1; transcript_id TCONS_00001953; tss_id TSS1767;gene_id XLOC_001589; ExonInfo:625017:625715; total_nExon:1	10	232	158	235	65	54	44	136	303.242	485.577	442.401	496.244	217.616	265.813	461.558	619.186	3291.64	12	81	26	40	49	59	26	19	92.7021	736.35	100.364	177.015	260.484	773.068	166.721	106.855	1106.43	1307.13	-0.240487	Both	-0.732182	-0.146085	1.52446	1.65432
TCONS_00001956	Pf3D7_08_v3	650414	650815	0.156716	Pf3D7_08_v3:650414-650815	402	+	oId CUFF.1668.1; transcript_id TCONS_00001956; tss_id TSS1770;gene_id XLOC_001592; ExonInfo:650414:650815; total_nExon:1	0	40	34	113	77	31	7	58	0	145.728	165.71	415.353	448.724	265.617	127.815	459.644	2028.59	3	13	32	12	6	4	8	2	40.3404	205.709	215.013	92.4362	55.5196	91.2298	89.2931	19.5787	553.499	255.621	1.11457	N	-0.844722	-0.623609	1.44933	-0.139923
TCONS_00001957	Pf3D7_08_v3	654245	654872	0.165605	Pf3D7_08_v3:654245-654872	628	+	oId CUFF.1670.1; transcript_id TCONS_00001957; tss_id TSS1771;gene_id XLOC_001593; ExonInfo:654245:654872; total_nExon:1	0	19	15	24	21	7	5	30	0	44.2702	46.7561	56.4191	78.2682	38.3591	58.389	152.052	474.514	37	15	79	38	53	11	43	8	318.198	151.802	339.483	187.207	313.652	160.452	306.954	50.0864	996.69	831.145	0.262046	Both	0.850016	0.81208	-0.724352	-0.648478
TCONS_00001958	Pf3D7_08_v3	664072	664519	0.131696	Pf3D7_08_v3:664072-664519	448	+	oId CUFF.1674.1; transcript_id TCONS_00001958; tss_id TSS1772;gene_id XLOC_001594; ExonInfo:664072:664519; total_nExon:1	19	291	173	170	81	63	54	150	899.684	951.068	756.402	560.563	423.458	484.252	884.535	1066.4	6026.37	4	24	21	23	6	16	8	23	48.2521	340.689	126.582	158.937	49.8062	327.366	80.1041	201.985	674.46	659.261	0.0328842	Both	-1.02375	-1.00651	1.50222	1.38153
TCONS_00001960	Pf3D7_08_v3	690016	690403	0.126289	Pf3D7_08_v3:690016-690403	388	+	oId CUFF.1680.1; transcript_id TCONS_00001960; tss_id TSS1774;gene_id XLOC_001596; ExonInfo:690016:690403; total_nExon:1	18	248	187	197	60	22	99	114	984.477	936.196	944.376	750.305	362.304	195.322	1873.07	936.12	6982.17	16	56	27	16	23	9	7	4	222.932	918.189	187.98	127.707	220.524	212.693	80.9579	40.5739	1456.81	554.749	1.3929	N	-0.103051	-0.110251	2.39898	-0.139051
TCONS_00001963	Pf3D7_08_v3	732736	734860	0.157647	Pf3D7_08_v3:732736-734860	2125	+	oId CUFF.1689.1; transcript_id TCONS_00001963; tss_id TSS1777;gene_id XLOC_001599; ExonInfo:732736:734860; total_nExon:1	26	739	860	2026	555	392	213	594	259.097	508.295	791.331	1405.94	610.621	634.118	734.267	888.73	5832.4	158	372	453	698	240	168	153	521	401.113	1111.33	574.649	1015.09	419.272	723.395	322.41	962.899	3102.18	2427.98	0.35353	Both	-0.941938	-0.883498	1.36319	0.103487
TCONS_00001971	Pf3D7_08_v3	781124	782217	0.136197	Pf3D7_08_v3:781124-782217	1094	+	oId CUFF.1701.1; transcript_id TCONS_00001971; tss_id TSS1783;gene_id XLOC_001604; ExonInfo:781124:782217; total_nExon:1	32	5286	8795	9191	3164	2611	2160	1099	619.689	7065.34	15726.4	12394.4	6764.72	8207.77	14469.8	3195.33	68443.5	43	101	369	471	42	68	91	173	212.135	586.349	909.63	1331.08	142.583	568.997	372.643	621.332	3039.2	1705.56	0.83345	N	-0.987545	-1.16633	-0.0184618	-0.0625111
TCONS_00001972	Pf3D7_08_v3	793183	793722	0.114815	Pf3D7_08_v3:793183-793722	540	+	oId CUFF.1705.1; transcript_id TCONS_00001972; tss_id TSS1784;gene_id XLOC_001605; ExonInfo:793183:793722; total_nExon:1	0	57	68	161	195	84	16	45	0	154.494	246.567	440.271	845.433	535.462	217.35	265.315	2704.89	4	4	25	52	5	11	9	39	40.0161	47.0897	124.971	298.002	34.4208	186.649	74.7353	284.036	510.079	579.841	-0.184935	Both	-0.888577	-0.943968	-0.823953	0.468522
TCONS_00001975	Pf3D7_08_v3	819652	820723	0.13806	Pf3D7_08_v3:819652-820723	1072	+	oId CUFF.1710.1; transcript_id TCONS_00001975; tss_id TSS1787;gene_id XLOC_001608; ExonInfo:819652:820723; total_nExon:1	5	125	122	268	349	137	19	42	98.8154	170.509	222.63	368.832	761.499	439.511	129.895	124.623	2316.31	20	34	64	34	35	15	14	17	100.694	201.439	161.009	98.0606	121.26	128.092	58.5074	62.3099	561.203	370.17	0.600335	N	-0.320274	0.0963426	1.76281	0.242158
TCONS_00001976	Pf3D7_08_v3	823196	824243	0.158397	Pf3D7_08_v3:823196-824243	1048	+	oId CUFF.1711.1; transcript_id TCONS_00001976; tss_id TSS1788;gene_id XLOC_001609; ExonInfo:823196:824243; total_nExon:1	0	84	33	67	100	219	20	115	0	117.208	61.6001	94.3215	223.196	718.68	139.866	349.051	1703.92	75	29	144	144	62	11	35	76	386.259	175.754	370.574	424.835	219.728	96.0875	149.621	284.947	1357.42	750.384	0.855169	N	1.00595	-0.358606	-0.720294	-1.37791
TCONS_00001977	Pf3D7_08_v3	827871	829552	0.0933413	Pf3D7_08_v3:827871-829552	1682	+	oId CUFF.1713.1; transcript_id TCONS_00001977; tss_id TSS1789;gene_id XLOC_001610; ExonInfo:827871:829154|829244:829552; total_nExon:2	29	467	198	424	634	267	163	295	365.153	405.859	230.203	371.776	881.363	545.735	709.984	557.689	4067.76	27	62	156	203	80	54	136	85	86.6084	234.034	250.044	373.021	176.588	293.797	362.112	198.495	943.707	1030.99	-0.127623	Both	-1.66696	-0.72856	-0.134243	0.491355
TCONS_00001979	Pf3D7_08_v3	857308	858726	0.128964	Pf3D7_08_v3:857308-858726	1419	+	oId CUFF.1719.1; transcript_id TCONS_00001979; tss_id TSS1791;gene_id XLOC_001612; ExonInfo:857308:858726; total_nExon:1	42	996	289	363	203	189	338	686	626.927	1026.15	398.323	377.323	334.544	457.956	1745.3	1537.4	6503.91	44	25	39	69	53	15	12	31	167.317	111.871	74.1049	150.307	138.688	96.7467	37.8771	85.819	503.6	359.131	0.487768	Both	1.3782	0.725524	0.0961538	-0.253496
TCONS_00001980	Pf3D7_08_v3	858910	859703	0.13728	Pf3D7_08_v3:858910-859703	794	+	oId CUFF.1720.1; transcript_id TCONS_00001980; tss_id TSS1792;gene_id XLOC_001613; ExonInfo:858910:859703; total_nExon:1	4	173	168	102	102	55	47	169	106.766	318.712	414.048	189.588	300.58	238.302	433.964	677.254	2679.21	85	36	37	170	134	36	31	126	577.976	288.061	125.715	662.187	627.005	415.193	174.969	623.728	1653.94	1840.9	-0.154502	Both	0.650344	0.87615	-0.686058	-0.100806
TCONS_00001981	Pf3D7_08_v3	886858	889336	0.163776	Pf3D7_08_v3:886858-889336	2479	+	oId CUFF.1724.1; transcript_id TCONS_00001981; tss_id TSS1793;gene_id XLOC_001614; ExonInfo:886858:887096|888130:889336; total_nExon:2| oId CUFF.1724.3; transcript_id TCONS_00001983; tss_id TSS1794;gene_id XLOC_001614; ExonInfo:887282:887927|888130:889336; total_nExon:2| oId CUFF.1724.2; transcript_id TCONS_00001982; tss_id TSS1794;gene_id XLOC_001614; ExonInfo:887282:889336; total_nExon:1	28	256	332	2240	1138	1644	134	410	239.167	150.926	261.849	1332.38	1073.18	2279.5	395.943	525.8	6258.75	160	512	4930	1652	351	356	5633	1048	348.163	1311.06	5360.49	2059.27	525.588	1313.92	10174.4	1660.19	9078.99	13674.1	-0.590847	C	-0.745959	-0.692762	-0.458155	-0.457259
TCONS_00001985	Pf3D7_08_v3	915569	917000	0.159916	Pf3D7_08_v3:915569-917000	1432	+	oId CUFF.1728.1; transcript_id TCONS_00001985; tss_id TSS1796;gene_id XLOC_001616; ExonInfo:915569:917000; total_nExon:1	14	149	85	127	44	34	18	120	207.077	152.115	116.09	130.812	71.8532	81.6352	92.1004	266.489	1118.17	104	118	315	209	131	34	57	75	391.884	523.235	593.102	451.14	339.681	217.3	178.282	205.74	1959.36	941.004	1.05811	N	0.190534	-0.145323	1.03663	-0.939752
TCONS_00001986	Pf3D7_08_v3	917742	918323	0.0859107	Pf3D7_08_v3:917742-918323	582	+	oId CUFF.1730.1; transcript_id TCONS_00001986; tss_id TSS1797;gene_id XLOC_001617; ExonInfo:917742:918323; total_nExon:1	0	18	24	25	99	63	2	27	0	45.2608	80.7327	63.423	398.192	372.566	25.2048	147.681	1133.06	4	3	30	7	7	4	29	3	37.1234	32.7642	139.125	37.2158	44.7056	62.9658	223.406	20.2695	246.228	351.346	-0.5129	C	-0.53424	-0.420648	-0.591036	-0.165064
TCONS_00001987	Pf3D7_08_v3	946819	947380	0.104982	Pf3D7_08_v3:946819-947380	562	+	oId CUFF.1735.1; transcript_id TCONS_00001987; tss_id TSS1798;gene_id XLOC_001618; ExonInfo:946819:947380; total_nExon:1	0	8	36	55	85	44	12	48	0	20.8331	125.416	144.505	354.07	269.481	156.62	271.904	1342.83	1	11	18	2	4	9	10	5	9.61172	124.418	86.4507	11.0121	26.4568	146.724	79.7828	34.9869	231.493	287.95	-0.314851	Both	-1.04689	-0.741647	1.12797	1.56676
TCONS_00001989	Pf3D7_08_v3	951391	952320	0.104301	Pf3D7_08_v3:951391-952320	930	+	oId CUFF.1737.1; transcript_id TCONS_00001989; tss_id TSS1800;gene_id XLOC_001620; ExonInfo:951391:952320; total_nExon:1	1	42	231	910	514	301	69	162	22.7839	66.048	485.971	1443.8	1292.95	1113.24	543.829	554.162	5522.79	13	43	79	28	32	51	71	9	75.4556	293.702	229.124	93.0995	127.813	502.083	342.07	38.0298	691.381	1010	-0.546795	C	-0.862392	-0.530281	0.509916	1.8133
TCONS_00002001	Pf3D7_08_v3	1012077	1012850	0.139535	Pf3D7_08_v3:1012077-1012850	774	+	oId CUFF.1756.1; transcript_id TCONS_00002001; tss_id TSS1810;gene_id XLOC_001628; ExonInfo:1012077:1012850; total_nExon:1	30	390	702	1342	409	134	292	452	821.459	737.074	1774.89	2558.91	1236.45	595.612	2765.87	1858.22	12348.5	10	8	85	5	16	6	50	9	69.7564	65.6697	296.277	19.98	76.8033	70.9893	289.509	45.7047	451.683	483.007	-0.0967314	Both	-0.426654	-0.363109	-0.462965	-0.417576
TCONS_00002002	Pf3D7_08_v3	1025337	1027377	0.11171	Pf3D7_08_v3:1025337-1027377	2041	+	oId CUFF.1760.1; transcript_id TCONS_00002002; tss_id TSS1811;gene_id XLOC_001629; ExonInfo:1025337:1027377; total_nExon:1	32	1243	446	646	361	230	125	304	332.02	890.158	427.286	466.751	413.533	387.379	448.651	473.567	3839.34	56	66	56	40	64	71	11	19	148.02	205.29	73.9634	60.5668	116.41	318.309	24.1343	36.5613	487.841	495.414	-0.0222251	Both	0.253312	-0.0693143	0.827991	1.96727
TCONS_00002010	Pf3D7_08_v3	1150446	1151197	0.142287	Pf3D7_08_v3:1150446-1151197	752	+	oId CUFF.1777.1; transcript_id TCONS_00002010; tss_id TSS1818;gene_id XLOC_001635; ExonInfo:1150446:1151197; total_nExon:1	2	29	35	94	78	33	34	123	56.3682	56.4136	91.0841	184.489	242.71	150.978	331.488	520.479	1634.01	0	1	21	7	0	4	0	8	0	8.44919	75.3422	28.7914	0	48.7126	0	41.8165	112.583	90.5291	0.314533	Both	-0.901671	-0.901671	-0.617401	0.839487
TCONS_00002012	Pf3D7_08_v3	1196994	1198143	0.15913	Pf3D7_08_v3:1196994-1198143	1150	+	oId CUFF.1781.1; transcript_id TCONS_00002012; tss_id TSS1820;gene_id XLOC_001637; ExonInfo:1196994:1198143; total_nExon:1	0	55	108	216	77	100	120	264	0	69.9308	183.704	277.087	156.604	299.032	764.698	730.166	2481.22	10	8	42	196	13	3	10	302	46.9293	44.1799	98.4891	526.916	41.982	23.8793	38.954	1031.77	716.514	1136.59	-0.665645	C	-0.506206	-0.519915	-0.514431	-0.569267
TCONS_00002023	Pf3D7_08_v3	1299095	1300102	0.12004	Pf3D7_08_v3:1299095-1300102	1008	+	oId CUFF.1799.1; transcript_id TCONS_00002023; tss_id TSS1827;gene_id XLOC_001643; ExonInfo:1299095:1299461|1299644:1300102; total_nExon:2	46	403	97	89	38	76	24	79	966.88	584.657	188.259	130.27	88.1835	259.312	174.506	249.308	2641.38	116	5	91	9	273	5	92	5	621.144	31.5062	243.484	27.6069	1005.94	45.411	408.913	19.4912	923.741	1479.76	-0.679799	C	0.891018	1.96093	-0.745815	-0.709688
TCONS_00002024	Pf3D7_08_v3	1301419	1302251	0.15006	Pf3D7_08_v3:1301419-1302251	833	+	oId CUFF.1801.1; transcript_id TCONS_00002024; tss_id TSS1828;gene_id XLOC_001644; ExonInfo:1301419:1302251; total_nExon:1	3	87	29	66	17	18	11	83	76.3207	152.764	68.1222	116.924	47.7484	74.334	96.8051	317.024	950.043	12	2	9	47	13	1	3	33	77.7717	15.2532	29.1459	174.494	57.9775	10.9925	16.1388	155.7	296.664	240.809	0.300945	Both	0.167643	-0.140666	-0.803529	-0.865191
TCONS_00002026	Pf3D7_08_v3	1309146	1309988	0.132859	Pf3D7_08_v3:1309146-1309988	843	+	oId CUFF.1803.1; transcript_id TCONS_00002026; tss_id TSS1830;gene_id XLOC_001646; ExonInfo:1309146:1309988; total_nExon:1	4	84	91	50	32	26	12	137	100.552	145.745	211.224	87.5267	88.8119	106.096	104.351	517.066	1361.37	9	22	32	53	5	4	12	32	57.6361	165.793	102.399	194.432	22.0342	43.4479	63.7883	149.189	520.26	278.459	0.901769	N	-0.660249	-1.22957	1.0477	-0.897465
TCONS_00002028	Pf3D7_08_v3	1323188	1323988	0.141074	Pf3D7_08_v3:1323188-1323988	801	+	oId CUFF.1808.1; transcript_id TCONS_00002028; tss_id TSS1832;gene_id XLOC_001648; ExonInfo:1323188:1323988; total_nExon:1	2	147	153	194	73	25	68	192	52.9157	268.444	373.78	357.433	213.239	107.371	622.369	762.692	2758.24	3	6	34	50	13	5	17	40	20.2206	47.59	114.511	193.057	60.2966	57.1611	95.1111	196.276	375.379	408.845	-0.123208	Both	-1.17904	-0.574403	-0.755793	-0.61975
TCONS_00002029	Pf3D7_08_v3	1324046	1324584	0.150278	Pf3D7_08_v3:1324046-1324584	539	+	oId CUFF.1809.1; transcript_id TCONS_00002029; tss_id TSS1833;gene_id XLOC_001649; ExonInfo:1324046:1324584; total_nExon:1	0	33	36	27	9	13	15	93	0	89.6102	130.778	73.9715	39.0925	83.0232	204.145	549.336	1169.96	2	3	20	55	5	1	4	62	20.0453	35.3829	100.163	315.781	34.4848	16.9996	33.2774	452.384	471.372	537.146	-0.188449	Both	-0.64001	-0.555381	-0.549336	-0.658145
TCONS_00002035	Pf3D7_08_v3	1370397	1371292	0.146205	Pf3D7_08_v3:1370397-1371292	896	+	oId CUFF.1816.1; transcript_id TCONS_00002035; tss_id TSS1838;gene_id XLOC_001653; ExonInfo:1370397:1371292; total_nExon:1	18	408	173	364	118	84	3	140	425.69	665.983	377.779	599.461	308.1	322.474	24.543	497.099	3221.13	256	87	60	56	252	31	28	15	1542.34	616.809	180.629	193.272	1044.76	316.781	140.025	65.7909	2533.05	1567.36	0.692541	N	1.954	1.01057	0.198129	-0.371343
TCONS_00002036	Pf3D7_08_v3	1377305	1377780	0.102941	Pf3D7_08_v3:1377305-1377780	476	+	oId CUFF.1817.1; transcript_id TCONS_00002036; tss_id TSS1839;gene_id XLOC_001654; ExonInfo:1377305:1377780; total_nExon:1	8	149	30	54	161	83	6	27	356.484	458.267	123.436	167.565	792.074	600.375	92.4882	180.637	2771.33	49	21	33	7	157	14	15	1	556.245	280.531	187.188	45.5208	1226.44	269.56	141.342	8.26426	1069.49	1645.6	-0.621701	C	0.546538	2.23693	-0.147278	-0.175031
TCONS_00002037	Pf3D7_08_v3	1377965	1379701	0.119747	Pf3D7_08_v3:1377965-1379701	1737	+	oId CUFF.1819.1; transcript_id TCONS_00002037; tss_id TSS1840;gene_id XLOC_001655; ExonInfo:1377965:1379701; total_nExon:1	50	1134	202	221	339	56	25	230	609.627	954.309	227.413	187.64	456.335	110.835	105.443	421.033	3072.64	47	16	79	36	61	11	9	13	145.986	58.4824	122.613	64.0557	130.383	57.9514	23.2041	29.3962	391.137	240.934	0.699035	N	1.41427	1.07716	-0.43982	-0.43982
TCONS_00002038	Pf3D7_08_v3	1382128	1382689	0.158363	Pf3D7_08_v3:1382128-1382689	562	+	oId CUFF.1820.1; transcript_id TCONS_00002038; tss_id TSS1841;gene_id XLOC_001656; ExonInfo:1382128:1382689; total_nExon:1	166	1276	640	257	38	68	292	383	6263.1	3322.87	2229.62	675.232	158.29	416.471	3811.09	2169.57	19046.2	28	24	5	39	145	37	10	21	269.128	271.458	24.0141	214.737	959.058	603.198	79.7828	146.945	779.337	1788.98	-1.19882	C	-0.166891	2.04763	-0.160473	0.905065
TCONS_00002041	Pf3D7_08_v3	1388938	1389482	0.155963	Pf3D7_08_v3:1388938-1389482	545	+	oId CUFF.1825.1; transcript_id TCONS_00002041; tss_id TSS1844;gene_id XLOC_001659; ExonInfo:1388938:1389482; total_nExon:1	0	74	49	28	8	0	3	26	0	198.728	176.04	75.8651	34.3656	0	40.3786	151.884	677.261	11	6	30	10	10	2	4	0	109.033	69.9854	148.587	56.7814	68.2088	33.6242	32.9104	0	384.387	134.743	1.51234	N	0.941144	0.0641689	0.106948	-0.663079
TCONS_00002052	Pf3D7_08_v3	1421132	1421836	0.353191	Pf3D7_08_v3:1421132-1421836	705	+	oId CUFF.1838.1; transcript_id TCONS_00002052; tss_id TSS1853;gene_id XLOC_001668; ExonInfo:1421132:1421836; total_nExon:1	0	6	16	25	3	0	7	91	0	12.451	44.4183	52.342	9.95823	0	72.8038	410.777	602.751	5	2	0	18	2	0	0	1	38.2967	18.0265	0	78.9778	10.5414	0	0	5.57603	135.301	16.1174	3.06948	N	0.691939	-0.291343	-0.0364179	-0.691939
TCONS_00002053	Pf3D7_08_v3	1443967	1444846	0.193182	Pf3D7_08_v3:1443967-1444846	880	+	oId CUFF.1840.1; transcript_id TCONS_00002053; tss_id TSS1854;gene_id XLOC_001669; ExonInfo:1443967:1444846; total_nExon:1	0	14	18	41	52	6	5	32	0	23.2683	40.0219	68.7508	138.244	23.4531	41.6495	115.691	451.079	5	2	8	28	5	0	3	10	30.6722	14.4376	24.5222	98.3953	21.1067	0	15.2758	44.659	168.027	81.0415	1.05196	N	-0.00415781	-0.336782	-0.56962	-1.03529
TCONS_00002055	Pf3D7_08_v3	1465594	1472270	0.308971	Pf3D7_08_v3:1465594-1472270	6677	+	oId CUFF.1844.1; transcript_id TCONS_00002055; tss_id TSS1856;gene_id XLOC_001671; ExonInfo:1465594:1468004|1468680:1470783|1470900:1472270; total_nExon:3	10	220	754	933	1688	146	48	429	31.705	48.1429	220.734	205.991	590.867	75.1406	52.6446	204.211	1429.44	1981	27	877	54	1780	22	129	66	1600.04	25.6627	353.95	24.9852	989.335	30.1389	86.4859	38.8084	2004.64	1144.77	0.808289	N	2.0454	1.00946	-0.623307	-0.616525
TCONS_00002058	Pf3D7_08_v3	132	5543	0.312269	Pf3D7_08_v3:132-5543	5412	-	oId CUFF.1547.2; transcript_id TCONS_00002058; tss_id TSS1858;gene_id XLOC_001672; ExonInfo:132:806|1003:3423|3559:5543; total_nExon:3| oId CUFF.1547.1; transcript_id TCONS_00002057; tss_id TSS1858;gene_id XLOC_001672; ExonInfo:132:803|888:5543; total_nExon:2| oId CUFF.1547.3; transcript_id TCONS_00002056; tss_id TSS1857;gene_id XLOC_001672; ExonInfo:132:331|779:2824; total_nExon:2	19	253	748	933	1732	104	52	403	74.3225	68.3076	270.171	254.148	748.004	66.038	70.3647	236.682	1788.04	2101	39	622	106	1442	18	102	84	2093.69	45.7343	309.722	60.5109	988.843	30.424	84.3713	60.9396	2509.66	1164.58	1.10768	N	2.22198	0.719932	-0.561911	-0.58366
TCONS_00002073	Pf3D7_08_v3	88803	90004	0.0990017	Pf3D7_08_v3:88803-90004	1202	-	oId CUFF.1565.1; transcript_id TCONS_00002073; tss_id TSS1872;gene_id XLOC_001682; ExonInfo:88803:90004; total_nExon:1	4	291	517	169	150	17	11	56	70.4955	353.978	841.321	207.408	291.865	48.6345	67.0623	148.178	2028.94	10	41	17	12	41	41	1	3	44.8974	216.619	38.1386	30.8634	126.672	312.221	3.72674	9.80564	330.518	452.425	-0.452951	Both	-0.471958	0.258241	1.05968	1.90564
TCONS_00002074	Pf3D7_08_v3	90174	90472	0.150502	Pf3D7_08_v3:90174-90472	299	-	oId CUFF.1567.1; transcript_id TCONS_00002074; tss_id TSS1873;gene_id XLOC_001683; ExonInfo:90174:90472; total_nExon:1	6	18	20	86	52	29	8	33	426.166	88.2434	131.168	425.368	407.775	334.364	196.563	351.913	2361.56	7	30	24	17	7	13	5	2	126.662	638.792	216.997	176.213	87.1608	398.977	75.0976	26.3458	1158.66	587.581	0.979602	N	-0.44486	-0.639867	2.05123	0.881189
TCONS_00002084	Pf3D7_08_v3	125090	126715	0.140836	Pf3D7_08_v3:125090-126715	1626	-	oId CUFF.1576.1; transcript_id TCONS_00002084; tss_id TSS1882;gene_id XLOC_001688; ExonInfo:125090:125090|125316:126266|126427:126715; total_nExon:3	45	1862	1142	726	406	188	121	451	586.143	1673.99	1373.49	658.516	583.856	397.505	545.206	881.984	6700.69	92	85	132	494	165	54	61	337	305.28	331.91	218.866	939.028	376.765	303.921	168.015	814.093	1795.08	1662.79	0.110442	Both	-0.448467	-0.194718	-0.353311	-0.451992
TCONS_00002085	Pf3D7_08_v3	160021	161067	0.138491	Pf3D7_08_v3:160021-161067	1047	-	oId CUFF.1578.1; transcript_id TCONS_00002085; tss_id TSS1883;gene_id XLOC_001689; ExonInfo:160021:161067; total_nExon:1	8	90	98	794	930	807	23	128	161.883	125.7	183.109	1118.85	2077.71	2650.82	161	388.88	6867.95	44	12	96	92	64	6	70	57	226.822	72.7955	247.285	271.682	227.032	52.4615	299.529	213.915	818.585	792.937	0.0459246	Both	0.282433	0.282433	-1.42324	-1.65583
TCONS_00002086	Pf3D7_08_v3	161539	163799	0.127377	Pf3D7_08_v3:161539-163799	2261	-	oId CUFF.1579.1; transcript_id TCONS_00002086; tss_id TSS1884;gene_id XLOC_001690; ExonInfo:161539:163799; total_nExon:1	0	143	161	378	376	295	76	398	0	92.4386	139.23	246.528	388.788	448.489	246.226	559.645	2121.34	72	60	593	161	140	30	564	83	171.786	168.46	706.977	220.051	229.858	121.404	1116.97	144.168	1267.27	1612.4	-0.347484	Both	-0.522237	-0.361014	-0.533356	-0.664002
TCONS_00002087	Pf3D7_08_v3	164021	164591	0.14711	Pf3D7_08_v3:164021-164591	571	-	oId CUFF.1581.1; transcript_id TCONS_00002087; tss_id TSS1885;gene_id XLOC_001691; ExonInfo:164021:164591; total_nExon:1	0	48	34	159	50	77	50	136	0	123.025	116.578	411.155	204.988	464.146	642.279	758.231	2720.4	26	214	84	55	36	49	27	69	245.959	2382.29	397.066	298.053	234.351	786.217	212.012	475.195	3323.36	1707.78	0.960526	N	-0.522146	-0.538516	2.39178	0.21452
TCONS_00002091	Pf3D7_08_v3	211336	211767	0.148148	Pf3D7_08_v3:211336-211767	432	-	oId CUFF.1585.1; transcript_id TCONS_00002091; tss_id TSS1889;gene_id XLOC_001695; ExonInfo:211336:211767; total_nExon:1	0	66	303	653	574	492	122	656	0	223.714	1373.98	2233.15	3112.2	3922.17	2072.58	4836.87	17774.7	3	10	57	69	16	11	10	77	37.5325	147.224	356.333	494.512	137.747	233.419	103.847	701.312	1035.6	1176.33	-0.183818	Both	-1.05352	-0.611794	-0.572039	-0.192152
TCONS_00002092	Pf3D7_08_v3	230454	230863	0.121951	Pf3D7_08_v3:230454-230863	410	-	oId CUFF.1588.1; transcript_id TCONS_00002092; tss_id TSS1890;gene_id XLOC_001696; ExonInfo:230454:230863; total_nExon:1	18	280	188	652	281	193	90	107	931.522	1000.14	898.357	2349.67	1605.52	1621.33	1611.19	831.377	10849.1	4	22	71	41	12	24	76	23	52.7352	341.314	467.728	309.646	108.867	536.672	831.692	220.751	1171.42	1697.98	-0.535558	C	-1.21287	-0.99082	-0.0708791	0.706313
TCONS_00002095	Pf3D7_08_v3	277550	278157	0.133224	Pf3D7_08_v3:277550-278157	608	-	oId CUFF.1592.1; transcript_id TCONS_00002095; tss_id TSS1893;gene_id XLOC_001699; ExonInfo:277550:278157; total_nExon:1	4	41	27	28	34	12	29	121	139.481	98.6782	86.9339	67.9911	130.895	67.9252	349.815	633.482	1575.2	0	1	9	24	1	0	0	48	0	10.4536	39.9496	122.131	6.11295	0	0	310.42	172.535	316.533	-0.875471	C	-0.560358	-0.505241	-0.468496	-0.560358
TCONS_00002100	Pf3D7_08_v3	289111	290053	0.162248	Pf3D7_08_v3:289111-290053	943	-	oId CUFF.1597.1; transcript_id TCONS_00002100; tss_id TSS1898;gene_id XLOC_001702; ExonInfo:289111:290053; total_nExon:1	0	22	58	102	84	55	196	1263	0	34.1191	120.335	159.6	208.383	200.609	1523.47	4260.79	6507.31	18	3	142	69	13	0	73	75	103.035	20.2081	406.159	226.258	51.2073	0	346.852	312.542	755.66	710.601	0.0886973	Both	-0.501485	-0.826434	-1.02015	-1.14514
TCONS_00002101	Pf3D7_08_v3	291974	292646	0.161961	Pf3D7_08_v3:291974-292646	673	-	oId CUFF.1599.1; transcript_id TCONS_00002101; tss_id TSS1899;gene_id XLOC_001703; ExonInfo:291974:292646; total_nExon:1	2	29	81	53	21	78	3	104	62.9948	63.0456	235.575	116.249	73.027	398.808	32.6874	491.815	1474.2	20	0	33	17	17	0	2	10	160.481	0	132.313	78.142	93.8684	0	13.3209	58.4155	370.937	165.605	1.16343	N	1.53694	0.447674	-1.10371	-1.10371
TCONS_00002105	Pf3D7_08_v3	309468	310759	0.122291	Pf3D7_08_v3:309468-310759	1292	-	oId CUFF.1606.1; transcript_id TCONS_00002105; tss_id TSS1903;gene_id XLOC_001707; ExonInfo:309468:310759; total_nExon:1	14	207	111	165	86	52	20	109	229.533	234.245	168.039	188.382	155.67	138.393	113.431	268.311	1496.01	35	34	69	2	40	17	19	3	146.186	167.112	144.006	4.7853	114.967	120.432	65.8718	9.12206	462.09	310.393	0.574075	N	0.789316	0.294997	1.12418	0.374726
TCONS_00002109	Pf3D7_08_v3	319957	321309	0.13082	Pf3D7_08_v3:319957-321309	1353	-	oId CUFF.1608.1; transcript_id TCONS_00002109; tss_id TSS1907;gene_id XLOC_001709; ExonInfo:319957:321309; total_nExon:1	10	93	168	751	988	530	33	171	156.555	100.492	242.855	818.74	1707.71	1346.91	178.717	401.936	4953.91	4	12	41	54	17	10	31	18	15.9532	56.3196	81.7082	123.374	46.6565	67.6463	102.626	52.2629	277.355	269.192	0.0430978	Both	-1.55025	-0.632682	-0.366289	-0.0110997
TCONS_00002120	Pf3D7_08_v3	409522	409888	0.144414	Pf3D7_08_v3:409522-409888	367	-	oId CUFF.1621.1; transcript_id TCONS_00002120; tss_id TSS1918;gene_id XLOC_001718; ExonInfo:409522:409888; total_nExon:1	9	231	223	323	207	89	59	73	520.482	922.055	1190.8	1300.78	1321.67	835.502	1180.32	633.84	7905.45	14	4	50	42	16	2	2	11	206.258	69.348	368.085	354.465	162.21	49.977	24.458	117.98	998.155	354.626	1.49297	N	0.280032	-0.0518579	-0.753353	-0.89667
TCONS_00002122	Pf3D7_08_v3	426177	427195	0.169774	Pf3D7_08_v3:426177-427195	1019	-	oId CUFF.1624.2; transcript_id TCONS_00002122; tss_id TSS1920;gene_id XLOC_001720; ExonInfo:426177:426588|426692:426830; total_nExon:2| oId CUFF.1624.1; transcript_id TCONS_00002123; tss_id TSS1921;gene_id XLOC_001720; ExonInfo:426177:426588|427151:427195; total_nExon:2	4	25	11	68	49	20	35	216	83.168	35.8772	21.1183	98.4564	112.482	67.5026	251.738	674.285	1344.63	20	27	86	900	21	8	25	893	105.937	168.295	227.619	2730.86	76.544	71.8726	109.917	3443.51	3232.71	3701.84	-0.195499	Both	-0.5496	-0.570544	-0.504823	-0.574156
TCONS_00002124	Pf3D7_08_v3	428839	430251	0.15782	Pf3D7_08_v3:428839-430251	1413	-	oId CUFF.1626.1; transcript_id TCONS_00002124; tss_id TSS1922;gene_id XLOC_001721; ExonInfo:428839:430251; total_nExon:1	4	40	49	104	91	2	7	104	59.9611	41.3858	67.8228	108.563	150.605	4.86669	36.2988	234.065	703.568	23	5	34	23	32	0	1	5	87.8328	22.4693	64.8788	50.3151	84.092	0	3.16984	13.9006	225.496	101.162	1.15643	N	1.32293	1.21094	-0.524973	-1.14094
TCONS_00002125	Pf3D7_08_v3	457415	458463	0.171592	Pf3D7_08_v3:457415-458463	1049	-	oId CUFF.1628.1; transcript_id TCONS_00002125; tss_id TSS1923;gene_id XLOC_001722; ExonInfo:457415:458463; total_nExon:1	0	14	38	88	107	0	4	40	0	19.5161	70.8658	123.767	238.592	0	27.9465	121.293	601.98	48	29	59	55	94	5	10	19	246.97	175.587	151.687	162.109	332.818	43.6345	42.7082	71.1689	736.353	490.329	0.586646	N	0.918421	1.76317	0.22101	-1.07558
TCONS_00002128	Pf3D7_08_v3	497602	498503	0.162971	Pf3D7_08_v3:497602-498503	902	-	oId CUFF.1633.1; transcript_id TCONS_00002128; tss_id TSS1926;gene_id XLOC_001725; ExonInfo:497602:498503; total_nExon:1	2	49	200	295	181	97	46	164	46.9839	79.4506	433.83	482.592	469.448	369.901	373.819	578.438	2834.46	17	36	52	34	15	11	5	26	101.739	253.532	155.502	116.563	61.7741	111.658	24.838	113.278	627.336	311.548	1.00978	N	-0.230946	-0.822167	2.0157	-0.0831405
TCONS_00002130	Pf3D7_08_v3	512693	513553	0.130081	Pf3D7_08_v3:512693-513553	861	-	oId CUFF.1637.1; transcript_id TCONS_00002130; tss_id TSS1928;gene_id XLOC_001727; ExonInfo:512693:513553; total_nExon:1	12	277	83	299	165	73	27	54	295.343	470.552	188.623	512.455	448.352	291.651	229.876	199.541	2636.39	2	2	53	19	7	5	4	2	12.5399	14.7566	166.049	68.2433	30.2022	53.1732	20.8177	9.12913	261.589	113.322	1.20687	N	-0.646359	-0.321987	-0.608198	0.116869
TCONS_00002131	Pf3D7_08_v3	514703	515931	0.105777	Pf3D7_08_v3:514703-515931	1229	-	oId CUFF.1639.1; transcript_id TCONS_00002131; tss_id TSS1929;gene_id XLOC_001728; ExonInfo:514703:515931; total_nExon:1	4	161	95	191	145	81	56	188	68.9455	191.537	151.196	229.254	275.933	226.634	333.902	486.516	1963.92	12	25	47	33	44	22	14	12	52.6922	129.18	103.124	83.0081	132.952	163.85	51.0272	38.3602	368.004	386.189	-0.0695829	Both	-0.905914	0.85101	0.763164	1.53182
TCONS_00002137	Pf3D7_08_v3	531136	531561	0.14554	Pf3D7_08_v3:531136-531561	426	-	oId CUFF.1646.1; transcript_id TCONS_00002137; tss_id TSS1933;gene_id XLOC_001732; ExonInfo:531136:531561; total_nExon:1	0	50	65	104	31	34	18	55	0	171.873	298.909	360.684	170.454	274.871	310.108	411.255	1998.15	6	10	96	39	14	4	36	15	76.1248	149.302	608.613	283.453	122.23	86.078	379.128	138.548	1117.49	725.984	0.622255	N	-0.834402	-0.585771	-0.439835	-0.780352
TCONS_00002141	Pf3D7_08_v3	573902	574343	0.11991	Pf3D7_08_v3:573902-574343	442	-	oId CUFF.1652.1; transcript_id TCONS_00002141; tss_id TSS1937;gene_id XLOC_001735; ExonInfo:573902:574343; total_nExon:1	121	1056	781	1199	636	424	323	443	5807.52	3498.25	3461.2	4007.41	3370.17	3303.43	5362.81	3192.29	32003.1	11	25	46	14	34	16	52	9	134.499	359.713	281.046	98.0606	286.075	331.82	527.76	80.1128	873.319	1225.77	-0.489106	Both	-0.842305	0.15501	0.640545	0.456829
TCONS_00002142	Pf3D7_08_v3	574583	575293	0.135021	Pf3D7_08_v3:574583-575293	711	-	oId CUFF.1654.1; transcript_id TCONS_00002142; tss_id TSS1938;gene_id XLOC_001736; ExonInfo:574583:575293; total_nExon:1	4	79	76	102	31	46	68	74	119.247	162.553	209.204	211.751	102.032	222.607	701.26	331.216	2059.87	61	83	148	101	71	33	66	43	463.271	741.779	561.645	439.408	371.056	425.086	416.062	237.743	2206.1	1449.95	0.605501	N	0.0408963	-0.58618	1.94257	-0.218114
TCONS_00002161	Pf3D7_08_v3	663747	664870	0.121886	Pf3D7_08_v3:663747-664870	1124	-	oId CUFF.1673.1; transcript_id TCONS_00002161; tss_id TSS1953;gene_id XLOC_001750; ExonInfo:663747:664870; total_nExon:1	20	355	211	219	112	73	95	193	376.959	461.822	367.212	287.44	233.062	223.348	619.402	546.154	3115.4	7	36	28	38	7	32	13	31	33.611	203.412	67.1795	104.522	23.1291	260.61	51.8126	108.363	408.725	443.914	-0.11915	Both	-0.859776	-0.99	1.14094	1.82758
TCONS_00002164	Pf3D7_08_v3	688368	688795	0.11215	Pf3D7_08_v3:688368-688795	428	-	oId CUFF.1678.1; transcript_id TCONS_00002164; tss_id TSS1956;gene_id XLOC_001753; ExonInfo:688368:688795; total_nExon:1	46	608	371	509	143	147	229	316	2280.21	2080.18	1698.09	1757	782.603	1182.84	3926.78	2351.78	16059.5	42	170	52	222	344	423	112	87	530.378	2526.25	328.121	1605.94	2989.3	9060.11	1173.98	799.814	4990.69	14023.2	-1.49051	C	-0.646009	0.214229	0.0522562	2.33806
TCONS_00002165	Pf3D7_08_v3	689126	689670	0.141284	Pf3D7_08_v3:689126-689670	545	-	oId CUFF.1679.1; transcript_id TCONS_00002165; tss_id TSS1957;gene_id XLOC_001754; ExonInfo:689126:689670; total_nExon:1	30	707	696	418	202	51	54	97	1167.26	1898.66	2500.49	1132.56	867.732	322.114	726.815	566.644	9182.26	77	260	101	80	352	248	154	70	763.23	3032.7	500.243	454.251	2400.95	4169.4	1267.05	505.123	4750.42	8342.53	-0.812428	C	-0.621712	0.544132	0.993957	1.8025
TCONS_00002171	Pf3D7_08_v3	706595	707439	0.175148	Pf3D7_08_v3:706595-707439	845	-	oId CUFF.1685.1; transcript_id TCONS_00002171; tss_id TSS1961;gene_id XLOC_001757; ExonInfo:706595:707439; total_nExon:1	8	158	50	67	41	64	48	111	200.628	273.489	115.782	117.008	113.521	260.541	416.416	417.944	1915.33	1063	64	198	661	603	23	156	642	6791.33	481.163	632.094	2419.16	2651.03	249.233	827.283	2986	10323.7	6713.55	0.620818	N	2.14655	0.240142	-0.759108	-0.86594
TCONS_00002173	Pf3D7_08_v3	719836	721133	0.154083	Pf3D7_08_v3:719836-721133	1298	-	oId CUFF.1687.1; transcript_id TCONS_00002173; tss_id TSS1963;gene_id XLOC_001759; ExonInfo:719836:719862|719903:721133; total_nExon:2	282	5261	8466	12111	5902	4136	702	1341	4602.07	5925.9	12757.1	13763.3	10633.9	10956.7	3963.02	3285.69	65887.7	381	647	1467	1880	559	465	700	877	1583.98	3165.33	3047.54	4477.37	1599.23	3278.94	2415.63	2654.34	12274.2	9948.15	0.30313	Both	-1.25609	-1.24031	0.407475	0.527428
TCONS_00002184	Pf3D7_08_v3	781510	782446	0.125934	Pf3D7_08_v3:781510-782446	937	-	oId CUFF.1702.1; transcript_id TCONS_00002184; tss_id TSS1973;gene_id XLOC_001768; ExonInfo:781510:782446; total_nExon:1	33	5412	8972	9274	3248	2632	2194	1093	746.246	8447.1	18733.9	14604.1	8109.12	9661.59	17162.9	3710.92	81175.8	11	65	127	115	22	70	54	60	63.3696	440.649	365.584	379.513	87.214	683.98	258.22	251.636	1249.11	1281.05	-0.0364205	Both	-1.26337	-1.14371	0.621403	1.83305
TCONS_00002187	Pf3D7_08_v3	791626	792931	0.127106	Pf3D7_08_v3:791626-792931	1306	-	oId CUFF.1704.1; transcript_id TCONS_00002187; tss_id TSS1976;gene_id XLOC_001770; ExonInfo:791626:792931; total_nExon:1	6	1123	1087	1274	1624	760	61	86	97.3161	1257.17	1627.92	1438.94	2908.1	2000.97	342.254	209.424	9882.1	128	393	202	242	176	281	143	51	528.887	1910.9	417.061	572.809	500.428	1969.32	490.453	153.411	3429.65	3113.61	0.139472	Both	-0.409836	-0.450997	1.5517	1.63402
TCONS_00002190	Pf3D7_08_v3	823205	824228	0.158203	Pf3D7_08_v3:823205-824228	1024	-	oId CUFF.1712.1; transcript_id TCONS_00002190; tss_id TSS1979;gene_id XLOC_001773; ExonInfo:823205:824228; total_nExon:1	0	84	31	67	100	219	20	115	0	119.958	59.2244	96.5344	228.432	735.541	143.147	357.24	1740.08	75	29	139	143	62	11	34	76	395.321	179.878	366.098	431.783	224.883	98.3418	148.756	291.632	1373.08	763.613	0.846502	N	1.03988	-0.342561	-0.708501	-1.37533
TCONS_00002193	Pf3D7_08_v3	837143	839574	0.115132	Pf3D7_08_v3:837143-839574	2432	-	oId CUFF.1715.1; transcript_id TCONS_00002193; tss_id TSS1982;gene_id XLOC_001775; ExonInfo:837143:839574; total_nExon:1	18	586	296	531	240	247	130	302	156.723	352.159	237.969	321.953	230.706	349.1	391.55	394.784	2434.94	78	56	194	107	100	25	41	69	173.011	146.17	215.018	135.958	152.635	94.0537	75.4868	111.42	670.157	433.595	0.628149	N	0.78316	0.337233	0.181158	-0.978253
TCONS_00002194	Pf3D7_08_v3	839752	841166	0.121555	Pf3D7_08_v3:839752-841166	1415	-	oId CUFF.1716.1; transcript_id TCONS_00002194; tss_id TSS1983;gene_id XLOC_001776; ExonInfo:839752:841162; total_nExon:1| oId CUFF.1716.2; transcript_id TCONS_00002195; tss_id TSS1983;gene_id XLOC_001776; ExonInfo:839752:840204|840534:841166; total_nExon:2	37	501	126	161	208	137	17	56	553.855	517.624	174.155	167.826	343.754	332.897	88.0295	125.857	2304	95	29	588	218	167	12	147	95	362.275	130.138	1120.43	476.225	438.235	77.6163	465.307	263.738	2089.07	1244.9	0.746837	N	-0.169834	0.0664567	-0.891141	-1.05281
TCONS_00002197	Pf3D7_08_v3	857369	859016	0.131675	Pf3D7_08_v3:857369-859016	1648	-	oId CUFF.1721.1; transcript_id TCONS_00002197; tss_id TSS1985;gene_id XLOC_001778; ExonInfo:857369:859016; total_nExon:1	42	982	295	368	195	182	338	715	539.759	871.051	350.06	329.334	276.678	379.679	1502.63	1379.59	5628.78	46	18	37	65	52	11	6	22	150.601	69.348	60.5295	121.906	117.152	61.083	16.3053	52.4357	402.384	246.976	0.704204	N	1.5688	0.80545	-0.272225	-0.451838
TCONS_00002206	Pf3D7_08_v3	915923	917609	0.14997	Pf3D7_08_v3:915923-917609	1687	-	oId CUFF.1729.1; transcript_id TCONS_00002206; tss_id TSS1992;gene_id XLOC_001783; ExonInfo:915923:917609; total_nExon:1	10	131	74	121	56	44	10	133	125.541	113.511	85.7805	105.782	77.6182	89.6672	43.4281	250.687	892.015	104	138	336	227	138	47	68	75	332.613	519.369	536.958	415.885	303.711	254.954	180.519	174.623	1804.83	913.807	0.981898	N	-0.0499088	-0.256674	1.27624	-0.606035
TCONS_00002207	Pf3D7_08_v3	921098	921455	0.145251	Pf3D7_08_v3:921098-921455	358	-	oId CUFF.1731.1; transcript_id TCONS_00002207; tss_id TSS1993;gene_id XLOC_001784; ExonInfo:921098:921455; total_nExon:1	54	619	520	658	323	270	107	175	3201.62	2533.08	2846.75	2716.69	2114.31	2598.57	2194.54	1557.79	19763.3	7	8	39	20	33	5	84	34	105.729	142.192	294.344	173.048	342.993	128.092	1053.13	373.86	715.313	1898.08	-1.40789	C	-0.709423	0.0526541	-0.593665	-0.638682
TCONS_00002208	Pf3D7_08_v3	928743	931330	0.173107	Pf3D7_08_v3:928743-931330	2588	-	oId CUFF.1732.1; transcript_id TCONS_00002208; tss_id TSS1994;gene_id XLOC_001785; ExonInfo:928743:930235|930337:930515|930537:930836|930970:931330; total_nExon:4	18	175	238	981	480	288	277	538	147.272	98.8252	179.802	558.927	433.589	382.503	783.993	660.882	3245.79	179	616	2237	5646	233	412	1282	5105	373.096	1510.91	2329.85	6741.39	334.194	1456.54	2218.01	7746.35	10955.2	11755.1	-0.101664	Both	-0.87194	-0.885732	-0.46952	-0.488615
TCONS_00002211	Pf3D7_08_v3	944804	946959	0.137291	Pf3D7_08_v3:944804-946959	2156	-	oId CUFF.1734.1; transcript_id TCONS_00002211; tss_id TSS1996;gene_id XLOC_001787; ExonInfo:944804:946959; total_nExon:1	0	116	259	655	482	510	132	251	0	78.6388	234.891	447.999	522.677	813.132	448.493	370.138	2915.97	117	230	524	600	157	137	273	404	292.754	677.229	655.153	860.021	270.329	581.426	567.006	735.922	2485.16	2154.68	0.205861	Both	-1.39411	-1.50588	0.471992	0.00546709
TCONS_00002212	Pf3D7_08_v3	951672	952156	0.117526	Pf3D7_08_v3:951672-952156	485	-	oId CUFF.1738.1; transcript_id TCONS_00002212; tss_id TSS1997;gene_id XLOC_001788; ExonInfo:951672:952156; total_nExon:1	0	16	103	279	127	64	20	37	0	48.2948	415.917	849.653	613.185	454.332	302.561	242.937	2926.88	9	8	45	24	15	2	13	9	100.268	104.882	250.51	153.169	114.997	37.7925	120.218	72.9953	608.829	346.003	0.815253	N	-0.307281	-0.0693859	-0.227982	-1.29058
TCONS_00002214	Pf3D7_08_v3	962409	964497	0.114888	Pf3D7_08_v3:962409-964497	2089	-	oId CUFF.1740.1; transcript_id TCONS_00002214; tss_id TSS1999;gene_id XLOC_001790; ExonInfo:962409:964497; total_nExon:1	7	206	113	144	144	246	60	149	70.9597	144.133	105.77	101.652	161.163	404.802	210.402	226.774	1425.66	80	36	208	46	97	28	78	32	206.597	109.402	268.406	68.0507	172.378	122.645	167.2	60.1613	652.455	522.384	0.32077	Both	0.850904	0.356603	-0.533139	-0.335418
TCONS_00002219	Pf3D7_08_v3	994467	995478	0.12747	Pf3D7_08_v3:994467-995478	1012	-	oId CUFF.1750.1; transcript_id TCONS_00002219; tss_id TSS2004;gene_id XLOC_001795; ExonInfo:994467:995478; total_nExon:1	16	91	98	185	62	59	61	120	334.975	131.497	189.448	269.714	143.309	200.511	441.781	377.197	2088.43	17	12	49	48	54	11	21	51	90.6696	75.3156	130.588	146.654	198.19	99.509	92.9694	198.024	443.228	588.692	-0.409466	Both	-0.788936	1.42526	-1.12003	-0.602695
TCONS_00002221	Pf3D7_08_v3	1004690	1005291	0.124585	Pf3D7_08_v3:1004690-1005291	602	-	oId CUFF.1754.1; transcript_id TCONS_00002221; tss_id TSS2006;gene_id XLOC_001797; ExonInfo:1004690:1005291; total_nExon:1	0	15	28	64	17	32	6	46	0	36.4622	91.0538	156.96	66.101	182.942	73.098	243.232	849.849	17	5	17	11	20	3	4	3	152.524	52.7898	76.2137	56.5358	123.48	45.6528	29.7891	19.595	338.063	218.516	0.629551	N	1.8064	1.15545	-0.36345	-0.51534
TCONS_00002226	Pf3D7_08_v3	1024467	1026339	0.0811532	Pf3D7_08_v3:1024467-1026339	1873	-	oId CUFF.1758.1; transcript_id TCONS_00002226; tss_id TSS2010;gene_id XLOC_001800; ExonInfo:1024467:1026339; total_nExon:1	62	1525	667	541	515	233	57	105	701.019	1190.12	696.361	425.965	642.887	427.65	222.945	178.247	4485.19	152	466	206	127	591	488	138	38	437.826	1579.56	296.497	209.557	1171.44	2384.16	329.948	79.6848	2523.44	3965.23	-0.652016	C	-0.454078	0.437953	0.93569	1.91413
TCONS_00002227	Pf3D7_08_v3	1027009	1027539	0.122411	Pf3D7_08_v3:1027009-1027539	531	-	oId CUFF.1759.1; transcript_id TCONS_00002227; tss_id TSS2011;gene_id XLOC_001801; ExonInfo:1027009:1027539; total_nExon:1	17	598	185	291	138	97	68	197	678.918	1648.36	682.198	809.282	608.466	628.831	939.424	1181.21	7176.69	7	11	19	14	11	12	2	5	71.2174	131.696	96.591	81.5938	77.0117	207.074	16.8899	37.0333	381.098	338.009	0.173099	Both	-0.322916	-0.220943	0.713815	1.98849
TCONS_00002231	Pf3D7_08_v3	1046284	1046937	0.139144	Pf3D7_08_v3:1046284-1046937	654	-	oId CUFF.1765.1; transcript_id TCONS_00002231; tss_id TSS2015;gene_id XLOC_001805; ExonInfo:1046284:1046937; total_nExon:1	14	470	387	495	335	151	113	160	453.794	1051.5	1158.28	1117.31	1198.85	794.515	1267.05	778.654	7819.96	2	20	17	18	7	24	7	9	16.5151	194.344	70.1446	85.146	39.7763	336.139	47.9796	54.1037	366.15	477.999	-0.384572	Both	-0.824121	-0.609943	0.824121	2.14644
TCONS_00002233	Pf3D7_08_v3	1052138	1052478	0.178886	Pf3D7_08_v3:1052138-1052478	341	-	oId CUFF.1767.1; transcript_id TCONS_00002233; tss_id TSS2017;gene_id XLOC_001807; ExonInfo:1052138:1052478; total_nExon:1	0	5	25	16	8	6	8	36	0	21.4841	143.706	69.3624	54.985	60.6332	172.282	336.482	858.934	7	4	5	24	2	4	0	7	111.015	74.651	39.6232	218.041	21.8268	107.597	0	80.8196	443.33	210.244	1.07632	N	0.429753	-0.883483	-0.101444	0.385486
TCONS_00002238	Pf3D7_08_v3	1083380	1084871	0.1374	Pf3D7_08_v3:1083380-1084871	1492	-	oId CUFF.1771.1; transcript_id TCONS_00002238; tss_id TSS2021;gene_id XLOC_001809; ExonInfo:1083380:1084871; total_nExon:1	7	51	36	40	32	21	11	63	99.3721	49.971	47.1888	39.5426	50.154	48.3927	54.0187	134.277	522.917	13	36	118	73	13	16	30	43	47.0142	153.207	213.237	151.234	32.3523	98.1439	90.0566	113.211	564.693	333.764	0.75864	N	-1.09615	-1.34862	0.687987	-0.237745
TCONS_00002249	Pf3D7_08_v3	1255463	1255973	0.125245	Pf3D7_08_v3:1255463-1255973	511	-	oId CUFF.1788.1; transcript_id TCONS_00002249; tss_id TSS2032;gene_id XLOC_001818; ExonInfo:1255463:1255973; total_nExon:1	12	142	207	118	55	10	61	106	498.03	406.765	793.258	341.032	252.015	67.3703	875.767	660.501	3894.74	1	14	7	27	8	10	0	24	10.5729	174.186	36.9817	163.53	58.2049	179.329	0	184.731	385.271	422.265	-0.132274	Both	-1.10207	-0.526543	0.893898	0.955124
TCONS_00002251	Pf3D7_08_v3	1267391	1268589	0.152627	Pf3D7_08_v3:1267391-1268589	1199	-	oId CUFF.1790.1; transcript_id TCONS_00002251; tss_id TSS2034;gene_id XLOC_001820; ExonInfo:1267391:1268589; total_nExon:1	0	18	34	51	23	9	11	71	0	21.9504	55.4672	62.7475	44.8647	25.8121	67.2302	188.339	466.411	12	4	53	271	18	8	18	151	54.0117	21.1864	119.2	698.743	55.7513	61.0737	67.2493	494.787	893.142	678.861	0.395773	Both	-0.559798	-0.551941	-0.689435	-0.532299
TCONS_00002252	Pf3D7_08_v3	1279186	1280869	0.194774	Pf3D7_08_v3:1279186-1280869	1684	-	oId CUFF.1791.1; transcript_id TCONS_00002252; tss_id TSS2035;gene_id XLOC_001821; ExonInfo:1279186:1280869; total_nExon:1	11	91	146	442	238	164	63	161	138.342	78.992	169.544	387.098	330.466	334.81	274.085	304.004	2017.34	43	304	409	781	29	94	27	273	137.768	1146.16	654.784	1433.41	63.9372	510.816	71.8045	636.761	3372.12	1283.32	1.39378	N	-0.880176	-1.02687	1.11806	-0.140749
TCONS_00002254	Pf3D7_08_v3	1291703	1292308	0.150165	Pf3D7_08_v3:1291703-1292308	606	-	oId CUFF.1794.1; transcript_id TCONS_00002254; tss_id TSS2037;gene_id XLOC_001823; ExonInfo:1291703:1292308; total_nExon:1	11	139	66	123	54	12	18	75	384.841	335.649	213.208	299.663	208.58	68.1497	217.844	393.952	2121.89	32	4	30	22	30	2	2	14	285.206	41.9527	133.606	112.324	183.995	30.234	14.7961	90.8386	573.088	319.863	0.841301	N	1.92014	0.801556	-0.7711	-0.904001
TCONS_00002255	Pf3D7_08_v3	1295657	1295867	0.127962	Pf3D7_08_v3:1295657-1295867	211	-	oId CUFF.1796.1; transcript_id TCONS_00002255; tss_id TSS2038;gene_id XLOC_001824; ExonInfo:1295657:1295683|1295729:1295867; total_nExon:2	1409	6334	1304	848	390	1773	436	133	142016	44064.1	12135.9	5951.95	4339.89	29008.7	15201.8	2012.66	254731	33	5	46	4	155	3	45	3	847.341	151.079	590.197	58.8363	2738.75	130.654	959.103	56.0789	1647.45	3884.58	-1.23752	C	0.172194	2.26731	-0.598526	-0.620673
TCONS_00002257	Pf3D7_08_v3	1298939	1299778	0.122619	Pf3D7_08_v3:1298939-1299778	840	-	oId CUFF.1798.1; transcript_id TCONS_00002257; tss_id TSS2040;gene_id XLOC_001826; ExonInfo:1298939:1299778; total_nExon:1	4	174	64	51	20	13	14	69	100.912	302.979	149.084	89.5965	55.7059	53.2378	122.179	261.351	1135.05	118	6	103	9	265	5	92	4	758.375	45.3779	330.776	33.1349	1171.99	54.5041	490.793	18.7153	1167.66	1736	-0.572143	C	0.934315	1.91357	-0.752183	-0.728529
TCONS_00002260	Pf3D7_08_v3	1319456	1320310	0.135673	Pf3D7_08_v3:1319456-1320310	855	-	oId CUFF.1806.1; transcript_id TCONS_00002260; tss_id TSS2043;gene_id XLOC_001829; ExonInfo:1319456:1320310; total_nExon:1	0	83	15	37	8	12	4	57	0	141.986	34.3279	63.8597	21.891	48.2794	34.295	212.107	556.746	10	13	18	43	23	8	2	41	63.1402	96.5918	56.7902	155.53	99.9332	85.6748	10.482	188.462	372.053	384.552	-0.0476714	Both	-0.561925	0.095505	0.0421999	-0.153252
TCONS_00002261	Pf3D7_08_v3	1322251	1323010	0.188158	Pf3D7_08_v3:1322251-1323010	760	-	oId CUFF.1807.1; transcript_id TCONS_00002261; tss_id TSS2044;gene_id XLOC_001830; ExonInfo:1322251:1323010; total_nExon:1	4	154	152	56	20	0	12	35	111.548	296.418	391.396	108.75	61.5774	0	115.763	146.543	1231.99	56	135	84	257	174	188	31	232	397.841	1128.62	298.192	1045.91	850.643	2265.36	182.807	1199.9	2870.57	4498.7	-0.648175	C	-0.779487	-0.104652	0.309486	2.00179
TCONS_00002264	Pf3D7_08_v3	1351102	1352263	0.128227	Pf3D7_08_v3:1351102-1352263	1162	-	oId CUFF.1814.1; transcript_id TCONS_00002264; tss_id TSS2047;gene_id XLOC_001833; ExonInfo:1351102:1352263; total_nExon:1	2	263	246	144	35	8	22	66	36.4621	330.94	414.111	182.816	70.4481	23.6753	138.746	180.655	1377.85	143	524	194	72	208	133	37	9	664.152	2863.87	450.224	191.56	664.769	1047.71	142.64	30.4304	4169.81	1885.55	1.145	N	-0.101642	-0.100549	2.3028	0.318042
TCONS_00002265	Pf3D7_08_v3	1377346	1377831	0.100823	Pf3D7_08_v3:1377346-1377831	486	-	oId CUFF.1818.1; transcript_id TCONS_00002265; tss_id TSS2048;gene_id XLOC_001834; ExonInfo:1377346:1377831; total_nExon:1	8	148	29	54	163	82	6	26	349.134	445.806	116.861	164.11	785.379	580.912	90.5812	170.361	2703.14	57	21	32	7	163	14	14	1	633.719	274.747	177.773	44.5822	1247.05	264.002	129.199	8.09387	1130.82	1648.35	-0.543651	C	0.695845	2.18469	-0.176086	-0.202803
TCONS_00002268	Pf3D7_08_v3	1389002	1391315	0.146932	Pf3D7_08_v3:1389002-1391315	2314	-	oId CUFF.1826.1; transcript_id TCONS_00002268; tss_id TSS2051;gene_id XLOC_001837; ExonInfo:1389002:1391315; total_nExon:1	12	293	139	136	24	10	50	167	109.812	185.062	117.45	86.6655	24.2476	14.8547	158.279	229.445	925.816	149	633	244	112	127	219	27	25	347.356	1736.53	284.232	149.571	203.736	865.943	52.2469	42.4289	2517.69	1164.35	1.11257	N	-0.195786	-0.443003	2.20724	0.701458
TCONS_00002272	Pf3D7_08_v3	1428525	1429721	0.216374	Pf3D7_08_v3:1428525-1429721	1197	-	oId CUFF.1839.1; transcript_id TCONS_00002272; tss_id TSS2055;gene_id XLOC_001841; ExonInfo:1428525:1429721; total_nExon:1	6	28	78	44	16	4	4	69	106.185	34.2021	127.461	54.2256	31.2624	11.4912	24.4882	183.339	572.655	11	2	39	20	8	3	0	3	49.5936	10.6109	87.8602	51.654	24.8198	22.9409	0	9.84663	199.719	57.6074	1.79364	N	0.605149	-0.253219	-0.733905	-0.321888
TCONS_00002273	Pf3D7_08_v3	1444492	1445462	0.246138	Pf3D7_08_v3:1444492-1445462	971	-	oId CUFF.1842.1; transcript_id TCONS_00002273; tss_id TSS2056;gene_id XLOC_001842; ExonInfo:1444492:1445462; total_nExon:1	0	27	18	58	62	4	5	48	0	40.6647	36.2673	88.1331	149.367	14.1686	37.7422	157.256	523.598	6	4	12	48	20	2	2	18	33.3536	26.1663	33.3325	152.853	76.5064	18.8573	9.22848	72.8448	245.706	177.437	0.469625	Both	-0.421054	0.51109	-0.569349	-0.717645
TCONS_00002274	Pf3D7_08_v3	1462813	1465514	0.341969	Pf3D7_08_v3:1462813-1465514	2702	-	oId CUFF.1843.1; transcript_id TCONS_00002274; tss_id TSS2057;gene_id XLOC_001843; ExonInfo:1462813:1465514; total_nExon:1	4	9	50	106	142	12	9	80	31.3458	4.86792	36.1793	57.8448	122.856	15.2649	24.3976	94.1246	386.881	10	1	47	5	19	0	47	3	19.9636	2.34926	46.8848	5.71808	26.1017	0	77.8835	4.36008	74.9157	108.345	-0.532295	C	-0.105092	0.11423	-0.763056	-0.836163
TCONS_00002276	Pf3D7_09_v3	534	1242	0.282087	Pf3D7_09_v3:534-1242	709	+	oId CUFF.1846.1; transcript_id TCONS_00002276; tss_id TSS2059;gene_id XLOC_001845; ExonInfo:534:1242; total_nExon:1	10	72	175	173	397	31	4	76	298.958	148.568	483.08	360.16	1310.36	150.441	41.3671	341.129	3134.06	351	5	378	15	194	2	50	14	2673.24	44.8117	1438.52	65.443	1016.74	25.8355	316.089	77.6234	4222.02	1436.28	1.55559	N	2.06219	0.324836	-0.694916	-0.714849
TCONS_00002277	Pf3D7_09_v3	18286	19465	0.228814	Pf3D7_09_v3:18286-19465	1180	+	oId CUFF.1847.1; transcript_id TCONS_00002277; tss_id TSS2060;gene_id XLOC_001846; ExonInfo:18286:19465; total_nExon:1	0	28	44	66	85	8	6	37	0	34.6953	72.9379	82.5112	168.476	23.3139	37.262	99.73	518.926	11	0	33	32	12	2	20	10	50.3087	0	75.4152	83.838	37.7665	15.5145	75.9256	33.2954	209.562	162.502	0.366919	Both	0.11532	-0.280063	-1.53211	-1.00493
TCONS_00002279	Pf3D7_09_v3	42050	45501	0.198146	Pf3D7_09_v3:42050-45501	3452	+	oId CUFF.1851.1; transcript_id TCONS_00002279; tss_id TSS2062;gene_id XLOC_001848; ExonInfo:42050:45501; total_nExon:1	14	122	209	352	170	311	133	353	85.8672	51.6465	118.363	150.342	115.116	309.638	282.186	325.063	1438.22	57	29	1340	450	51	33	1121	247	89.0623	53.3222	1046.21	402.784	54.8359	87.4561	1453.89	280.963	1591.38	1877.15	-0.238267	Both	-0.649794	-0.713924	-0.717697	-0.653566
TCONS_00002280	Pf3D7_09_v3	45703	47183	0.297097	Pf3D7_09_v3:45703-47183	1481	+	oId CUFF.1852.1; transcript_id TCONS_00002280; tss_id TSS2063;gene_id XLOC_001849; ExonInfo:45703:46951|47183:47183; total_nExon:2| oId CUFF.1852.2; transcript_id TCONS_00002281; tss_id TSS2063;gene_id XLOC_001849; ExonInfo:45773:47168; total_nExon:1	4	16	27	56	22	11	3	50	57.2061	15.7937	35.6547	55.7711	34.7372	25.537	14.8419	107.361	346.902	8	6	10	99	1	2	3	37	29.1469	25.7243	18.2053	206.623	2.50714	12.3592	9.0726	98.1381	279.699	122.077	1.19609	N	-0.30345	-0.67473	-0.34629	-0.54621
TCONS_00002282	Pf3D7_09_v3	69074	69796	0.149378	Pf3D7_09_v3:69074-69796	723	+	oId CUFF.1857.1; transcript_id TCONS_00002282; tss_id TSS2064;gene_id XLOC_001850; ExonInfo:69074:69796; total_nExon:1	2	5	24	30	6	6	4	58	58.6323	10.1172	64.9663	61.2445	19.4199	28.553	40.565	255.287	538.785	28	0	47	3	13	0	0	0	209.115	0	175.396	12.8348	66.8107	0	0	0	397.345	66.8107	2.57224	N	1.75109	0.104369	-0.672602	-0.672602
TCONS_00002283	Pf3D7_09_v3	72474	73317	0.133886	Pf3D7_09_v3:72474-73317	844	+	oId CUFF.1860.1; transcript_id TCONS_00002283; tss_id TSS2065;gene_id XLOC_001851; ExonInfo:72474:73317; total_nExon:1	0	22	41	32	10	2	6	75	0	38.126	95.054	55.9507	27.7208	8.15156	52.1138	282.73	559.847	3	0	25	3	1	0	0	0	19.1892	0	79.9045	10.9926	4.40161	0	0	0	110.086	4.40161	4.64446	N	0.173059	-0.373442	-0.519176	-0.519176
TCONS_00002287	Pf3D7_09_v3	96185	97166	0.145621	Pf3D7_09_v3:96185-97166	982	+	oId CUFF.1869.1; transcript_id TCONS_00002287; tss_id TSS2069;gene_id XLOC_001855; ExonInfo:96185:97166; total_nExon:1	0	5	43	33	10	14	2	32	0	7.44607	85.667	49.5824	23.8212	49.034	14.9276	103.662	334.14	7	1	32	4	1	0	13	0	38.4763	6.46824	87.89	12.5949	3.78243	0	59.3125	0	145.429	63.095	1.20472	N	0.367047	-0.672919	-0.611745	-0.795268
TCONS_00002290	Pf3D7_09_v3	118052	119065	0.138067	Pf3D7_09_v3:118052-119065	1014	+	oId CUFF.1876.1; transcript_id TCONS_00002290; tss_id TSS2072;gene_id XLOC_001858; ExonInfo:118052:119065; total_nExon:1	6	170	968	2138	1024	375	163	301	125.368	245.169	1867.58	3110.86	2362.24	1271.92	1178.17	944.267	11105.6	22	205	147	183	34	87	46	93	117.105	1284.1	390.991	558.016	124.54	785.472	203.245	360.389	2350.21	1473.65	0.673402	N	-0.909388	-0.889229	2.0314	0.773941
TCONS_00002292	Pf3D7_09_v3	131763	132826	0.119361	Pf3D7_09_v3:131763-132826	1064	+	oId CUFF.1881.1; transcript_id TCONS_00002292; tss_id TSS2074;gene_id XLOC_001860; ExonInfo:131763:132826; total_nExon:1	0	319	133	135	63	41	20	65	0	438.413	244.53	187.19	138.497	132.522	137.761	194.32	1473.23	2	15	50	52	4	3	15	23	10.1452	89.5391	126.735	151.104	13.9626	25.8112	63.1583	84.9361	377.523	187.868	1.00684	N	-1.16143	-1.08496	0.368026	-0.855541
TCONS_00002293	Pf3D7_09_v3	138523	139557	0.119807	Pf3D7_09_v3:138523-139557	1035	+	oId CUFF.1886.1; transcript_id TCONS_00002293; tss_id TSS2075;gene_id XLOC_001861; ExonInfo:138523:139557; total_nExon:1	2	56	119	798	1468	595	46	92	40.9405	79.1213	224.927	1137.54	3317.71	1977.13	325.736	282.752	7385.85	2	2	53	36	2	1	7	13	10.4297	12.2734	138.106	107.544	7.1771	8.84505	30.3005	49.3538	268.354	95.6764	1.4879	N	-0.699318	-0.758625	-0.659781	-0.719087
TCONS_00002294	Pf3D7_09_v3	168022	168420	0.175439	Pf3D7_09_v3:168022-168420	399	+	oId CUFF.1889.1; transcript_id TCONS_00002294; tss_id TSS2076;gene_id XLOC_001862; ExonInfo:168022:168420; total_nExon:1	0	26	11	20	30	48	8	30	0	95.4369	54.0162	74.0678	176.145	414.378	147.176	239.539	1200.76	6	0	44	17	7	1	28	16	81.289	0	297.871	131.938	65.2611	22.9794	314.881	157.81	511.098	560.932	-0.134225	Both	-0.44774	-0.582907	-1.13202	-0.937719
TCONS_00002299	Pf3D7_09_v3	315480	316355	0.155251	Pf3D7_09_v3:315480-316355	876	+	oId CUFF.1905.1; transcript_id TCONS_00002299; tss_id TSS2081;gene_id XLOC_001866; ExonInfo:315480:316355; total_nExon:1	2	75	46	42	16	27	89	122	48.38	125.222	102.746	70.7496	42.7312	106.022	744.75	443.088	1683.69	10	8	49	464	15	5	26	426	61.6248	58.0145	150.885	1638	63.6096	52.2616	132.996	1911.17	1908.53	2160.04	-0.178595	Both	-0.568535	-0.565989	-0.573626	-0.581264
TCONS_00002300	Pf3D7_09_v3	320227	320681	0.114286	Pf3D7_09_v3:320227-320681	455	+	oId CUFF.1907.1; transcript_id TCONS_00002300; tss_id TSS2082;gene_id XLOC_001867; ExonInfo:320227:320681; total_nExon:1	42	612	573	230	65	94	109	95	1958.11	1969.34	2466.68	746.715	334.573	711.394	1757.92	664.975	10609.7	277	212	162	102	648	204	141	118	3289.94	2963.02	961.43	693.984	5296.13	4109.56	1390.07	1020.29	7908.37	11816	-0.579295	C	0.484267	1.66248	0.292205	0.96589
TCONS_00002301	Pf3D7_09_v3	324582	325224	0.102644	Pf3D7_09_v3:324582-325224	643	+	oId CUFF.1909.1; transcript_id TCONS_00002301; tss_id TSS2083;gene_id XLOC_001868; ExonInfo:324582:325224; total_nExon:1	82	1891	956	393	186	143	56	67	2703.48	4303.11	2910.3	902.278	677.035	765.314	638.678	331.648	13231.8	3	3	12	25	6	2	1	6	25.1971	29.6511	50.3622	120.285	34.6781	28.4915	6.97167	36.6871	225.495	106.829	1.0778	N	-0.485835	-0.191389	-0.338612	-0.397501
TCONS_00002304	Pf3D7_09_v3	358701	359767	0.138707	Pf3D7_09_v3:358701-359767	1067	+	oId CUFF.1917.1; transcript_id TCONS_00002304; tss_id TSS2086;gene_id XLOC_001871; ExonInfo:358701:359403|359593:359767; total_nExon:2	0	46	22	38	17	42	18	88	0	63.0415	40.3348	52.5423	37.2671	135.373	123.636	262.339	714.533	3	1	57	29	10	0	31	28	15.175	5.95248	144.071	84.0322	34.8083	0	130.16	103.109	249.231	268.077	-0.105169	Both	-0.858748	-0.512653	-1.01449	-1.11832
TCONS_00002308	Pf3D7_09_v3	376313	377358	0.130019	Pf3D7_09_v3:376313-377358	1046	+	oId CUFF.1923.1; transcript_id TCONS_00002308; tss_id TSS2089;gene_id XLOC_001874; ExonInfo:376313:377358; total_nExon:1	0	46	53	283	161	214	98	206	0	64.3084	99.1229	399.165	360.034	703.616	686.655	626.453	2939.35	14	5	303	48	34	3	142	16	72.2396	30.3605	781.241	141.883	120.726	26.2558	608.197	60.1037	1025.72	815.283	0.33127	Both	-0.538959	-0.371814	-0.682227	-0.695871
TCONS_00002311	Pf3D7_09_v3	428645	429659	0.164532	Pf3D7_09_v3:428645-429659	1015	+	oId CUFF.1933.1; transcript_id TCONS_00002311; tss_id TSS2092;gene_id XLOC_001877; ExonInfo:428645:429659; total_nExon:1	49	847	830	666	313	162	137	345	1022.83	1220.31	1599.76	968.097	721.34	548.928	989.262	1081.23	8151.76	17	72	77	83	32	32	47	73	90.4013	450.557	204.603	252.84	117.099	288.624	207.459	282.607	998.4	895.789	0.15646	Both	-1.304	-1.06429	1.90107	0.462782
TCONS_00002312	Pf3D7_09_v3	439474	439899	0.124413	Pf3D7_09_v3:439474-439899	426	+	oId CUFF.1938.1; transcript_id TCONS_00002312; tss_id TSS2093;gene_id XLOC_001878; ExonInfo:439474:439899; total_nExon:1	33	413	210	141	76	38	10	138	1643.5	1419.67	965.705	489.005	417.886	307.208	172.282	1031.88	6447.13	9	17	26	10	43	9	4	14	114.187	253.814	164.833	72.6802	375.422	193.675	42.1253	129.311	605.514	740.534	-0.290406	Both	-0.506616	1.93074	0.80078	0.240467
TCONS_00002319	Pf3D7_09_v3	488336	488753	0.105263	Pf3D7_09_v3:488336-488753	418	+	oId CUFF.1944.1; transcript_id TCONS_00002319; tss_id TSS2096;gene_id XLOC_001880; ExonInfo:488336:488753; total_nExon:1	4	73	67	71	62	143	11	68	203.034	255.748	314.017	250.96	347.447	1178.25	193.146	518.216	3260.82	7	1	22	6	46	0	27	3	90.5161	15.2166	142.15	44.4447	409.319	0	289.801	28.2412	292.327	727.361	-1.31509	C	-0.24606	1.90506	-0.760164	-0.861632
TCONS_00002320	Pf3D7_09_v3	498805	499437	0.115324	Pf3D7_09_v3:498805-499437	633	+	oId CUFF.1946.1; transcript_id TCONS_00002320; tss_id TSS2097;gene_id XLOC_001881; ExonInfo:498805:499437; total_nExon:1	0	32	21	67	38	62	10	59	0	73.9705	64.9406	156.257	140.508	337.064	115.854	296.669	1185.26	7	15	34	46	8	5	4	30	59.7234	150.601	144.951	224.826	46.9691	72.3559	28.3279	186.338	580.101	333.991	0.796495	N	-0.752317	-0.932596	0.509634	-0.585906
TCONS_00002324	Pf3D7_09_v3	528843	529583	0.163293	Pf3D7_09_v3:528843-529583	741	+	oId CUFF.1952.1; transcript_id TCONS_00002324; tss_id TSS2099;gene_id XLOC_001883; ExonInfo:528843:529583; total_nExon:1	0	14	51	85	42	19	27	120	0	27.639	134.695	169.305	132.633	88.2186	267.153	515.332	1334.98	68	154	139	233	119	108	82	231	495.497	1320.52	506.106	972.589	596.698	1334.79	495.969	1225.4	3294.71	3652.86	-0.148875	Both	-0.967248	-0.7031	1.17183	1.20809
TCONS_00002325	Pf3D7_09_v3	554452	555376	0.135135	Pf3D7_09_v3:554452-555376	925	+	oId CUFF.1954.1; transcript_id TCONS_00002325; tss_id TSS2100;gene_id XLOC_001884; ExonInfo:554452:554632|554745:555153|555350:555376; total_nExon:3	18	1161	493	454	369	185	114	212	412.33	1835.63	1042.77	724.214	933.228	687.92	903.362	729.124	7268.58	77	167	156	290	217	182	151	196	449.348	1146.83	454.895	969.462	871.42	1801.44	731.437	832.687	3020.54	4236.99	-0.488234	Both	-1.05771	-0.0831386	0.554257	2.06461
TCONS_00002332	Pf3D7_09_v3	604781	605588	0.136139	Pf3D7_09_v3:604781-605588	808	+	oId CUFF.1965.1; transcript_id TCONS_00002332; tss_id TSS2105;gene_id XLOC_001889; ExonInfo:604781:605588; total_nExon:1	0	33	23	50	86	157	16	52	0	59.7402	55.7017	91.3228	249.034	668.443	145.169	204.771	1474.18	3	0	16	174	7	2	20	90	20.0453	0	53.4202	666.01	32.1858	22.6661	110.925	437.791	739.475	603.568	0.292987	Both	-0.59871	-0.550125	-0.679685	-0.586563
TCONS_00002333	Pf3D7_09_v3	606667	606966	0.17	Pf3D7_09_v3:606667-606966	300	+	oId CUFF.1967.1; transcript_id TCONS_00002333; tss_id TSS2106;gene_id XLOC_001890; ExonInfo:606667:606966; total_nExon:1	24	323	343	564	399	409	89	66	1698.96	1578.18	2242.01	2780.29	3118.42	4699.92	2179.45	701.472	18998.7	18	10	202	12	25	4	73	13	324.612	212.219	1820.28	123.97	310.248	122.352	1092.76	170.675	2481.08	1696.03	0.548807	N	-0.321457	-0.345918	-0.505729	-0.652494
TCONS_00002334	Pf3D7_09_v3	607131	607393	0.13308	Pf3D7_09_v3:607131-607393	263	+	oId CUFF.1968.1; transcript_id TCONS_00002334; tss_id TSS2107;gene_id XLOC_001891; ExonInfo:607131:607393; total_nExon:1	453	2273	1691	1943	1171	858	635	664	36596.6	12674.3	12614.1	10930.9	10444.5	11251.9	17746	8053.87	120312	14	16	89	14	68	17	57	5	288.131	387.502	915.266	165.056	963.046	593.429	973.746	74.9146	1755.96	2605.14	-0.569102	C	-0.696509	1.13195	-0.425625	0.129685
TCONS_00002339	Pf3D7_09_v3	629170	629867	0.136103	Pf3D7_09_v3:629170-629867	698	+	oId CUFF.1976.1; transcript_id TCONS_00002339; tss_id TSS2112;gene_id XLOC_001895; ExonInfo:629170:629867; total_nExon:1	24	292	197	235	121	112	61	213	728.824	612.035	552.392	496.956	405.682	552.107	640.805	971.146	4959.95	4	23	10	6	9	9	4	5	30.945	209.387	38.6568	26.5903	47.9126	118.095	25.6862	28.1602	305.579	219.854	0.475003	Both	-0.530855	-0.271156	2.18834	0.798192
TCONS_00002341	Pf3D7_09_v3	641742	642548	0.125155	Pf3D7_09_v3:641742-642548	807	+	oId CUFF.1980.1; transcript_id TCONS_00002341; tss_id TSS2114;gene_id XLOC_001897; ExonInfo:641742:642548; total_nExon:1	22	221	149	190	90	65	23	72	577.739	400.574	361.298	347.457	260.94	277.087	208.94	283.88	2717.92	2	6	38	30	4	4	19	12	13.3801	47.2358	127.03	114.972	18.4147	45.3885	105.509	58.4445	302.618	227.757	0.410002	Both	-1.20081	-1.08779	-0.432291	-0.477498
TCONS_00002346	Pf3D7_09_v3	700135	700627	0.127789	Pf3D7_09_v3:700135-700627	493	+	oId CUFF.1993.1; transcript_id TCONS_00002346; tss_id TSS2118;gene_id XLOC_001901; ExonInfo:700135:700627; total_nExon:1	22	376	185	453	128	107	30	85	946.459	1116.47	734.888	1357.11	607.965	747.235	446.462	549.024	6505.62	169	40	174	74	290	30	74	42	1852.19	515.881	952.89	464.592	2187.12	557.67	673.192	335.106	3785.55	3753.09	0.0124263	Both	1.30991	1.79233	-0.614003	-0.553521
TCONS_00002351	Pf3D7_09_v3	768354	768853	0.102	Pf3D7_09_v3:768354-768853	500	+	oId CUFF.2007.1; transcript_id TCONS_00002351; tss_id TSS2123;gene_id XLOC_001905; ExonInfo:768354:768853; total_nExon:1	2	47	5	18	14	27	7	31	84.8347	137.602	19.5832	53.1685	65.5633	185.91	102.713	197.424	846.798	12	7	29	5	39	3	31	2	129.671	89.0128	156.587	30.951	290.004	54.9847	278.057	15.7336	406.222	638.779	-0.653046	C	-0.00708993	1.50543	-0.394673	-0.716083
TCONS_00002352	Pf3D7_09_v3	775220	776296	0.130919	Pf3D7_09_v3:775220-776296	1077	+	oId CUFF.2009.1; transcript_id TCONS_00002352; tss_id TSS2124;gene_id XLOC_001906; ExonInfo:775220:776296; total_nExon:1	10	202	172	121	67	21	40	68	196.712	274.262	312.414	165.751	145.511	67.0572	272.193	200.833	1634.73	73	91	29	44	193	89	9	35	365.826	536.641	72.618	126.312	665.556	756.482	37.4371	127.689	1101.4	1587.16	-0.527117	C	0.104461	1.15345	0.702383	1.46814
TCONS_00002353	Pf3D7_09_v3	783968	784531	0.131206	Pf3D7_09_v3:783968-784531	564	+	oId CUFF.2012.1; transcript_id TCONS_00002353; tss_id TSS2125;gene_id XLOC_001907; ExonInfo:783968:784531; total_nExon:1	2	203	167	343	181	83	70	190	75.191	526.761	579.725	897.984	751.283	506.533	910.371	1072.46	5320.31	7	44	46	44	13	26	33	51	67.043	495.906	220.145	241.407	85.679	422.363	262.348	355.598	1024.5	1125.99	-0.136272	Both	-1.33431	-1.20865	1.50296	1.01355
TCONS_00002356	Pf3D7_09_v3	792153	792857	0.177305	Pf3D7_09_v3:792153-792857	705	+	oId CUFF.2015.1; transcript_id TCONS_00002356; tss_id TSS2128;gene_id XLOC_001909; ExonInfo:792153:792334|792470:792857; total_nExon:2	0	23	18	28	13	29	14	104	0	47.7289	49.9706	58.623	43.1523	141.535	145.608	469.46	956.077	23	8	179	49	32	5	46	30	176.165	72.1061	685.077	214.995	168.662	64.9559	292.454	167.281	1148.34	693.352	0.727892	N	-0.273627	-0.309016	-0.799397	-0.834785
TCONS_00002362	Pf3D7_09_v3	851795	852140	0.135838	Pf3D7_09_v3:851795-852140	346	+	oId CUFF.2021.1; transcript_id TCONS_00002362; tss_id TSS2133;gene_id XLOC_001912; ExonInfo:851795:852140; total_nExon:1	45	529	431	290	60	99	42	72	2760.82	2240.07	2441.59	1238.97	406.411	985.949	891.372	663.21	11628.4	11	12	24	8	25	6	16	4	171.924	220.707	187.435	71.6269	268.881	159.057	207.574	45.5133	651.694	681.026	-0.0635152	Both	0.0701959	1.36715	0.725358	-0.103623
TCONS_00002364	Pf3D7_09_v3	859754	860122	0.154472	Pf3D7_09_v3:859754-860122	369	+	oId CUFF.2025.1; transcript_id TCONS_00002364; tss_id TSS2135;gene_id XLOC_001914; ExonInfo:859754:860122; total_nExon:1	6	11	38	27	9	8	7	100	345.102	43.6688	201.813	108.143	57.1516	74.6931	139.277	863.555	1833.4	2	3	11	35	5	2	2	19	29.3053	51.7283	80.5385	293.782	50.4152	49.7053	24.3251	202.677	455.354	327.122	0.477159	Both	-0.705631	-0.490484	-0.469994	-0.490484
TCONS_00002367	Pf3D7_09_v3	900935	901819	0.127684	Pf3D7_09_v3:900935-901819	885	+	oId CUFF.2032.1; transcript_id TCONS_00002367; tss_id TSS2138;gene_id XLOC_001917; ExonInfo:900935:901819; total_nExon:1	8	358	127	172	129	86	23	100	191.55	591.639	280.78	286.787	341.013	334.26	190.504	359.489	2576.02	36	20	40	32	34	24	21	12	219.591	143.56	121.918	111.816	142.714	248.302	106.326	53.2877	596.884	550.629	0.116369	Both	1.21339	-0.00793066	0.00793066	1.65751
TCONS_00002368	Pf3D7_09_v3	941190	942973	0.176009	Pf3D7_09_v3:941190-942973	1784	+	oId CUFF.2036.1; transcript_id TCONS_00002368; tss_id TSS2139;gene_id XLOC_001918; ExonInfo:941190:942973; total_nExon:1	2	146	226	334	105	76	49	334	23.7423	119.627	247.726	276.107	137.617	146.454	201.221	595.296	1747.79	98	811	390	1069	155	272	63	808	296.373	2886.19	589.348	1851.96	322.567	1395.21	158.147	1778.93	5623.87	3654.85	0.621752	N	-0.884631	-0.856979	1.76798	0.240937
TCONS_00002369	Pf3D7_09_v3	953973	954192	0.140909	Pf3D7_09_v3:953973-954192	220	+	oId CUFF.2038.1; transcript_id TCONS_00002369; tss_id TSS2140;gene_id XLOC_001919; ExonInfo:953973:954192; total_nExon:1	1	8	40	50	6	2	44	25	96.6496	53.3669	356.969	336.518	64.0237	31.3779	1471.08	362.772	2772.76	5	48	20	45	34	52	19	28	123.109	1390.76	246.062	634.707	576.069	2171.6	388.313	501.894	2394.64	3637.88	-0.60329	C	-0.916971	-0.258801	0.925325	2.06005
TCONS_00002370	Pf3D7_09_v3	955234	955802	0.149385	Pf3D7_09_v3:955234-955802	569	+	oId CUFF.2039.1; transcript_id TCONS_00002370; tss_id TSS2141;gene_id XLOC_001920; ExonInfo:955234:955802; total_nExon:1	4	29	58	165	146	96	15	55	149.058	74.5891	199.569	428.172	600.673	580.713	193.362	307.717	2533.85	9	8	19	12	20	19	14	6	85.4394	89.371	90.1289	65.2586	130.654	305.933	110.319	41.4668	330.198	588.373	-0.8334	C	-0.361781	0.199972	-0.312933	2.33707
TCONS_00002371	Pf3D7_09_v3	966082	966622	0.116451	Pf3D7_09_v3:966082-966622	541	+	oId CUFF.2044.1; transcript_id TCONS_00002371; tss_id TSS2142;gene_id XLOC_001921; ExonInfo:966082:966622; total_nExon:1	49	700	510	576	322	137	62	174	1920.64	1893.78	1845.83	1572.21	1393.46	871.696	840.672	1023.98	11362.3	74	164	107	106	189	120	98	103	738.927	1927.1	533.886	606.341	1298.7	2032.4	812.278	748.758	3806.26	4892.13	-0.362089	Both	-0.583702	0.354914	1.40751	1.5835
TCONS_00002372	Pf3D7_09_v3	969042	969734	0.102453	Pf3D7_09_v3:969042-969734	693	+	oId CUFF.2045.1; transcript_id TCONS_00002372; tss_id TSS2143;gene_id XLOC_001922; ExonInfo:969042:969734; total_nExon:1	28	161	59	87	124	75	10	37	856.438	339.896	166.633	185.309	418.744	372.386	105.809	169.916	2615.13	6	29	20	10	46	21	13	18	46.7529	265.917	77.8722	44.6374	246.656	277.545	84.0832	102.109	435.18	710.394	-0.707006	C	-0.9478	1.0191	1.20596	1.32397
TCONS_00002373	Pf3D7_09_v3	971768	972340	0.157068	Pf3D7_09_v3:971768-972340	573	+	oId CUFF.2047.1; transcript_id TCONS_00002373; tss_id TSS2144;gene_id XLOC_001923; ExonInfo:971768:972030|972260:972340; total_nExon:2	20	617	352	570	548	425	77	143	740.079	1575.85	1202.71	1468.8	2238.81	2552.89	985.652	794.47	11559.3	52	25	157	106	121	18	105	112	490.198	277.331	739.541	572.42	784.926	287.804	821.609	768.634	2079.49	2662.97	-0.356809	Both	-0.462842	0.864385	-1.42115	-1.37166
TCONS_00002374	Pf3D7_09_v3	980008	980331	0.104938	Pf3D7_09_v3:980008-980331	324	+	oId CUFF.2048.1; transcript_id TCONS_00002374; tss_id TSS2145;gene_id XLOC_001924; ExonInfo:980008:980331; total_nExon:1	0	62	71	110	27	36	44	18	0	280.424	429.606	501.964	195.342	382.947	997.422	177.096	2964.8	6	10	44	47	25	5	5	24	100.164	196.45	367.036	449.47	287.195	141.576	69.2851	291.68	1113.12	789.736	0.495167	Both	-1.03056	0.36846	-0.312349	-0.716345
TCONS_00002382	Pf3D7_09_v3	1031611	1032912	0.132104	Pf3D7_09_v3:1031611-1032912	1302	+	oId CUFF.2059.1; transcript_id TCONS_00002382; tss_id TSS2150;gene_id XLOC_001929; ExonInfo:1031611:1032912; total_nExon:1	0	102	52	96	60	46	18	61	0	114.538	78.1161	108.762	107.772	121.484	101.303	149.001	780.977	46	46	96	80	66	25	6	53	190.653	224.355	198.817	189.941	188.238	175.745	20.6417	159.918	803.765	544.542	0.56173	N	0.358656	0.310568	0.887623	0.118216
TCONS_00002383	Pf3D7_09_v3	1042195	1043023	0.164053	Pf3D7_09_v3:1042195-1043023	829	+	oId CUFF.2061.1; transcript_id TCONS_00002383; tss_id TSS2151;gene_id XLOC_001930; ExonInfo:1042195:1043023; total_nExon:1	57	1468	1716	721	308	161	172	91	1457.1	2590.13	4050.43	1283.48	869.268	668.088	1520.99	349.26	12788.7	78	79	74	127	109	45	27	114	507.958	605.413	240.802	473.782	488.468	497.053	145.95	540.471	1827.95	1671.94	0.128705	Both	0.44726	0.320602	1.06155	0.377598
TCONS_00002384	Pf3D7_09_v3	1059450	1062522	0.125285	Pf3D7_09_v3:1059450-1062522	3073	+	oId CUFF.2063.1; transcript_id TCONS_00002384; tss_id TSS2152;gene_id XLOC_001931; ExonInfo:1059450:1062202|1062421:1062522; total_nExon:2	56	928	261	391	269	177	68	343	385.843	441.319	166.048	187.602	204.628	197.966	162.075	354.822	2100.3	115	90	165	141	180	46	56	54	201.855	185.899	144.718	141.776	217.416	136.949	81.5904	69.0034	674.248	504.958	0.417115	Both	1.02262	1.30408	0.722403	-0.197019
TCONS_00002385	Pf3D7_09_v3	1074051	1074608	0.166667	Pf3D7_09_v3:1074051-1074608	558	+	oId CUFF.2066.1; transcript_id TCONS_00002385; tss_id TSS2153;gene_id XLOC_001932; ExonInfo:1074051:1074608; total_nExon:1	0	20	47	239	156	93	211	235	0	52.4567	164.914	632.449	654.49	573.675	2773.68	1340.76	6192.42	7	11	20	26	9	11	12	15	67.7652	125.312	96.7461	144.186	59.9552	180.617	96.4269	105.714	434.009	442.713	-0.0286472	Both	-1.04691	-1.24812	0.386697	1.79516
TCONS_00002387	Pf3D7_09_v3	1102281	1103200	0.141304	Pf3D7_09_v3:1102281-1103200	920	+	oId CUFF.2071.1; transcript_id TCONS_00002387; tss_id TSS2155;gene_id XLOC_001934; ExonInfo:1102281:1103200; total_nExon:1	0	24	19	35	35	14	40	128	0	38.1524	40.4066	56.1352	88.9992	52.3421	318.694	442.621	1037.35	1	0	10	28	0	0	0	17	5.86743	0	29.3186	94.1125	0	0	0	72.6158	129.299	72.6158	0.832351	N	-0.510803	-0.670015	-0.670015	-0.670015
TCONS_00002389	Pf3D7_09_v3	1105967	1106357	0.127877	Pf3D7_09_v3:1105967-1106357	391	+	oId CUFF.2074.1; transcript_id TCONS_00002389; tss_id TSS2157;gene_id XLOC_001936; ExonInfo:1105967:1106357; total_nExon:1	0	3	19	25	12	17	74	66	0	11.2378	95.2145	94.484	71.9035	149.769	1389.3	537.795	2349.7	1	0	23	15	5	2	2	13	13.8261	0	158.899	118.804	47.5713	46.9015	22.9529	130.851	291.53	248.276	0.231694	Both	-0.892761	-0.326721	-1.12584	-0.343369
TCONS_00002391	Pf3D7_09_v3	1138802	1140115	0.152207	Pf3D7_09_v3:1138802-1140115	1314	+	oId CUFF.2079.1; transcript_id TCONS_00002391; tss_id TSS2159;gene_id XLOC_001938; ExonInfo:1138802:1139107|1139231:1140115; total_nExon:2	50	577	886	1427	343	300	131	494	806.027	642.003	1318.81	1601.92	610.468	785.046	730.525	1195.64	7690.44	101	344	436	4582	311	289	380	2522	414.783	1662.45	894.706	10779.4	878.892	2013.05	1295.36	7540.12	13751.4	11727.4	0.229689	Both	-0.725108	-0.603635	-0.398649	-0.306759
TCONS_00002394	Pf3D7_09_v3	1166594	1167176	0.0960549	Pf3D7_09_v3:1166594-1167176	583	+	oId CUFF.2084.1; transcript_id TCONS_00002394; tss_id TSS2162;gene_id XLOC_001941; ExonInfo:1166594:1167176; total_nExon:1	0	38	41	66	46	32	6	24	0	95.3864	137.681	167.149	184.701	188.915	75.4844	131.047	980.363	15	9	29	40	38	5	21	33	138.974	98.1238	134.256	212.296	242.27	78.572	161.498	222.581	583.649	704.922	-0.272362	Both	-0.36878	1.35778	-1.05605	-1.37454
TCONS_00002395	Pf3D7_09_v3	1167370	1167644	0.105455	Pf3D7_09_v3:1167370-1167644	275	+	oId CUFF.2085.1; transcript_id TCONS_00002395; tss_id TSS2163;gene_id XLOC_001942; ExonInfo:1167370:1167644; total_nExon:1	3	160	91	58	57	35	9	30	231.747	853.091	649.09	312.004	486.136	438.89	240.503	347.943	3559.41	4	16	14	15	28	16	12	11	78.7178	370.531	137.669	169.101	379.181	534.06	196.021	157.594	756.018	1266.86	-0.74476	C	-1.11135	0.804769	0.753672	1.79476
TCONS_00002396	Pf3D7_09_v3	1169802	1170326	0.125714	Pf3D7_09_v3:1169802-1170326	525	+	oId CUFF.2086.1; transcript_id TCONS_00002396; tss_id TSS2164;gene_id XLOC_001943; ExonInfo:1169802:1170326; total_nExon:1	28	420	324	426	212	100	69	164	1131.02	1170.97	1208.45	1198.29	945.449	655.703	964.154	994.604	8268.63	24	27	32	37	55	16	48	22	246.97	326.954	164.542	218.11	389.467	279.261	409.998	164.812	956.576	1243.54	-0.378499	Both	-0.2971	1.20962	0.551757	0.0424429
TCONS_00002399	Pf3D7_09_v3	1245691	1246202	0.164062	Pf3D7_09_v3:1245691-1246202	512	+	oId CUFF.2095.1; transcript_id TCONS_00002399; tss_id TSS2167;gene_id XLOC_001946; ExonInfo:1245691:1246202; total_nExon:1	9	62	107	86	18	16	31	72	372.791	177.254	409.239	248.062	82.3161	107.581	444.191	447.764	2289.2	11	5	27	17	5	0	2	5	116.074	62.0875	142.364	102.762	36.3069	0	17.5179	38.4102	423.288	92.235	2.19825	N	1.01852	-0.559813	-0.0468566	-1.27006
TCONS_00002400	Pf3D7_09_v3	1259960	1261090	0.164456	Pf3D7_09_v3:1259960-1261090	1131	+	oId CUFF.2097.1; transcript_id TCONS_00002400; tss_id TSS2168;gene_id XLOC_001947; ExonInfo:1259960:1260659|1261040:1261090; total_nExon:2	8	213	51	141	77	56	57	254	149.85	275.377	88.2076	183.918	159.238	170.274	369.339	714.32	2110.52	70	54	60	2027	58	23	30	1583	334.028	303.229	143.064	5540.9	190.454	186.153	118.827	5499.21	6321.22	5994.64	0.0765295	Both	-0.490385	-0.548969	-0.502997	-0.550596
TCONS_00002405	Pf3D7_09_v3	1310664	1311008	0.13913	Pf3D7_09_v3:1310664-1311008	345	+	oId CUFF.2105.1; transcript_id TCONS_00002405; tss_id TSS2172;gene_id XLOC_001950; ExonInfo:1310664:1311008; total_nExon:1	6	33	29	30	11	7	12	47	369.179	140.146	164.761	128.542	74.7253	69.9162	255.418	434.187	1636.88	7	16	19	133	8	8	12	115	109.724	295.132	148.817	1194.26	86.2921	212.693	156.133	1312.31	1747.93	1767.43	-0.016004	Both	-0.649355	-0.696671	-0.284632	-0.446293
TCONS_00002406	Pf3D7_09_v3	1330292	1331187	0.160714	Pf3D7_09_v3:1330292-1331187	896	+	oId CUFF.2107.1; transcript_id TCONS_00002406; tss_id TSS2173;gene_id XLOC_001951; ExonInfo:1330292:1331187; total_nExon:1	8	65	150	247	112	56	36	99	189.196	106.1	327.554	406.777	292.434	214.983	294.516	351.52	2183.08	41	194	118	167	70	92	47	123	247.016	1375.41	355.237	576.366	290.212	940.125	235.043	539.486	2554.03	2004.87	0.349272	Both	-0.804018	-0.696857	2.00709	0.923017
TCONS_00002410	Pf3D7_09_v3	1356567	1357004	0.134703	Pf3D7_09_v3:1356567-1357004	438	+	oId CUFF.2115.1; transcript_id TCONS_00002410; tss_id TSS2176;gene_id XLOC_001954; ExonInfo:1356567:1357004; total_nExon:1	2	65	44	87	188	149	21	119	96.8708	217.299	196.782	293.441	1005.33	1171.5	351.857	865.373	4198.46	14	13	59	72	48	35	48	58	172.747	188.763	363.772	508.928	407.567	732.5	491.623	521.008	1234.21	2152.7	-0.802558	C	-1.35795	-0.0840249	-1.27122	1.67237
TCONS_00002411	Pf3D7_09_v3	1380879	1381291	0.11138	Pf3D7_09_v3:1380879-1381291	413	+	oId CUFF.2119.1; transcript_id TCONS_00002411; tss_id TSS2177;gene_id XLOC_001955; ExonInfo:1380879:1381291; total_nExon:1	0	17	47	104	46	42	20	38	0	60.2806	222.954	372.065	260.912	350.26	355.436	293.106	1915.01	11	12	27	68	11	10	8	65	143.966	184.816	176.573	509.82	99.0684	221.985	86.909	619.318	1015.17	1027.28	-0.0171025	Both	-0.562453	-0.789707	-0.3554	-0.168546
TCONS_00002412	Pf3D7_09_v3	1384305	1385954	0.134546	Pf3D7_09_v3:1384305-1385954	1650	+	oId CUFF.2122.1; transcript_id TCONS_00002412; tss_id TSS2178;gene_id XLOC_001956; ExonInfo:1384305:1385954; total_nExon:1	6	63	142	242	34	130	124	180	77.0149	55.8143	168.299	216.31	48.1828	270.87	550.592	346.888	1733.97	15	116	205	1792	47	118	61	922	49.0495	446.367	334.959	3356.78	105.759	654.459	165.57	2194.87	4187.15	3120.65	0.424121	Both	-0.716459	-0.66922	-0.387443	-0.215062
TCONS_00002413	Pf3D7_09_v3	1391137	1391919	0.14304	Pf3D7_09_v3:1391137-1391919	783	+	oId CUFF.2123.1; transcript_id TCONS_00002413; tss_id TSS2179;gene_id XLOC_001957; ExonInfo:1391137:1391919; total_nExon:1	1	54	105	163	28	33	8	29	27.0668	100.882	262.42	307.23	83.6729	144.993	74.9052	117.85	1119.02	3	7	10	49	0	0	0	19	20.6861	56.7997	34.455	193.551	0	0	0	95.3772	305.491	95.3772	1.67941	N	-0.434813	-0.748326	0.102638	-0.748326
TCONS_00002414	Pf3D7_09_v3	1393845	1395655	0.151298	Pf3D7_09_v3:1393845-1395655	1811	+	oId CUFF.2125.1; transcript_id TCONS_00002414; tss_id TSS2180;gene_id XLOC_001958; ExonInfo:1393845:1395655; total_nExon:1	57	1064	373	1826	739	416	76	250	666.562	858.794	402.758	1486.98	954.112	789.684	307.442	438.934	5905.27	25	44	198	309	43	26	66	132	74.4775	154.251	294.744	527.333	88.1515	131.376	163.207	286.281	1050.81	669.015	0.651385	N	-0.936032	-0.842927	-0.404007	-0.556964
TCONS_00002415	Pf3D7_09_v3	1402912	1403711	0.1275	Pf3D7_09_v3:1402912-1403711	800	+	oId CUFF.2129.1; transcript_id TCONS_00002415; tss_id TSS2181;gene_id XLOC_001959; ExonInfo:1402912:1403468|1403681:1403711; total_nExon:2	12	123	60	105	118	127	20	204	317.891	224.897	146.764	193.698	345.119	546.129	183.279	811.374	2769.15	27	7	65	101	45	3	45	94	182.214	55.5912	219.192	390.463	208.98	34.3396	252.08	461.826	847.46	957.226	-0.175715	Both	-0.295878	-0.11223	-1.15291	-1.30255
TCONS_00002420	Pf3D7_09_v3	1425167	1425888	0.142659	Pf3D7_09_v3:1425167-1425888	722	+	oId CUFF.2134.1; transcript_id TCONS_00002420; tss_id TSS2185;gene_id XLOC_001962; ExonInfo:1425167:1425888; total_nExon:1	18	328	74	65	32	24	15	99	528.423	664.606	200.591	132.88	103.717	114.371	152.33	436.353	2333.27	100	6	31	5	171	4	0	4	747.874	52.8045	115.847	21.421	880.036	50.7394	0	21.7782	937.947	952.554	-0.0222944	Both	1.42156	1.78833	-0.509513	-0.51507
TCONS_00002421	Pf3D7_09_v3	1426015	1426706	0.143064	Pf3D7_09_v3:1426015-1426706	692	+	oId CUFF.2135.1; transcript_id TCONS_00002421; tss_id TSS2186;gene_id XLOC_001963; ExonInfo:1426015:1426706; total_nExon:1	784	4699	471	140	56	107	177	80	24015	9934.67	1332.16	298.63	189.384	532.04	1875.53	367.917	38545.3	178	4	42	9	318	7	3	6	1389.01	36.7313	163.768	40.2318	1707.61	92.649	19.4319	34.0856	1629.74	1853.78	-0.185823	Both	1.37435	1.83415	-0.574388	-0.493671
TCONS_00002422	Pf3D7_09_v3	1429514	1429736	0.107623	Pf3D7_09_v3:1429514-1429736	223	+	oId CUFF.2137.1; transcript_id TCONS_00002422; tss_id TSS2187;gene_id XLOC_001964; ExonInfo:1429514:1429736; total_nExon:1	28	680	35	41	23	11	13	28	2669.62	4474.88	308.127	272.216	242.107	170.246	428.765	400.814	8966.78	1	1	29	6	13	2	4	1	24.2891	28.5826	351.968	83.484	217.285	82.3944	80.6453	17.6825	488.324	398.007	0.295044	Both	-0.745508	0.913086	-0.702539	-0.24707
TCONS_00002425	Pf3D7_09_v3	1439109	1440530	0.130802	Pf3D7_09_v3:1439109-1440530	1422	+	oId CUFF.2142.1; transcript_id TCONS_00002425; tss_id TSS2190;gene_id XLOC_001966; ExonInfo:1439109:1440530; total_nExon:1	66	1288	126	106	47	56	68	203	983.092	1324.18	173.297	109.95	77.2925	135.404	350.383	453.983	3607.58	64	7	56	24	120	5	2	20	242.856	31.2578	106.182	52.1702	313.348	32.1808	6.29953	55.2502	432.467	407.078	0.087283	Both	1.23146	1.85499	-0.65693	-0.648022
TCONS_00002430	Pf3D7_09_v3	1448835	1449230	0.143939	Pf3D7_09_v3:1448835-1449230	396	+	oId CUFF.2149.1; transcript_id TCONS_00002430; tss_id TSS2194;gene_id XLOC_001970; ExonInfo:1448835:1449230; total_nExon:1	2	37	7	29	0	6	11	23	107.171	136.846	34.635	108.214	0	52.1906	203.903	185.041	828.001	23	2	57	6	45	0	8	2	313.975	32.1283	388.809	46.9201	422.722	0	90.6494	19.8761	781.832	533.248	0.552053	N	0.835212	1.44416	-0.740238	-0.919013
TCONS_00002431	Pf3D7_09_v3	1452228	1452647	0.166667	Pf3D7_09_v3:1452228-1452647	420	+	oId CUFF.2152.1; transcript_id TCONS_00002431; tss_id TSS2195;gene_id XLOC_001971; ExonInfo:1452228:1452647; total_nExon:1	0	16	36	20	3	4	2	9	0	55.7869	167.92	70.3556	16.7317	32.8008	34.9498	68.26	446.805	1	0	26	15	1	0	1	7	12.8691	0	167.193	110.581	8.85576	0	10.6821	65.5816	290.644	85.1195	1.77169	N	-0.547734	-0.611938	-0.756395	-0.756395
TCONS_00002437	Pf3D7_09_v3	1480519	1482234	0.2669	Pf3D7_09_v3:1480519-1482234	1716	+	oId CUFF.2162.1; transcript_id TCONS_00002437; tss_id TSS2201;gene_id XLOC_001977; ExonInfo:1480519:1482002|1482158:1482234; total_nExon:2	4	24	44	56	24	20	4	70	49.3674	20.4443	50.1421	48.129	32.7025	40.0686	17.0775	129.709	387.641	30	25	191	256	38	11	145	147	94.3237	92.4976	300.074	461.085	82.2165	58.661	378.422	336.474	947.98	855.773	0.147629	Both	-0.818702	-0.893555	-0.831178	-1.03702
TCONS_00002439	Pf3D7_09_v3	1533277	1540983	0.32438	Pf3D7_09_v3:1533277-1540983	7707	+	oId CUFF.2168.1; transcript_id TCONS_00002439; tss_id TSS2203;gene_id XLOC_001979; ExonInfo:1533277:1539510|1539675:1540983; total_nExon:2| oId CUFF.2168.3; transcript_id TCONS_00002441; tss_id TSS2204;gene_id XLOC_001979; ExonInfo:1534643:1539510|1539618:1540195|1540350:1540983; total_nExon:3| oId CUFF.2168.2; transcript_id TCONS_00002440; tss_id TSS2204;gene_id XLOC_001979; ExonInfo:1534643:153…	20	360	924	1300	2315	208	44	562	54.9345	68.2495	234.346	248.655	702.029	92.7412	41.8073	231.764	1674.53	8801	85	3562	93	6751	43	475	122	6158.38	69.9914	1245.44	37.2785	3250.71	51.0341	275.89	62.1482	7511.1	3639.79	1.04517	N	2.14327	0.835513	-0.59551	-0.604057
TCONS_00002443	Pf3D7_09_v3	419	5545	0.32085	Pf3D7_09_v3:419-5545	5127	-	oId CUFF.1845.1; transcript_id TCONS_00002443; tss_id TSS2206;gene_id XLOC_001980; ExonInfo:419:1624|1710:5545; total_nExon:2	19	180	436	636	928	65	27	243	78.4547	51.3003	166.235	182.878	423.061	43.5686	38.5668	150.649	1134.71	1101	19	960	42	708	5	101	26	1158.17	23.5196	504.605	25.309	512.5	8.92098	88.1891	19.911	1711.6	629.522	1.44302	N	2.10477	0.535771	-0.65375	-0.690239
TCONS_00002445	Pf3D7_09_v3	35646	36151	0.150198	Pf3D7_09_v3:35646-36151	506	-	oId CUFF.1850.1; transcript_id TCONS_00002445; tss_id TSS2208;gene_id XLOC_001982; ExonInfo:35646:36151; total_nExon:1	10	20	24	34	8	0	4	52	419.134	57.8581	92.8826	99.2362	37.0196	0	57.9959	327.227	1091.35	4	0	29	3	1	0	0	0	42.7103	0	154.727	18.3499	7.34765	0	0	0	215.787	7.34765	4.87618	N	0.282745	-0.390234	-0.521091	-0.521091
TCONS_00002449	Pf3D7_09_v3	69035	69452	0.177033	Pf3D7_09_v3:69035-69452	418	-	oId CUFF.1856.1; transcript_id TCONS_00002449; tss_id TSS2212;gene_id XLOC_001986; ExonInfo:69035:69452; total_nExon:1	1	5	16	24	4	5	3	52	50.7584	17.517	74.9891	84.8317	22.416	41.1976	52.6761	396.283	740.669	28	0	40	2	13	0	0	0	362.064	0	258.454	14.8149	115.677	0	0	0	635.333	115.677	2.45741	N	1.89061	0.156008	-0.661934	-0.661934
TCONS_00002451	Pf3D7_09_v3	72274	73358	0.135484	Pf3D7_09_v3:72274-73358	1085	-	oId CUFF.1859.1; transcript_id TCONS_00002451; tss_id TSS2214;gene_id XLOC_001988; ExonInfo:72274:73358; total_nExon:1	2	25	47	34	15	7	6	84	39.0521	33.6928	84.7389	46.2309	32.3367	22.1874	40.5276	246.257	545.023	4	0	30	3	1	0	0	0	19.8973	0	74.5677	8.54864	3.42303	0	0	0	103.014	3.42303	4.91142	N	0.256113	-0.401083	-0.517059	-0.517059
TCONS_00002452	Pf3D7_09_v3	77910	78980	0.283847	Pf3D7_09_v3:77910-78980	1071	-	oId CUFF.1861.1; transcript_id TCONS_00002452; tss_id TSS2215;gene_id XLOC_001989; ExonInfo:77910:78980; total_nExon:1	0	22	55	82	38	16	5	60	0	30.0376	100.46	112.957	82.9914	51.3777	34.2149	178.199	590.237	6	18	21	23	6	10	8	14	30.2365	106.744	52.8803	66.3971	20.8069	85.4746	33.464	51.362	256.258	191.108	0.423212	Both	-0.879127	-1.18639	1.74972	0.99862
TCONS_00002455	Pf3D7_09_v3	92549	92982	0.110599	Pf3D7_09_v3:92549-92982	434	-	oId CUFF.1866.1; transcript_id TCONS_00002455; tss_id TSS2218;gene_id XLOC_001992; ExonInfo:92549:92982; total_nExon:1	0	126	85	940	768	1224	24	64	0	425.117	383.659	3199.8	4144.83	9712.52	405.837	469.71	18741.5	3	2	27	0	3	0	30	2	37.3592	29.3087	168.01	0	25.7083	0	310.103	18.1318	234.678	353.943	-0.592835	C	-0.332573	-0.4328	-0.405466	-0.669702
TCONS_00002459	Pf3D7_09_v3	100848	101588	0.116059	Pf3D7_09_v3:100848-101588	741	-	oId CUFF.1871.1; transcript_id TCONS_00002459; tss_id TSS2222;gene_id XLOC_001995; ExonInfo:100848:101588; total_nExon:1	0	120	117	101	59	31	18	81	0	236.906	309.007	201.174	186.317	143.936	178.102	347.849	1603.29	3	14	18	8	4	12	0	8	21.8602	120.047	65.539	33.3936	20.0571	148.31	0	42.4381	240.84	210.805	0.192163	Both	-0.660293	-0.69871	1.22214	1.75998
TCONS_00002462	Pf3D7_09_v3	116051	116861	0.124538	Pf3D7_09_v3:116051-116861	811	-	oId CUFF.1875.1; transcript_id TCONS_00002462; tss_id TSS2225;gene_id XLOC_001997; ExonInfo:116051:116861; total_nExon:1	2	51	70	60	47	24	12	63	52.2624	91.9837	168.899	109.181	135.596	101.804	108.474	247.169	1015.37	0	2	30	5	1	5	5	16	0	15.6675	99.7918	19.0673	4.58094	56.4555	27.6285	77.5412	134.527	166.206	-0.305081	Both	-1.03872	-0.901146	-0.598471	0.502165
TCONS_00002467	Pf3D7_09_v3	125827	126961	0.159471	Pf3D7_09_v3:125827-126961	1135	-	oId CUFF.1878.1; transcript_id TCONS_00002467; tss_id TSS2229;gene_id XLOC_001999; ExonInfo:125827:126527|126808:126961; total_nExon:2| oId CUFF.1878.2; transcript_id TCONS_00002468; tss_id TSS2229;gene_id XLOC_001999; ExonInfo:125827:126527|126819:126961; total_nExon:2	0	96	237	357	67	24	229	211	0	123.676	408.46	464.021	138.069	72.7171	1478.6	591.299	3276.84	1	5	9	23	1	2	1	26	4.755	27.9777	21.384	62.6498	3.2721	16.1301	3.94693	90.0032	116.766	113.352	0.0428113	Both	-0.751712	-0.815014	-0.0237383	-0.403551
TCONS_00002469	Pf3D7_09_v3	127308	128617	0.174046	Pf3D7_09_v3:127308-128617	1310	-	oId CUFF.1879.1; transcript_id TCONS_00002469; tss_id TSS2230;gene_id XLOC_002000; ExonInfo:127308:127692|127969:128211; total_nExon:2| oId CUFF.1879.2; transcript_id TCONS_00002471; tss_id TSS2231;gene_id XLOC_002000; ExonInfo:127308:128617; total_nExon:1| oId CUFF.1879.3; transcript_id TCONS_00002470; tss_id TSS2231;gene_id XLOC_002000; ExonInfo:127308:127692|127960:128613; total_nExon:2	0	56	82	117	42	29	44	103	0	62.4992	122.43	131.743	74.9796	76.1196	246.117	250.055	963.944	71	290	251	783	72	97	55	467	292.471	1405.77	516.646	1847.68	204.095	677.724	188.059	1400.47	4062.56	2470.35	0.717674	N	-0.814218	-0.950794	0.91471	-0.215146
TCONS_00002475	Pf3D7_09_v3	137118	137776	0.153263	Pf3D7_09_v3:137118-137776	659	-	oId CUFF.1883.1; transcript_id TCONS_00002475; tss_id TSS2234;gene_id XLOC_002002; ExonInfo:137118:137776; total_nExon:1	0	47	72	105	70	38	8	77	0	104.351	213.856	235.205	248.603	198.425	89.0211	371.88	1461.34	9	25	61	51	5	16	19	25	73.7531	241.084	249.783	239.414	28.1958	222.39	129.241	149.146	804.034	528.973	0.604064	N	-1.0911	-1.6337	0.878776	0.654659
TCONS_00002476	Pf3D7_09_v3	138319	138751	0.12933	Pf3D7_09_v3:138319-138751	433	-	oId CUFF.1884.1; transcript_id TCONS_00002476; tss_id TSS2235;gene_id XLOC_002003; ExonInfo:138319:138751; total_nExon:1	6	7	7	27	40	18	9	22	293.976	23.6723	31.6686	92.1219	216.376	143.162	152.541	161.837	1115.35	1	3	19	27	0	0	1	11	12.4819	44.0649	118.503	193.057	0	0	10.3607	99.9555	368.106	110.316	1.73848	N	-0.675003	-0.844637	-0.222645	-0.844637
TCONS_00002477	Pf3D7_09_v3	139143	139634	0.123984	Pf3D7_09_v3:139143-139634	492	-	oId CUFF.1885.1; transcript_id TCONS_00002477; tss_id TSS2236;gene_id XLOC_002004; ExonInfo:139143:139634; total_nExon:1	2	28	75	528	1022	353	23	39	86.2169	83.311	298.534	1585.02	4864.1	2470.2	342.985	252.418	9982.79	1	1	16	19	1	1	1	4	10.982	12.9233	87.8005	119.53	7.55715	18.6269	9.11571	31.9798	231.236	67.2796	1.78113	N	-0.621804	-0.692197	-0.574876	-0.43409
TCONS_00002479	Pf3D7_09_v3	160442	161909	0.142371	Pf3D7_09_v3:160442-161909	1468	-	oId CUFF.1888.1; transcript_id TCONS_00002479; tss_id TSS2238;gene_id XLOC_002006; ExonInfo:160442:161909; total_nExon:1	4	99	92	64	48	16	15	189	57.713	98.5896	122.567	64.3032	76.4618	37.4738	74.8669	409.42	941.395	74	96	177	426	115	26	24	143	271.998	415.237	325.089	896.984	290.876	162.093	73.224	382.652	1909.31	908.844	1.07094	N	-0.32502	-0.248068	0.254143	-0.770529
TCONS_00002480	Pf3D7_09_v3	173758	174256	0.146293	Pf3D7_09_v3:173758-174256	499	-	oId CUFF.1891.1; transcript_id TCONS_00002480; tss_id TSS2239;gene_id XLOC_002007; ExonInfo:173758:174256; total_nExon:1	0	15	9	137	50	52	4	38	0	44.0036	35.3205	405.484	234.625	358.767	58.8111	242.489	1379.5	3	1	27	15	0	1	3	4	32.483	12.7416	146.081	93.0394	0	18.365	26.9627	31.5303	284.345	76.8581	1.88737	N	-0.266765	-0.917164	-0.65294	-0.551315
TCONS_00002481	Pf3D7_09_v3	188987	190714	0.106482	Pf3D7_09_v3:188987-190714	1728	-	oId CUFF.1892.1; transcript_id TCONS_00002481; tss_id TSS2240;gene_id XLOC_002008; ExonInfo:188987:190714; total_nExon:1	49	819	824	1305	517	201	200	493	600.548	692.815	932.501	1113.78	699.571	399.891	847.943	907.178	6194.23	10	30	37	78	10	11	8	98	31.2228	110.226	57.7256	139.511	21.4856	58.2534	20.7334	222.757	338.685	323.229	0.067385	Both	-0.729571	-0.870551	0.38417	-0.348925
TCONS_00002482	Pf3D7_09_v3	220001	221057	0.140965	Pf3D7_09_v3:220001-221057	1057	-	oId CUFF.1893.1; transcript_id TCONS_00002482; tss_id TSS2241;gene_id XLOC_002009; ExonInfo:220001:221057; total_nExon:1	0	39	49	129	38	45	36	87	0	53.9544	90.6873	180.056	84.0917	146.415	249.613	261.814	1066.63	2	17	14	28	3	4	9	18	10.2124	102.15	35.7209	81.9029	10.5414	34.6431	38.1462	66.9124	229.987	150.243	0.614252	N	-1.13755	-1.10732	1.64397	-0.381704
TCONS_00002498	Pf3D7_09_v3	315624	316896	0.142184	Pf3D7_09_v3:315624-316896	1273	-	oId CUFF.1906.1; transcript_id TCONS_00002498; tss_id TSS2254;gene_id XLOC_002019; ExonInfo:315624:316896; total_nExon:1	0	86	43	46	16	26	98	141	0	98.7728	66.0687	53.3032	29.3945	70.2303	564.115	352.265	1234.15	18	15	58	476	25	12	28	428	76.3043	74.8271	122.857	1155.91	72.9277	86.281	98.5242	1320.85	1429.9	1578.59	-0.142718	Both	-0.561669	-0.567283	-0.56354	-0.542954
TCONS_00002499	Pf3D7_09_v3	323694	328774	0.102145	Pf3D7_09_v3:323694-328774	5081	-	oId CUFF.1908.1; transcript_id TCONS_00002499; tss_id TSS2255;gene_id XLOC_002020; ExonInfo:323694:326988|327053:328774; total_nExon:2	772	12562	5764	2673	1583	1043	388	469	3216.61	3612.61	2217.56	775.565	728.2	705.438	559.238	293.391	12108.6	344	237	139	82	655	262	46	35	365.139	296.033	73.7242	49.8603	478.429	471.692	40.529	27.0459	784.756	1017.7	-0.37499	Both	0.702982	1.27191	0.355582	1.2417
TCONS_00002502	Pf3D7_09_v3	343033	343891	0.145518	Pf3D7_09_v3:343033-343891	859	-	oId CUFF.1911.1; transcript_id TCONS_00002502; tss_id TSS2258;gene_id XLOC_002022; ExonInfo:343033:343891; total_nExon:1	2	73	90	128	59	58	72	250	49.3386	124.297	205.007	219.89	160.693	232.262	614.432	925.956	2531.88	6	2	37	15	3	2	2	17	37.7075	14.791	116.191	54.0019	12.974	21.3188	10.4331	77.7785	222.692	122.504	0.862213	N	-0.135888	-0.798757	-0.745727	-0.586639
TCONS_00002516	Pf3D7_09_v3	375898	377209	0.128811	Pf3D7_09_v3:375898-377209	1312	-	oId CUFF.1922.1; transcript_id TCONS_00002516; tss_id TSS2265;gene_id XLOC_002028; ExonInfo:375898:377209; total_nExon:1	3	45	61	307	166	264	110	225	48.4354	50.1459	90.9372	345.158	295.896	691.894	614.354	545.403	2682.22	16	7	323	58	35	3	154	18	65.8084	33.8805	663.833	136.656	99.0615	20.9286	525.763	53.8974	900.178	699.651	0.363576	Both	-0.53828	-0.405842	-0.666705	-0.718878
TCONS_00002517	Pf3D7_09_v3	386088	386921	0.146283	Pf3D7_09_v3:386088-386921	834	-	oId CUFF.1924.1; transcript_id TCONS_00002517; tss_id TSS2266;gene_id XLOC_002029; ExonInfo:386088:386921; total_nExon:1	2	21	45	97	115	42	150	204	50.8194	36.8299	105.58	171.636	322.616	173.238	1318.48	778.257	2957.46	26	32	109	307	27	30	34	157	168.303	243.759	352.566	1138.41	120.27	329.38	182.686	739.865	1903.04	1372.2	0.471811	Both	-0.684498	-0.820617	-0.468975	-0.22793
TCONS_00002526	Pf3D7_09_v3	428751	429454	0.170455	Pf3D7_09_v3:428751-429454	704	-	oId CUFF.1934.1; transcript_id TCONS_00002526; tss_id TSS2273;gene_id XLOC_002036; ExonInfo:428751:429285|429433:429454; total_nExon:2	31	504	464	391	178	118	76	207	933.363	1047.37	1289.96	819.793	591.695	576.72	791.566	935.735	6986.21	16	72	76	76	29	31	45	69	122.724	649.878	291.284	333.936	153.067	403.299	286.503	385.293	1397.82	1228.16	0.186679	Both	-1.25145	-1.06854	1.96178	0.455767
TCONS_00002527	Pf3D7_09_v3	436270	437483	0.111203	Pf3D7_09_v3:436270-437483	1214	-	oId CUFF.1935.1; transcript_id TCONS_00002527; tss_id TSS2274;gene_id XLOC_002037; ExonInfo:436270:437483; total_nExon:1	6	90	29	112	81	70	59	171	104.697	108.395	46.7252	136.094	156.048	198.278	356.139	447.995	1554.37	14	9	68	37	26	2	19	15	62.2345	47.08	151.045	94.2206	79.5339	15.0796	70.1076	48.5432	354.58	213.264	0.73347	N	-0.224121	0.224121	-0.597657	-1.39453
TCONS_00002528	Pf3D7_09_v3	438312	438788	0.113208	Pf3D7_09_v3:438312-438788	477	-	oId CUFF.1936.1; transcript_id TCONS_00002528; tss_id TSS2275;gene_id XLOC_002038; ExonInfo:438312:438788; total_nExon:1	10	395	105	119	40	34	12	37	444.669	1212.32	431.118	368.488	196.375	245.42	184.588	247.02	3330	6	7	100	12	23	2	36	5	67.9686	93.3138	566.046	77.8716	179.292	38.4277	338.507	41.2345	805.2	597.461	0.430503	Both	-0.574332	0.0200815	-0.440455	-0.734984
TCONS_00002529	Pf3D7_09_v3	438990	439624	0.102362	Pf3D7_09_v3:438990-439624	635	-	oId CUFF.1937.1; transcript_id TCONS_00002529; tss_id TSS2276;gene_id XLOC_002039; ExonInfo:438990:439624; total_nExon:1	27	345	171	149	83	29	17	137	901.402	794.979	527.134	346.402	305.93	157.162	196.331	686.703	3916.04	5	4	43	4	15	0	16	5	42.525	40.0337	182.742	19.4884	87.7893	0	112.954	30.9584	284.789	231.702	0.297622	Both	-0.359265	0.388338	-0.409105	-1.07364
TCONS_00002533	Pf3D7_09_v3	462862	463343	0.136929	Pf3D7_09_v3:462862-463343	482	-	oId CUFF.1942.1; transcript_id TCONS_00002533; tss_id TSS2280;gene_id XLOC_002042; ExonInfo:462862:463343; total_nExon:1	10	217	99	171	194	83	27	45	440.047	659.084	402.258	524.003	942.519	592.886	411.005	297.307	4269.11	5	168	74	85	26	101	24	14	56.0517	2216.25	414.52	545.857	200.571	1920.42	223.325	114.256	3232.68	2458.58	0.394907	Both	-0.765918	-0.596461	1.75841	1.41249
TCONS_00002536	Pf3D7_09_v3	498805	499599	0.122013	Pf3D7_09_v3:498805-499599	795	-	oId CUFF.1947.1; transcript_id TCONS_00002536; tss_id TSS2283;gene_id XLOC_002045; ExonInfo:498805:499599; total_nExon:1	0	33	23	68	47	66	11	62	0	60.7183	56.6137	126.233	138.328	285.602	101.438	248.147	1017.08	8	15	37	55	9	5	5	33	54.3292	119.874	125.557	213.967	42.0593	57.5931	28.1852	163.152	513.727	290.989	0.820037	N	-0.706742	-0.888638	0.293686	-0.64611
TCONS_00002544	Pf3D7_09_v3	554577	555030	0.136564	Pf3D7_09_v3:554577-555030	454	-	oId CUFF.1955.1; transcript_id TCONS_00002544; tss_id TSS2289;gene_id XLOC_002050; ExonInfo:554577:555030; total_nExon:1	8	678	243	231	223	97	44	109	373.797	2186.54	1048.39	751.617	1150.38	735.719	711.186	764.656	7722.28	47	67	72	106	171	89	80	69	559.453	938.494	428.246	722.791	1400.68	1796.85	790.431	597.928	2648.98	4585.89	-0.791762	C	-0.73833	1.06232	0.0721757	1.90918
TCONS_00002551	Pf3D7_09_v3	606011	606323	0.121406	Pf3D7_09_v3:606011-606323	313	-	oId CUFF.1966.1; transcript_id TCONS_00002551; tss_id TSS2295;gene_id XLOC_002056; ExonInfo:606011:606323; total_nExon:1	0	13	6	16	14	26	11	46	0	60.8716	37.5847	75.5872	104.859	286.324	258.147	468.534	1291.91	11	8	10	60	13	1	10	24	190.109	162.701	86.3583	594.021	154.607	29.3134	143.456	301.963	1033.19	629.339	0.715194	N	-0.101484	-0.301594	-0.255855	-1.02199
TCONS_00002557	Pf3D7_09_v3	628491	629417	0.135922	Pf3D7_09_v3:628491-629417	927	-	oId CUFF.1975.1; transcript_id TCONS_00002557; tss_id TSS2299;gene_id XLOC_002060; ExonInfo:628491:629417; total_nExon:1	54	532	516	973	426	321	138	252	1234.32	839.318	1089.06	1548.76	1075.06	1191.06	1091.18	864.823	8933.58	36	79	104	83	122	96	142	49	209.631	541.341	302.608	276.868	488.864	948.159	686.356	207.722	1330.45	2331.1	-0.8091	C	-0.945399	0.119248	0.317677	1.87076
TCONS_00002563	Pf3D7_09_v3	655558	656325	0.114583	Pf3D7_09_v3:655558-656325	768	-	oId CUFF.1984.1; transcript_id TCONS_00002563; tss_id TSS2305;gene_id XLOC_002065; ExonInfo:655558:656325; total_nExon:1	2	14	19	25	20	5	7	39	55.1923	26.666	48.4142	48.0427	60.9352	22.3982	66.8238	161.587	490.06	6	14	26	28	11	16	25	8	42.1813	115.821	91.3349	112.763	53.2154	190.786	145.887	40.9442	362.1	430.832	-0.250736	Both	-1.07003	-0.863981	0.316091	1.72094
TCONS_00002568	Pf3D7_09_v3	696211	696451	0.107884	Pf3D7_09_v3:696211-696451	241	-	oId CUFF.1991.1; transcript_id TCONS_00002568; tss_id TSS2310;gene_id XLOC_002070; ExonInfo:696211:696451; total_nExon:1	453	4148	1497	1821	703	537	288	415	39951.3	25249.5	12190.6	11183.6	6845.06	7687.79	8786.38	5495.09	117389	16	11	27	2	98	18	32	0	359.478	290.828	303.118	25.7409	1515.15	685.934	596.775	0	979.165	2797.86	-1.5147	C	-0.233355	2.15125	-0.373625	0.441182
TCONS_00002570	Pf3D7_09_v3	700141	702464	0.143287	Pf3D7_09_v3:700141-702464	2324	-	oId CUFF.1994.3; transcript_id TCONS_00002570; tss_id TSS2312;gene_id XLOC_002072; ExonInfo:700141:701462|701766:701796; total_nExon:2| oId CUFF.1994.1; transcript_id TCONS_00002571; tss_id TSS2313;gene_id XLOC_002072; ExonInfo:700141:701462|701671:702439; total_nExon:2| oId CUFF.1994.2; transcript_id TCONS_00002572; tss_id TSS2313;gene_id XLOC_002072; ExonInfo:700141:702464; total_nExon:1	30	655	310	657	244	204	58	163	273.348	411.925	260.812	416.868	245.456	301.731	182.813	222.985	2315.94	301	301	404	314	477	189	184	257	698.684	822.19	468.588	417.528	761.919	744.104	354.52	434.292	2406.99	2294.83	0.0688398	Both	0.596729	0.935031	1.25722	0.838373
TCONS_00002576	Pf3D7_09_v3	716335	717941	0.197262	Pf3D7_09_v3:716335-717941	1607	-	oId CUFF.1998.2; transcript_id TCONS_00002576; tss_id TSS2316;gene_id XLOC_002075; ExonInfo:716335:716859|717067:717941; total_nExon:2| oId CUFF.1998.1; transcript_id TCONS_00002575; tss_id TSS2316;gene_id XLOC_002075; ExonInfo:716335:717941; total_nExon:1	2	22	64	96	66	93	81	368	26.359	20.0126	77.8841	88.1066	96.0355	198.965	369.291	728.182	1604.84	94	21	1713	1474	122	35	1707	1636	315.607	82.9714	2873.89	2835.03	281.873	199.317	4757.3	3998.85	6107.5	9237.34	-0.596896	C	-0.835971	-0.853711	-0.957547	-0.89702
TCONS_00002577	Pf3D7_09_v3	725441	725790	0.151429	Pf3D7_09_v3:725441-725790	350	-	oId CUFF.1999.1; transcript_id TCONS_00002577; tss_id TSS2317;gene_id XLOC_002076; ExonInfo:725441:725790; total_nExon:1	5	86	97	565	675	884	129	292	303.242	359.997	543.201	2386.19	4519.72	8702.92	2706.41	2658.86	22180.5	22	6	452	68	83	2	630	75	339.908	109.089	3489.57	601.85	882.454	52.4114	8079.55	843.594	4540.42	9858.01	-1.11847	C	-0.527903	-0.331911	-0.611434	-0.632046
TCONS_00002578	Pf3D7_09_v3	740581	740908	0.14939	Pf3D7_09_v3:740581-740908	328	-	oId CUFF.2000.1; transcript_id TCONS_00002578; tss_id TSS2318;gene_id XLOC_002077; ExonInfo:740581:740908; total_nExon:1	438	5126	3372	4706	7985	2468	441	679	28351.1	22901.1	20153.7	21212.3	57063.8	25932	9874.6	6598.72	192087	363	924	2044	592	1197	1577	2563	762	5985.81	17929.9	16841.9	5592.15	13582.7	44106.7	35081.1	9147.55	46349.8	101918	-1.13677	C	-0.897383	-0.354059	-0.0431701	1.82896
TCONS_00002581	Pf3D7_09_v3	753401	753809	0.156479	Pf3D7_09_v3:753401-753809	409	-	oId CUFF.2004.1; transcript_id TCONS_00002581; tss_id TSS2321;gene_id XLOC_002080; ExonInfo:753401:753809; total_nExon:1	0	10	14	18	20	2	6	70	0	35.8068	67.0629	65.0272	114.552	16.8426	107.676	545.225	952.193	1	1	1	23	4	0	0	13	13.2161	15.5523	6.60387	174.13	36.3781	0	0	125.078	209.502	161.456	0.375822	Both	-0.505899	-0.157264	-0.460425	-0.702953
TCONS_00002582	Pf3D7_09_v3	767115	768044	0.133333	Pf3D7_09_v3:767115-768044	930	-	oId CUFF.2006.1; transcript_id TCONS_00002582; tss_id TSS2322;gene_id XLOC_002081; ExonInfo:767115:768044; total_nExon:1	10	103	352	624	216	107	151	274	227.839	161.975	740.528	990.038	543.34	395.737	1190.12	937.287	5186.86	100	83	446	141	103	50	57	71	580.428	566.914	1293.53	468.822	411.397	492.238	274.619	300.013	2909.7	1478.27	0.976962	N	0.0980771	-0.428114	0.0576008	-0.175916
TCONS_00002585	Pf3D7_09_v3	783427	784214	0.100254	Pf3D7_09_v3:783427-784214	788	-	oId CUFF.2011.1; transcript_id TCONS_00002585; tss_id TSS2325;gene_id XLOC_002084; ExonInfo:783427:784214; total_nExon:1	8	200	152	265	133	64	82	182	215.159	371.263	377.471	496.311	394.921	279.411	762.901	734.91	3632.35	8	32	26	30	7	16	16	18	54.8124	258.006	89.0138	117.747	33.0037	185.937	90.995	89.7833	519.58	399.719	0.378359	Both	-0.817579	-1.11736	1.94856	0.967468
TCONS_00002589	Pf3D7_09_v3	847755	848455	0.142653	Pf3D7_09_v3:847755-848455	701	-	oId CUFF.2020.1; transcript_id TCONS_00002589; tss_id TSS2329;gene_id XLOC_002088; ExonInfo:847755:848455; total_nExon:1	8	101	385	705	522	285	110	233	241.9	210.79	1074.92	1484.48	1742.63	1398.9	1150.6	1057.78	8362	45	63	373	61	67	46	221	60	346.64	571.08	1435.72	269.176	355.154	601.009	1413.08	336.474	2622.62	2705.71	-0.0450033	Both	-0.66124	-0.644657	-0.196921	-0.134735
TCONS_00002599	Pf3D7_09_v3	901375	901874	0.136	Pf3D7_09_v3:901375-901874	500	-	oId CUFF.2033.1; transcript_id TCONS_00002599; tss_id TSS2338;gene_id XLOC_002095; ExonInfo:901375:901874; total_nExon:1	0	210	61	94	86	64	11	45	0	614.815	238.915	277.658	402.746	440.674	161.406	286.583	2422.8	25	12	23	26	25	17	15	10	270.149	152.593	124.19	160.945	185.9	311.58	134.544	78.6678	707.877	710.691	-0.00572345	Both	1.19471	0.109784	-0.316437	1.73717
TCONS_00002605	Pf3D7_09_v3	949067	949739	0.242199	Pf3D7_09_v3:949067-949739	673	-	oId CUFF.2037.1; transcript_id TCONS_00002605; tss_id TSS2341;gene_id XLOC_002098; ExonInfo:949067:949739; total_nExon:1	0	46	49	52	24	8	9	82	0	100.003	142.509	114.056	83.4594	40.9034	98.0623	387.777	966.77	66	725	163	595	116	159	16	198	529.588	6845.79	653.547	2734.97	640.514	2163.96	106.567	1156.63	10763.9	4067.67	1.40393	N	-0.600917	-0.550548	2.26515	0.140558
TCONS_00002607	Pf3D7_09_v3	963979	965439	0.131417	Pf3D7_09_v3:963979-965439	1461	-	oId CUFF.2041.1; transcript_id TCONS_00002607; tss_id TSS2343;gene_id XLOC_002100; ExonInfo:963979:965439; total_nExon:1	6	376	456	776	253	183	143	445	86.9846	376.236	610.417	783.415	404.95	430.662	717.153	968.601	4378.42	12	21	42	20	13	4	14	19	44.3192	91.2686	77.5095	42.3138	33.0392	25.0569	42.9188	51.0856	255.411	152.101	0.747796	N	-0.30646	-0.796795	1.78861	-1.1534
TCONS_00002608	Pf3D7_09_v3	965565	965815	0.0916335	Pf3D7_09_v3:965565-965815	251	-	oId CUFF.2042.1; transcript_id TCONS_00002608; tss_id TSS2344;gene_id XLOC_002101; ExonInfo:965565:965815; total_nExon:1	4	131	86	357	78	23	99	50	338.66	765.521	672.315	2104.8	729.101	316.101	2899.51	635.576	8461.58	11	25	65	27	54	19	39	21	237.256	634.534	700.539	333.602	801.481	695.08	698.227	329.744	1905.93	2524.53	-0.405521	Both	-1.46195	1.14014	0.374281	0.651099
TCONS_00002609	Pf3D7_09_v3	965960	966657	0.124642	Pf3D7_09_v3:965960-966657	698	-	oId CUFF.2043.1; transcript_id TCONS_00002609; tss_id TSS2345;gene_id XLOC_002102; ExonInfo:965960:966657; total_nExon:1	73	1286	955	1188	619	241	156	425	2216.84	2695.47	2677.84	2512.27	2075.35	1188.02	1638.78	1937.73	16942.3	81	192	126	120	222	146	114	122	626.637	1747.93	487.076	531.806	1181.84	1915.76	732.056	687.108	3393.45	4516.77	-0.412539	Both	-0.642324	0.342795	1.34744	1.64564
TCONS_00002610	Pf3D7_09_v3	970243	972234	0.136546	Pf3D7_09_v3:970243-972234	1992	-	oId CUFF.2046.1; transcript_id TCONS_00002610; tss_id TSS2346;gene_id XLOC_002103; ExonInfo:970243:970288|970891:972234; total_nExon:2	94	1783	814	1258	1157	899	225	464	999.311	1308.3	799.038	931.306	1357.99	1551.41	827.447	740.601	8515.4	159	135	304	208	381	69	176	163	430.616	430.246	411.397	322.699	710.057	316.956	395.652	321.376	1594.96	1744.04	-0.128917	Both	0.10642	2.2856	0.0986097	-0.783996
TCONS_00002612	Pf3D7_09_v3	986457	987381	0.148108	Pf3D7_09_v3:986457-987381	925	-	oId CUFF.2050.1; transcript_id TCONS_00002612; tss_id TSS2348;gene_id XLOC_002105; ExonInfo:986457:987381; total_nExon:1	0	78	65	130	103	119	173	129	0	123.324	137.485	207.374	260.495	442.5	1370.89	443.665	2985.73	74	26	253	69	66	13	44	30	431.841	178.548	737.747	230.665	265.04	128.674	213.134	127.452	1578.8	734.301	1.10439	N	0.694532	-0.117985	-0.536408	-0.779676
TCONS_00002615	Pf3D7_09_v3	1023813	1024449	0.145997	Pf3D7_09_v3:1023813-1024449	637	-	oId CUFF.2056.1; transcript_id TCONS_00002615; tss_id TSS2351;gene_id XLOC_002108; ExonInfo:1023813:1024449; total_nExon:1	10	31	93	90	32	21	11	161	332.803	71.2083	285.785	208.578	117.578	113.449	126.638	804.464	2060.5	5	17	8	26	1	16	5	25	42.3913	169.608	33.8916	126.276	5.83422	230.083	35.1872	154.305	372.167	425.409	-0.192901	Both	-0.709531	-1.1528	0.86652	1.60529
TCONS_00002617	Pf3D7_09_v3	1032132	1032962	0.164862	Pf3D7_09_v3:1032132-1032962	831	-	oId CUFF.2060.1; transcript_id TCONS_00002617; tss_id TSS2353;gene_id XLOC_002110; ExonInfo:1032132:1032962; total_nExon:1	0	91	37	60	38	36	8	19	0	160.173	87.124	106.551	106.989	149.026	70.5733	72.7467	753.183	44	44	87	73	65	24	6	52	285.85	336.379	282.423	271.675	290.586	264.456	32.3553	245.937	1176.33	833.334	0.497322	Both	0.377933	0.432117	0.919773	0.139524
TCONS_00002619	Pf3D7_09_v3	1059570	1060825	0.119427	Pf3D7_09_v3:1059570-1060825	1256	-	oId CUFF.2064.1; transcript_id TCONS_00002619; tss_id TSS2355;gene_id XLOC_002112; ExonInfo:1059570:1060825; total_nExon:1	47	684	175	214	164	115	45	142	792.681	796.23	272.526	251.335	305.375	314.842	262.541	359.569	3355.1	71	57	63	83	124	36	31	29	305.055	288.195	135.256	204.286	366.621	262.349	110.558	90.7093	932.792	830.238	0.168031	Both	0.838948	1.4536	0.670415	0.412658
TCONS_00002620	Pf3D7_09_v3	1061032	1062204	0.144075	Pf3D7_09_v3:1061032-1062204	1173	-	oId CUFF.2065.1; transcript_id TCONS_00002620; tss_id TSS2356;gene_id XLOC_002113; ExonInfo:1061032:1062204; total_nExon:1	6	195	54	125	59	42	18	161	108.36	243.071	90.0493	157.205	117.641	123.129	112.454	436.552	1388.46	41	28	89	55	50	9	18	24	188.634	151.595	204.607	144.957	158.3	70.2321	68.7412	80.3862	689.794	377.66	0.869077	N	1.03005	0.454707	0.34335	-1.17853
TCONS_00002624	Pf3D7_09_v3	1105965	1106465	0.133733	Pf3D7_09_v3:1105965-1106465	501	-	oId CUFF.2073.1; transcript_id TCONS_00002624; tss_id TSS2360;gene_id XLOC_002117; ExonInfo:1105965:1106465; total_nExon:1	0	8	20	25	12	18	75	68	0	23.3747	78.1762	73.6975	56.0847	123.692	1098.3	432.192	1885.51	1	0	24	16	5	2	3	13	10.7843	0	129.33	98.8451	37.1056	36.5831	26.8549	102.064	238.96	202.607	0.238081	Both	-0.925165	-0.381565	-1.15515	-0.381565
TCONS_00002625	Pf3D7_09_v3	1112891	1113469	0.15544	Pf3D7_09_v3:1112891-1113469	579	-	oId CUFF.2075.1; transcript_id TCONS_00002625; tss_id TSS2361;gene_id XLOC_002118; ExonInfo:1112891:1112912|1113074:1113469; total_nExon:2	12	164	144	363	158	251	744	1842	439.438	414.517	486.91	925.681	638.797	1492.05	9424.84	10127.4	23949.7	11	11	133	406	6	17	92	378	102.619	120.759	619.987	2169.72	38.5179	268.994	712.413	2567.21	3013.08	3587.14	-0.251593	Both	-0.730404	-0.795138	-0.712198	-0.562501
TCONS_00002632	Pf3D7_09_v3	1170566	1171013	0.160714	Pf3D7_09_v3:1170566-1171013	448	-	oId CUFF.2087.1; transcript_id TCONS_00002632; tss_id TSS2367;gene_id XLOC_002123; ExonInfo:1170566:1171013; total_nExon:1	2	60	22	33	15	19	4	15	94.7036	196.096	96.1899	108.815	78.4182	146.044	65.5211	106.64	892.429	15	9	37	40	5	6	10	24	180.945	127.758	223.025	276.412	41.5052	122.762	100.13	210.766	808.141	475.164	0.766182	N	0.269904	-1.56018	-0.427896	-0.493726
TCONS_00002634	Pf3D7_09_v3	1187192	1188784	0.171375	Pf3D7_09_v3:1187192-1188784	1593	-	oId CUFF.2091.1; transcript_id TCONS_00002634; tss_id TSS2369;gene_id XLOC_002125; ExonInfo:1187192:1187487|1187673:1187855|1188035:1188784; total_nExon:3	6	28	113	283	148	115	32	227	79.7723	25.6945	138.723	262.015	217.246	248.195	147.176	453.128	1571.95	77	448	1060	1641	84	413	1056	1549	260.802	1785.62	1794	3183.98	195.783	2372.62	2968.88	3819.5	7024.4	9356.78	-0.413637	Both	-1.35692	-1.40628	-0.198781	0.247005
TCONS_00002635	Pf3D7_09_v3	1199133	1201280	0.165736	Pf3D7_09_v3:1199133-1201280	2148	-	oId CUFF.2092.1; transcript_id TCONS_00002635; tss_id TSS2370;gene_id XLOC_002126; ExonInfo:1199133:1201280; total_nExon:1	6	249	193	1549	1663	2480	126	292	59.1512	169.431	175.687	1063.41	1810.06	3968.79	429.702	432.204	8108.44	1285	206	6401	704	2026	137	5237	284	3227.27	608.822	8032.94	1012.85	3501.44	583.592	10917.5	519.259	12881.9	15521.8	-0.268951	Both	-0.0825006	-0.0125967	-0.750414	-0.756792
TCONS_00002638	Pf3D7_09_v3	1245459	1246668	0.159504	Pf3D7_09_v3:1245459-1246668	1210	-	oId CUFF.2094.1; transcript_id TCONS_00002638; tss_id TSS2372;gene_id XLOC_002128; ExonInfo:1245459:1246668; total_nExon:1	36	379	629	975	168	177	240	459	630.261	457.972	1016.81	1188.67	324.725	503.02	1453.5	1206.49	6781.44	15	7	47	26	7	0	4	6	66.9004	36.7389	104.744	66.4281	21.4838	0	14.8083	19.4815	274.812	55.7736	2.30079	N	0.73237	-0.575941	-0.120877	-1.17321
TCONS_00002639	Pf3D7_09_v3	1253269	1253612	0.116279	Pf3D7_09_v3:1253269-1253612	344	-	oId CUFF.2096.1; transcript_id TCONS_00002639; tss_id TSS2373;gene_id XLOC_002129; ExonInfo:1253269:1253612; total_nExon:1	6	62	44	33	33	14	12	75	370.255	264.073	250.711	141.809	224.829	140.24	256.163	694.872	2342.95	5	12	30	33	54	9	4	7	78.6031	221.994	235.66	297.184	584.17	239.977	52.1961	80.1128	833.441	956.456	-0.198618	Both	-0.842405	2.09656	-0.0101845	0.0945705
TCONS_00002643	Pf3D7_09_v3	1284897	1286406	0.144371	Pf3D7_09_v3:1284897-1286406	1510	-	oId CUFF.2100.1; transcript_id TCONS_00002643; tss_id TSS2377;gene_id XLOC_002132; ExonInfo:1284897:1285646|1285815:1286406; total_nExon:2	6	60	88	225	230	245	49	223	84.1601	58.0882	113.975	219.774	356.182	557.847	237.758	469.627	2097.41	392	62	1362	284	547	18	569	159	1400.75	260.71	2431.9	581.345	1345.05	109.095	1687.7	413.624	4674.71	3555.47	0.394838	Both	0.456276	0.387612	-0.941519	-1.12789
TCONS_00002655	Pf3D7_09_v3	1356258	1356575	0.122642	Pf3D7_09_v3:1356258-1356575	318	-	oId CUFF.2114.1; transcript_id TCONS_00002655; tss_id TSS2389;gene_id XLOC_002140; ExonInfo:1356258:1356575; total_nExon:1	1	90	50	114	270	207	25	176	66.7705	414.772	308.266	530.064	1990.39	2243.62	577.444	1764.38	7895.7	23	23	28	35	57	6	5	17	391.23	460.387	237.989	341.047	667.199	173.106	70.5965	210.517	1430.65	1121.42	0.351349	Both	0.382754	1.84998	0.749561	-0.776141
TCONS_00002657	Pf3D7_09_v3	1374262	1374627	0.163934	Pf3D7_09_v3:1374262-1374627	366	-	oId CUFF.2117.1; transcript_id TCONS_00002657; tss_id TSS2391;gene_id XLOC_002142; ExonInfo:1374262:1374627; total_nExon:1	10	131	258	460	126	59	94	158	579.898	524.33	1381.47	1857.58	806.698	555.389	1885.66	1375.63	8966.66	15	33	60	39	33	10	9	20	221.596	573.688	442.912	330.048	335.475	250.569	110.363	215.097	1568.24	911.505	0.782828	N	-0.603858	0.17155	1.81157	-0.404859
TCONS_00002659	Pf3D7_09_v3	1382988	1383619	0.109177	Pf3D7_09_v3:1382988-1383619	632	-	oId CUFF.2120.1; transcript_id TCONS_00002659; tss_id TSS2393;gene_id XLOC_002144; ExonInfo:1382988:1383619; total_nExon:1	0	59	70	481	67	44	49	123	0	136.599	216.812	1123.57	248.13	239.586	568.585	619.46	3152.74	1	1	12	39	2	3	2	18	8.54544	10.056	51.2402	190.915	11.7609	43.4823	14.1864	111.98	260.757	181.41	0.523452	N	-0.711532	-0.665379	-0.696148	-0.18846
TCONS_00002660	Pf3D7_09_v3	1383743	1388331	0.123992	Pf3D7_09_v3:1383743-1388331	4589	-	oId CUFF.2121.1; transcript_id TCONS_00002660; tss_id TSS2394;gene_id XLOC_002145; ExonInfo:1383743:1388331; total_nExon:1	16	147	249	481	90	200	246	454	73.8143	46.808	106.069	154.527	45.8408	149.777	392.591	314.463	1283.89	17	127	240	1930	50	132	69	1032	19.9797	175.645	140.944	1299.39	40.4377	263.131	67.3128	882.986	1635.96	1253.87	0.383749	Both	-0.724858	-0.682359	-0.393373	-0.208506
TCONS_00002661	Pf3D7_09_v3	1392129	1394631	0.146225	Pf3D7_09_v3:1392129-1394631	2503	-	oId CUFF.2124.1; transcript_id TCONS_00002661; tss_id TSS2395;gene_id XLOC_002146; ExonInfo:1392129:1394631; total_nExon:1	30	520	319	1839	476	336	91	264	253.792	303.628	249.183	1083.37	444.583	461.414	266.307	335.316	3397.59	44	82	330	337	67	30	100	159	94.8264	207.961	355.374	416.052	99.3636	109.662	178.889	249.464	1074.21	637.379	0.753058	N	-0.987822	-0.954583	-0.0488198	-0.863176
TCONS_00002662	Pf3D7_09_v3	1396924	1397584	0.13767	Pf3D7_09_v3:1396924-1397584	661	-	oId CUFF.2126.1; transcript_id TCONS_00002662; tss_id TSS2396;gene_id XLOC_002147; ExonInfo:1396924:1397584; total_nExon:1	0	259	133	310	158	140	16	77	0	573.3	393.842	692.31	559.431	728.824	177.503	370.753	3495.96	34	64	92	55	91	42	16	23	277.779	615.306	375.58	257.409	511.608	582.004	108.505	136.799	1526.07	1338.92	0.18876	Both	-0.410359	0.786202	1.31289	1.14415
TCONS_00002663	Pf3D7_09_v3	1397813	1398128	0.155063	Pf3D7_09_v3:1397813-1398128	316	-	oId CUFF.2127.1; transcript_id TCONS_00002663; tss_id TSS2397;gene_id XLOC_002148; ExonInfo:1397813:1398128; total_nExon:1	0	19	10	44	40	49	2	13	0	88.1189	62.0446	205.885	296.745	534.471	46.4888	131.151	1364.9	16	29	54	28	43	22	10	14	273.888	584.174	461.894	274.57	506.521	638.753	142.089	174.468	1594.53	1461.83	0.12535	Both	-0.568905	0.657036	1.06217	1.35156
TCONS_00002664	Pf3D7_09_v3	1398318	1398924	0.135091	Pf3D7_09_v3:1398318-1398924	607	-	oId CUFF.2128.1; transcript_id TCONS_00002664; tss_id TSS2398;gene_id XLOC_002149; ExonInfo:1398318:1398924; total_nExon:1	3	80	38	172	88	83	22	59	104.783	192.86	122.553	418.349	339.347	470.591	265.815	309.398	2223.7	13	50	58	32	25	45	11	12	115.674	523.543	257.878	163.111	153.076	679.142	81.2442	77.7332	1060.21	991.196	0.0971015	Both	-0.626617	-0.4616	1.19303	1.88431
TCONS_00002666	Pf3D7_09_v3	1423455	1424751	0.111025	Pf3D7_09_v3:1423455-1424751	1297	-	oId CUFF.2133.1; transcript_id TCONS_00002666; tss_id TSS2400;gene_id XLOC_002151; ExonInfo:1423455:1424751; total_nExon:1	106	1853	184	67	52	35	10	86	1731.19	2088.8	277.477	76.1996	93.763	92.79	56.4968	210.878	4627.59	215	4	15	8	569	8	9	5	894.535	19.5844	31.1849	19.0673	1629.1	56.4555	31.082	15.1448	964.371	1731.78	-0.844594	C	0.924122	2.13972	-0.524994	-0.465373
TCONS_00002675	Pf3D7_09_v3	1438579	1439385	0.127633	Pf3D7_09_v3:1438579-1439385	807	-	oId CUFF.2141.1; transcript_id TCONS_00002675; tss_id TSS2407;gene_id XLOC_002155; ExonInfo:1438579:1439385; total_nExon:1	42	875	85	70	35	32	18	60	1102.96	1585.98	206.11	128.011	101.477	136.412	163.518	236.567	3661.04	30	6	36	5	48	5	1	7	200.701	47.2358	120.344	19.162	220.976	56.7356	5.55312	34.0926	387.443	317.358	0.287876	Both	1.3557	1.59592	-0.493938	-0.373832
TCONS_00002676	Pf3D7_09_v3	1442180	1443135	0.16841	Pf3D7_09_v3:1442180-1443135	956	-	oId CUFF.2144.1; transcript_id TCONS_00002676; tss_id TSS2408;gene_id XLOC_002156; ExonInfo:1442180:1443135; total_nExon:1	2	123	17	34	13	6	47	66	44.3272	188.16	34.7904	52.4757	31.8107	21.5867	360.349	219.623	953.123	20	5	8	48	10	0	0	49	112.925	33.2217	22.5707	155.254	38.854	0	0	201.414	323.971	240.268	0.43122	Both	0.558245	-0.413758	-0.492569	-0.92603
TCONS_00002678	Pf3D7_09_v3	1448423	1449234	0.158867	Pf3D7_09_v3:1448423-1449234	812	-	oId CUFF.2148.1; transcript_id TCONS_00002678; tss_id TSS2410;gene_id XLOC_002158; ExonInfo:1448423:1448534|1448672:1449234; total_nExon:2	50	712	64	60	4	14	99	172	1304.95	1282.58	154.232	109.047	11.5258	59.3124	893.806	673.977	4489.43	25	4	68	26	63	4	9	21	166.22	31.2964	225.916	99.0279	288.243	45.1087	49.67	101.647	522.46	484.669	0.10832	Both	0.431566	1.74374	-1.02043	-0.869854
TCONS_00002679	Pf3D7_09_v3	1451467	1451988	0.172414	Pf3D7_09_v3:1451467-1451988	522	-	oId CUFF.2150.1; transcript_id TCONS_00002679; tss_id TSS2411;gene_id XLOC_002159; ExonInfo:1451467:1451988; total_nExon:1	0	8	9	9	1	3	0	32	0	22.4325	33.7613	25.4617	4.48534	19.7844	0	195.187	301.112	12	0	18	4	14	0	0	4	124.196	0	93.088	23.7152	99.708	0	0	30.1384	240.999	129.846	0.892222	N	1.51836	1.04891	-0.907102	-0.907102
TCONS_00002680	Pf3D7_09_v3	1452136	1452827	0.138728	Pf3D7_09_v3:1452136-1452827	692	-	oId CUFF.2151.1; transcript_id TCONS_00002680; tss_id TSS2412;gene_id XLOC_002160; ExonInfo:1452136:1452827; total_nExon:1	0	18	39	33	5	4	2	14	0	38.0558	110.306	70.3913	16.9093	19.8893	21.1924	64.3855	341.13	1	1	26	20	3	0	1	7	7.80343	9.18283	101.38	89.404	16.1095	0	6.4773	39.7665	207.771	62.3534	1.73645	N	-0.643102	-0.442329	-0.618006	-0.843876
TCONS_00002683	Pf3D7_09_v3	1475990	1476679	0.150725	Pf3D7_09_v3:1475990-1476679	690	-	oId CUFF.2158.1; transcript_id TCONS_00002683; tss_id TSS2415;gene_id XLOC_002163; ExonInfo:1475990:1476140|1476263:1476679; total_nExon:2	2	17	25	19	16	4	5	65	61.4405	36.0459	70.9145	40.6459	54.2668	19.9471	53.1349	299.8	636.196	12	2	30	25	6	0	2	5	93.913	18.419	117.317	112.079	32.3126	0	12.9922	28.4871	341.728	73.7919	2.21132	N	0.885231	-0.413806	-0.707137	-1.08428
TCONS_00002684	Pf3D7_09_v3	1478917	1479495	0.169257	Pf3D7_09_v3:1478917-1479495	579	-	oId CUFF.2160.1; transcript_id TCONS_00002684; tss_id TSS2416;gene_id XLOC_002164; ExonInfo:1478917:1479495; total_nExon:1	5	81	65	142	65	85	69	176	183.099	204.731	219.786	362.112	262.796	505.277	874.078	967.66	3579.54	7	14	153	86	14	11	177	53	65.3031	153.693	713.218	459.595	89.8752	174.055	1370.62	359.953	1391.81	1994.5	-0.519068	C	-0.812585	-0.7559	-0.610785	-0.565437
TCONS_00002687	Pf3D7_09_v3	1504437	1505272	0.266746	Pf3D7_09_v3:1504437-1505272	836	-	oId CUFF.2166.1; transcript_id TCONS_00002687; tss_id TSS2419;gene_id XLOC_002167; ExonInfo:1504437:1505272; total_nExon:1| oId CUFF.2166.2; transcript_id TCONS_00002688; tss_id TSS2419;gene_id XLOC_002167; ExonInfo:1504437:1504643|1504914:1505272; total_nExon:2	4	13	14	31	26	2	1	22	101.395	22.7448	32.7684	54.7215	72.7646	8.22966	8.76884	83.7286	385.122	7	2	21	47	10	3	3	9	45.2038	15.1984	67.7628	173.867	44.4379	32.8591	16.0808	42.311	302.032	135.689	1.1544	N	-0.188123	-0.207668	-0.774479	-0.422665
TCONS_00002692	Pf3D7_10_v3	26381	27961	0.208729	Pf3D7_10_v3:26381-27961	1581	+	oId CUFF.2172.2; transcript_id TCONS_00002692; tss_id TSS2422;gene_id XLOC_002170; ExonInfo:26381:27527|27841:27961; total_nExon:2| oId CUFF.2172.1; transcript_id TCONS_00002691; tss_id TSS2422;gene_id XLOC_002170; ExonInfo:26381:27322|27841:27961; total_nExon:2| oId CUFF.2172.4; transcript_id TCONS_00002694; tss_id TSS2423;gene_id XLOC_002170; ExonInfo:26501:27251|27841:27961; total_nExon:2| oId…	6	28	31	61	99	14	6	44	80.3782	25.8897	38.3459	56.9057	146.424	30.4445	27.805	88.498	494.691	533	26	1606	114	721	19	1313	40	1819.01	104.417	2738.72	222.871	1693.24	109.981	3719.46	99.3804	4885.01	5622.06	-0.202737	Both	0.360286	0.270526	-0.861445	-0.85717
TCONS_00002698	Pf3D7_10_v3	53298	55071	0.174746	Pf3D7_10_v3:53298-55071	1774	+	oId CUFF.2180.1; transcript_id TCONS_00002698; tss_id TSS2426;gene_id XLOC_002173; ExonInfo:53298:55071; total_nExon:1	10	80	106	75	11	10	8	107	119.381	65.9185	116.845	62.3498	14.4983	19.3789	33.0377	191.784	623.194	34	90	61	11	33	30	5	7	103.403	322.098	92.7	19.1641	69.0629	154.751	12.6222	15.4984	537.366	251.934	1.09286	N	0.0423604	-0.286841	2.1628	0.545844
TCONS_00002700	Pf3D7_10_v3	78990	79537	0.114964	Pf3D7_10_v3:78990-79537	548	+	oId CUFF.2190.1; transcript_id TCONS_00002700; tss_id TSS2428;gene_id XLOC_002175; ExonInfo:78990:79537; total_nExon:1	18	358	65	41	20	7	18	140	696.513	956.14	232.242	110.479	85.4429	43.9693	240.943	813.352	3179.08	35	5	4	3	57	4	4	0	345.02	58.0013	19.703	16.941	386.658	66.8796	32.7299	0	439.665	486.268	-0.145345	Both	1.46593	1.73464	-0.37028	-0.312699
TCONS_00002701	Pf3D7_10_v3	83788	85978	0.153811	Pf3D7_10_v3:83788-85978	2191	+	oId CUFF.2192.1; transcript_id TCONS_00002701; tss_id TSS2429;gene_id XLOC_002176; ExonInfo:83788:85978; total_nExon:1	18	370	1526	4659	4072	1795	71	140	173.969	246.822	1361.84	3135.68	4345.07	2816.17	237.379	203.152	12520.1	37	18	49	17	28	17	52	7	91.1006	52.1535	60.2852	23.9778	47.441	70.9947	106.275	12.5473	227.517	237.258	-0.0604818	Both	1.05078	-0.350261	-0.191051	0.413944
TCONS_00002702	Pf3D7_10_v3	91489	92047	0.134168	Pf3D7_10_v3:91489-92047	559	+	oId CUFF.2194.1; transcript_id TCONS_00002702; tss_id TSS2430;gene_id XLOC_002177; ExonInfo:91489:92047; total_nExon:1	8	264	61	82	89	50	5	49	303.459	691.187	213.653	216.602	372.726	307.875	65.6092	279.061	2450.17	28	12	23	0	28	6	4	0	270.575	136.459	111.059	0	186.193	98.3418	32.0847	0	518.093	316.619	0.71046	N	1.76419	0.864901	0.33591	-0.0661239
TCONS_00002704	Pf3D7_10_v3	98227	99260	0.151838	Pf3D7_10_v3:98227-99260	1034	+	oId CUFF.2198.1; transcript_id TCONS_00002704; tss_id TSS2432;gene_id XLOC_002179; ExonInfo:98227:99260; total_nExon:1	330	3296	666	1053	251	335	174	129	6761.73	4661.36	1260.05	1502.49	567.815	1114.25	1233.33	396.851	17497.9	98	52	342	52	222	20	101	14	511.552	319.417	892.04	155.492	797.429	177.072	437.616	53.2017	1878.5	1465.32	0.358367	Both	0.309403	1.24624	-0.325016	-0.791791
TCONS_00002707	Pf3D7_10_v3	109940	110607	0.122754	Pf3D7_10_v3:109940-110607	668	+	oId CUFF.2203.1; transcript_id TCONS_00002707; tss_id TSS2435;gene_id XLOC_002182; ExonInfo:109940:110607; total_nExon:1	13	293	269	263	55	54	17	130	412.536	641.753	788.208	581.183	192.695	278.167	186.617	619.377	3700.54	180	33	125	3	147	8	39	7	1455.16	313.937	504.944	13.8931	817.77	109.695	261.704	41.1974	2287.93	1230.37	0.894957	N	2.07553	0.773118	-0.257365	-0.674465
TCONS_00002708	Pf3D7_10_v3	110903	111977	0.153488	Pf3D7_10_v3:110903-111977	1075	+	oId CUFF.2204.1; transcript_id TCONS_00002708; tss_id TSS2436;gene_id XLOC_002183; ExonInfo:110903:111977; total_nExon:1	26	664	824	1162	423	172	83	241	512.405	903.212	1499.47	1594.72	920.385	550.253	565.852	713.1	7259.4	87	332	184	46	133	145	50	10	436.796	1961.5	461.607	132.3	459.502	1234.77	208.371	36.5505	2992.2	1939.19	0.625755	N	-0.273883	-0.238814	2.05136	0.942868
TCONS_00002713	Pf3D7_10_v3	181132	181949	0.135697	Pf3D7_10_v3:181132-181949	818	+	oId CUFF.2214.1; transcript_id TCONS_00002713; tss_id TSS2440;gene_id XLOC_002187; ExonInfo:181132:181949; total_nExon:1	2	29	40	28	24	22	23	99	51.8146	51.8563	95.6868	50.5148	68.6472	92.5207	206.127	385.08	1002.25	20	40	49	65	33	10	4	70	131.999	310.665	161.597	245.752	149.876	111.943	21.9134	336.336	850.013	620.069	0.455056	Both	-0.488775	-0.319176	1.19779	-0.677219
TCONS_00002714	Pf3D7_10_v3	205069	206725	0.127339	Pf3D7_10_v3:205069-206725	1657	+	oId CUFF.2219.1; transcript_id TCONS_00002714; tss_id TSS2441;gene_id XLOC_002188; ExonInfo:205069:206725; total_nExon:1	34	466	1060	1176	528	392	240	332	434.573	411.104	1251.01	1046.72	745.087	813.325	1061.16	637.112	6400.08	6	121	79	67	27	112	36	47	19.5369	463.639	128.536	124.974	60.4983	618.555	97.3003	111.413	736.686	887.767	-0.269131	Both	-0.848083	-0.662836	1.20816	1.92599
TCONS_00002718	Pf3D7_10_v3	263720	264342	0.0802568	Pf3D7_10_v3:263720-264342	623	+	oId CUFF.2228.1; transcript_id TCONS_00002718; tss_id TSS2445;gene_id XLOC_002191; ExonInfo:263720:264342; total_nExon:1	0	15	17	28	16	5	14	48	0	35.2311	53.4162	66.3515	60.1122	27.6196	164.804	245.238	652.773	6	3	14	17	1	4	3	9	52.0145	30.6045	60.6452	84.4235	5.96553	58.8153	21.5875	56.8002	227.688	143.169	0.669342	N	0.219524	-1.61649	-0.618658	0.498918
[truncated: 903 more rows]
[truncated: 7 more columns]

## Sheet: S1c
Supplementary data 1c: Sequences of primers used for RT-PCR and the generation of RNA-FISH probes. The oligonucleotides were synthetized by IDT at 25 nmole scale.
[truncated: 29 more rows]

## Sheet: S1d
Supplementary data 1d: Number of foci detected by RNA-FISH.
[truncated: 69 more rows]

[truncated: 10 more sheets: S1e, S1f, S1g, S1h, S1i, S1j, S1k, S1l, S1m, S1n]
