# Supplementary material for: Novel insights into the role of long non-coding RNA in the human malaria parasite, Plasmodium falciparum
Source: Nat Commun. 2023 Aug 22;14:5086. doi: 10.1038/s41467-023-40883-w (PMC10444892; doi:10.1038/s41467-023-40883-w)
Supplement: Supplementary file 4 — Supplementary data 2 [file 41467_2023_40883_MOESM4_ESM.xlsx]

## Sheet: NF54_Lnc14KOB1_Lnc14KOF2_NF54Au
Chromosome	Gene ID	Gene annotation	Gene start	Gene end	Variant start	Variant end	Variant width	Strand of gene	Variant QUAL score (GATK)	Variant Allele	Variant start location within CDS	Variant end location within CDS	Amino acid variant location withinin protein	Type of mutation	Reference codon at variant location	Variant codon at variant location	Reference amino acid	Variant amino acid	△LncRNA-14 B1 has variant?	△LncRNA-14 F2 has variant?	NF54 control 1 has variant?	NF54 control 2 has variant?	NF54 parental has variant?
Pf3D7_09_v3	PF3D7_0935400	gametocyte development protein 1	1377593	1379752	1379633	1379633	1	+	828.54	T	1681	1681	561	nonsense - last 39 AA missing	AAA	TAA	K	* (stop codon)	0	0	0	0	1
Pf3D7_04_v3	PF3D7_0406900	conserved Plasmodium protein, unknown function	353655	359878	355583	355583	1	-	8795.98	GAAAAAAATGAAAATGAAAAAAAAGACGAAAATGATA	3670	3670	1224	nonsynonymous	AAT	GAAAAAAATGAAAATGAAAAAAAAGACGAAAATGATAAT	N	EKNENEKKDENDN	0	0	1	1	1
Pf3D7_07_v3	PF3D7_0703000	conserved Plasmodium protein, unknown function	115239	120770	120131	120131	1	+	6881.47	AAATAATAATAATAAT	4893	4893	1631	nonsynonymous	ACA	ACAAATAATAATAATAAT	T	TNNNNN	1	0	1	1	1
Pf3D7_08_v3	PF3D7_0816900	adenylate kinase 2	770946	771773	771771	771771	1	+	1038.47	TA	826	826	276	frameshift - last AA missing	TAA	TAAA	(frameshift)	(frameshift)	0	1	1	1	1
