# Supplementary material for: Novel insights into the role of long non-coding RNA in the human malaria parasite, Plasmodium falciparum
Source: Nat Commun. 2023 Aug 22;14:5086. doi: 10.1038/s41467-023-40883-w (PMC10444892; doi:10.1038/s41467-023-40883-w)
Supplement: Supplementary file 5 — Supplementary data 3 [file 41467_2023_40883_MOESM5_ESM.xlsx]

## Sheet: Schizonts
Supplementary data 3: DEseq2 analysis of △lncRNA-ch14 clone compared to WT control. Results for schizont and gametocyte stages are presented in two different sheets. The p-values were obtained by two-tailed Wald test and corrected for multiple testing using the Benjamini-Hochberg correction.
Gene ID	Gene Annotation	Log2Fold Change	Adjusted P-Value	Base Mean	lfcSE	Stat	P-value
PF3D7_0800500	rifin	7.01485	2.22332e-46	1399.02	0.471186	14.8877	3.96385e-50
PF3D7_1479200	Plasmodium exported protein (PHISTa) unknown function	6.77637	0.0020625	12.038	1.668	4.06256	4.85381e-05
PF3D7_0300300	erythrocyte membrane protein 1 (PfEMP1) exon 2 pseudogene	5.93672	0.0231725	6.64816	1.84981	3.20937	0.00133028
PF3D7_0632100	rifin	5.848	0.0215209	6.32235	1.8067	3.23684	0.00120861
PF3D7_0800400	rifin	5.55392	3.03748e-27	5497.92	0.483706	11.482	1.62461e-30
PF3D7_0300200	rifin	5.10319	2.68496e-17	3763.32	0.553274	9.22363	2.87213e-20
PF3D7_0221400	stevor	4.99081	2.39002e-16	838.249	0.55643	8.96935	2.98273e-19
PF3D7_0221500	Pfmc-2TM Maurer's cleft two transmembrane protein pseudogene	4.87519	4.7625e-28	2060.49	0.417553	11.6756	1.69816e-31
PF3D7_0900200	rifin	4.26539	2.11163e-15	1795.93	0.489655	8.71101	3.01177e-18
PF3D7_0200100	erythrocyte membrane protein 1 PfEMP1	3.42223	1.68675e-17	643.079	0.368269	9.29274	1.50361e-20
PF3D7_0800600	Plasmodium exported protein (PHISTa) unknown function	3.40154	1.55981e-07	117.882	0.545347	6.23739	4.44945e-10
PF3D7_0601100	exported protein family 3	3.37199	0.00509278	19.2318	0.894165	3.77111	0.000162526
PF3D7_1477100	Plasmodium exported protein (hyp6) unknown function	3.24589	0.0274992	12.1572	1.03439	3.13797	0.00170123
PF3D7_1240400	erythrocyte membrane protein 1 PfEMP1	3.23154	1.47683e-05	4021.24	0.610205	5.29582	1.18483e-07
PF3D7_0401400	rifin	3.16421	1.79715e-07	3509.02	0.510533	6.19785	5.72382e-10
PF3D7_0413200	rifin	3.09925	0.00116045	47.6112	0.732255	4.23247	2.31142e-05
PF3D7_1477000	Plasmodium exported protein (hyp17) unknown function pseudogene	3.08813	0.000142448	5678.75	0.645785	4.78199	1.73572e-06
PF3D7_1041200	rifin	2.91415	0.000128689	100.652	0.606313	4.80634	1.5372e-06
PF3D7_1479100	Plasmodium exported protein unknown function	2.8159	0.0360632	40.7305	0.930907	3.02489	0.0024872
PF3D7_1040500	rifin	2.80305	1.15974e-06	212.317	0.480377	5.8351	5.37587e-09
PF3D7_0101000	rifin	2.69402	0.00752274	55.0603	0.742073	3.63039	0.000282991
PF3D7_1400400	rifin	2.63042	0.0245589	51.2453	0.826194	3.18378	0.00145365
PF3D7_1040700	rifin	2.56041	0.0330882	19.1198	0.836909	3.05936	0.00221807
PF3D7_1000600	rifin	2.55099	0.000467689	419.584	0.570128	4.47441	7.6622e-06
PF3D7_0900100	erythrocyte membrane protein 1 PfEMP1	2.52643	8.58144e-08	504.373	0.397101	6.36219	1.98892e-10
PF3D7_0221300	Plasmodium exported protein unknown function pseudogene	2.43379	0.00658785	63.2456	0.660992	3.68204	0.000231379
PF3D7_1041300	erythrocyte membrane protein 1 PfEMP1	2.43342	4.68743e-05	1287.99	0.483242	5.0356	4.76348e-07
PF3D7_1300200	rifin	2.39541	0.000218314	172.31	0.512583	4.67321	2.9653e-06
PF3D7_0831800	histidine-rich protein II	2.29231	0.000142448	19505.1	0.479569	4.77994	1.75352e-06
PF3D7_0220900	Plasmodium exported protein unknown function pseudogene	2.25308	0.00365548	96.1952	0.580234	3.88305	0.000103154
PF3D7_0401300	rifin	2.23915	0.00369353	427.619	0.577413	3.8779	0.00010536
PF3D7_0115150	Plasmodium exported protein unknown function pseudogene	2.17236	0.0315177	22.8546	0.70501	3.08133	0.00206081
PF3D7_0401700	Plasmodium exported protein unknown function pseudogene	2.16785	1.79715e-07	1930.54	0.349857	6.19637	5.77801e-10
PF3D7_0200200	rifin	2.06033	0.000560681	82.7462	0.464779	4.43292	9.29637e-06
PF3D7_0401200	rifin	2.02323	0.0108567	44.7897	0.578726	3.496	0.000472282
PF3D7_0601200	Pfmc-2TM Maurer's cleft two transmembrane protein	1.98746	7.52453e-07	5373.8	0.334911	5.93428	2.95132e-09
PF3D7_1254800	rifin	1.98741	0.0261165	62.0075	0.629467	3.15729	0.00159241
PF3D7_1035800	probable protein unknown function	1.95356	3.28734e-05	1646.98	0.38152	5.12048	3.04763e-07
PF3D7_1372200	histidine-rich protein III	1.87326	0.00488597	13791.1	0.4952	3.78283	0.000155055
PF3D7_1353200	membrane associated histidine-rich protein 2	1.85621	0.000693848	1649.27	0.424103	4.37679	1.20441e-05
PF3D7_0101300	Pfmc-2TM Maurer's cleft two transmembrane protein	1.82755	7.55941e-06	9846.08	0.335512	5.44704	5.12137e-08
PF3D7_1300100	erythrocyte membrane protein 1 PfEMP1	1.82753	0.000229811	460.214	0.393229	4.64751	3.35969e-06
PF3D7_0800900	Plasmodium exported protein (hyp7) unknown function pseudogene	1.82114	0.0107943	51.7252	0.520529	3.49864	0.000467642
PF3D7_0114500	Plasmodium exported protein (hyp10) unknown function	1.81429	7.78598e-05	1339.8	0.368677	4.92109	8.60636e-07
PF3D7_0401800	Plasmodium exported protein (PHISTb) unknown function	1.75861	0.00214145	7647.04	0.434384	4.04852	5.15415e-05
PF3D7_1110000	conserved Plasmodium protein unknown function	1.6394	0.00488597	1131.87	0.433226	3.78417	0.000154223
PF3D7_1036300	duffy binding-like merozoite surface protein 2	1.60749	0.00156469	141.887	0.388191	4.14097	3.45846e-05
PF3D7_1478000	Plasmodium exported protein (PHISTa) unknown function	1.59485	0.0375064	1480.33	0.530925	3.0039	0.00266539
PF3D7_0800800	Plasmodium exported protein (hyp7) unknown function	1.58713	0.00876948	795.007	0.44366	3.57735	0.00034709
PF3D7_0831000	Plasmodium exported protein (PHISTb) unknown function	1.44775	0.0360632	261.349	0.47882	3.02358	0.00249807
PF3D7_1001500	early transcribed membrane protein 10.1	1.42008	0.0261087	7572.86	0.449521	3.15909	0.00158263
PF3D7_1353100	Plasmodium exported protein unknown function	1.41999	0.00511144	1871.35	0.376774	3.7688	0.000164033
PF3D7_1478900	non-coding RNA	1.33536	0.000601948	10338.4	0.302597	4.41299	1.01952e-05
PF3D7_0102600	serine/threonine protein kinase FIKK family	1.32535	0.0109241	1043.99	0.379402	3.49326	0.000477162
PF3D7_1401500	esterase putative	1.31342	0.0458436	761.47	0.451325	2.91015	0.00361257
PF3D7_1356700	DnaJ protein putative	1.27242	0.0217935	343.358	0.393872	3.23054	0.00123557
PF3D7_1317700	conserved Plasmodium protein unknown function	1.2422	0.0350602	548.307	0.408886	3.038	0.00238152
PF3D7_0903100	protein RER1 putative	1.22069	0.0161786	1517.12	0.364582	3.34819	0.000813403
PF3D7_1401400	early transcribed membrane protein 14.1	1.20865	0.0223877	1417.64	0.375131	3.22194	0.00127325
PF3D7_1309000	conserved protein unknown function	1.1971	0.0291224	2007.9	0.384273	3.11523	0.001838
PF3D7_1334700	MSP7-like protein	1.17966	0.0191904	1475.94	0.359713	3.27945	0.00104009
PF3D7_0418400	conserved Plasmodium protein unknown function	1.12825	0.0253679	1196.68	0.35591	3.17004	0.00152416
PF3D7_0823100	RWD domain-containing protein putative	1.11416	0.0183713	1944.56	0.338069	3.29566	0.000981919
PF3D7_0501200	parasite-infected erythrocyte surface protein	1.11036	0.0485516	14653.5	0.384762	2.88583	0.00390387
PF3D7_0603300	dihydroorotate dehydrogenase	1.08212	0.0412105	2964.32	0.366329	2.95396	0.00313726
PF3D7_1445500	conserved Plasmodium protein unknown function	1.06639	0.0401892	723.561	0.359974	2.96242	0.00305234
PF3D7_0702400	small exported membrane protein 1	1.06589	0.0495086	3660.62	0.370769	2.87482	0.0040426
PF3D7_0532300	Plasmodium exported protein (PHISTb) unknown function	1.06378	0.0315731	19077.9	0.345679	3.07737	0.00208836
PF3D7_1421200	40S ribosomal protein S25	1.04577	0.0369918	12871.2	0.347067	3.01318	0.00258527
PF3D7_1477500	Plasmodium exported protein (PHISTb) unknown function	1.01736	0.0375999	5855.34	0.339055	3.00056	0.00269481
PF3D7_1223800	citrate/oxoglutarate carrier protein putative	1.00921	0.0425262	711.612	0.342943	2.9428	0.00325259
PF3D7_1345100	thioredoxin 2	1.00388	0.0393367	1113.28	0.337292	2.9763	0.00291746
PF3D7_0904500	prefoldin subunit 4 putative	0.985389	0.0197673	905.749	0.301577	3.26745	0.0010852
PF3D7_0308500	activator of Hsp90 ATPase putative	0.976775	0.0197673	5323.35	0.298947	3.26738	0.00108546
PF3D7_0415000	arsenical pump-driving ATPase putative	0.936541	0.031106	870.417	0.303223	3.08863	0.00201084
PF3D7_1363900	unspecified product	0.916305	0.0440766	423.004	0.312861	2.92879	0.00340281
PF3D7_1129100	parasitophorous vacuolar protein 1	0.915727	0.0389646	18458	0.306914	2.98366	0.00284819
PF3D7_0701600	Pfmc-2TM Maurer's cleft two transmembrane protein	0.91281	0.0399283	10324.3	0.30747	2.96878	0.00298982
PF3D7_1228700	conserved Plasmodium protein unknown function	-0.866006	0.0401775	2015.89	0.292251	-2.96323	0.00304429
PF3D7_0515600	gamete egress protein GEP putative	-0.893026	0.0379011	750.265	0.297936	-2.99738	0.00272315
PF3D7_0908500	conserved Plasmodium protein unknown function	-0.92069	0.0471992	1055.74	0.317676	-2.89821	0.00375305
PF3D7_1216500	male development gene 1	-0.925431	0.045692	5145.64	0.317811	-2.91189	0.00359247
PF3D7_1416400	conserved protein unknown function	-0.938501	0.0392962	1482.72	0.315179	-2.97768	0.00290441
PF3D7_0302500	cytoadherence linked asexual protein 3.1	-0.94177	0.0395255	4783.86	0.316658	-2.9741	0.00293851
PF3D7_0609900	conserved Plasmodium protein unknown function	-0.942659	0.0386155	788.513	0.315563	-2.98723	0.00281518
PF3D7_1128600	CCR4-NOT transcription complex subunit 2 putative	-0.94355	0.0330087	965.804	0.308261	-3.06088	0.00220686
PF3D7_0817700	rhoptry neck protein 5	-0.959028	0.0386155	2847.21	0.321037	-2.98728	0.00281473
PF3D7_1474400	conserved Plasmodium protein unknown function	-0.980721	0.0448351	1913.2	0.335625	-2.92207	0.00347714
PF3D7_0528400	palmitoyltransferase DHHC7	-0.986661	0.047464	2286.89	0.340728	-2.89575	0.00378257
mal_mito_3	unspecified product	-1.00884	0.0491838	9823.04	0.350187	-2.88087	0.00396579
PF3D7_0817600	conserved protein unknown function	-1.00893	0.0380763	1865.57	0.336874	-2.99499	0.00274455
PF3D7_0822400	conserved Plasmodium protein unknown function	-1.01692	0.0392962	1522.14	0.34155	-2.97736	0.00290746
PF3D7_1143600	conserved Plasmodium protein unknown function	-1.01962	0.0496411	432.206	0.354862	-2.87329	0.00406227
PF3D7_1230100	thioredoxin-like associated protein 1 putative	-1.03213	0.0353569	279.726	0.340112	-3.03467	0.00240797
PF3D7_1118700	myosin light chain B	-1.03654	0.0294756	1876.6	0.333381	-3.10918	0.00187606
PF3D7_1452800	conserved Plasmodium protein unknown function	-1.04004	0.02131	1203.77	0.320836	-3.24166	0.00118837
PF3D7_0728500	conserved Plasmodium protein unknown function	-1.04807	0.0397888	305.611	0.352816	-2.97059	0.00297228
mal_mito_1	unspecified product	-1.05487	0.0374155	5548.02	0.350669	-3.00817	0.00262823
PF3D7_1401900	conserved protein unknown function	-1.06415	0.013326	1142.57	0.311523	-3.41596	0.000635574
PF3D7_1322400	conserved Plasmodium protein unknown function	-1.06602	0.0227874	387.559	0.33157	-3.21507	0.00130411
PF3D7_1035100	probable protein unknown function	-1.07296	0.0392962	762.16	0.360223	-2.9786	0.00289565
PF3D7_1241400	RNA-binding protein putative	-1.07551	0.0275543	818.152	0.342896	-3.13654	0.00170956
PF3D7_0517500	UTP--glucose-1-phosphate uridylyltransferase putative	-1.07615	0.0235052	357.744	0.335931	-3.20348	0.00135776
PF3D7_1036800	acetyl-CoA transporter putative	-1.07928	0.00752274	823.226	0.29727	-3.63064	0.000282717
PF3D7_1243700	ubiquitin-conjugating enzyme E2 putative	-1.09045	0.013374	851.654	0.319454	-3.41348	0.000641398
PF3D7_0802800	serine/threonine protein phosphatase 2B catalytic subunit A	-1.09051	0.0178836	1321.14	0.329326	-3.31133	0.000928523
PF3D7_1006300	conserved Plasmodium protein unknown function	-1.10442	0.0247159	213.369	0.347184	-3.18106	0.00146736
PF3D7_1248400	conserved Plasmodium protein unknown function	-1.10845	0.00765225	598.341	0.305901	-3.62355	0.000290592
PF3D7_1004100	conserved Plasmodium protein unknown function	-1.10908	0.024819	413.658	0.348973	-3.17812	0.00148232
PF3D7_1104500	WD repeat-containing protein putative	-1.11016	0.0453366	224.767	0.380713	-2.91601	0.00354543
PF3D7_1332200	conserved protein unknown function	-1.11749	0.049425	1020.81	0.388552	-2.87604	0.00402696
PF3D7_1131600	kelch domain-containing protein putative	-1.12116	0.0267648	257.392	0.356006	-3.14928	0.00163671
PF3D7_1369300	conserved Plasmodium protein unknown function	-1.12431	0.0375999	219.478	0.374603	-3.00134	0.00268797
PF3D7_0504300	conserved Plasmodium protein unknown function	-1.12767	0.0374922	298.983	0.375235	-3.00525	0.00265366
PF3D7_1423300	serine/threonine protein phosphatase 7	-1.12856	0.00647524	1657.86	0.305751	-3.6911	0.000223288
PF3D7_1128300	ATP-dependent 6-phosphofructokinase	-1.13313	0.037191	1078.28	0.37636	-3.01077	0.00260583
PF3D7_0625000	sphingomyelin synthase 1 putative	-1.13443	0.016403	301.896	0.339305	-3.34339	0.000827607
PF3D7_0916000	major facilitator superfamily domain-containing protein putative	-1.13654	0.0119436	1566.55	0.329111	-3.45337	0.000553634
PF3D7_1145000	conserved Plasmodium protein unknown function	-1.13751	0.0178725	261.398	0.343179	-3.31462	0.000917683
PF3D7_1449600	conserved protein unknown function	-1.13794	0.0344788	439.933	0.373559	-3.04621	0.00231744
PF3D7_0933100	conserved Plasmodium protein unknown function	-1.13802	0.00582953	627.486	0.305517	-3.7249	0.000195392
PF3D7_1435200	conserved protein unknown function	-1.14162	0.0117931	1731.19	0.329554	-3.46413	0.000531941
PF3D7_1454300	SNF1-related serine/threonine protein kinase KIN	-1.14435	0.0286423	404.835	0.366493	-3.12244	0.00179359
PF3D7_1122600	conserved Plasmodium protein unknown function	-1.14521	0.0107943	497.013	0.327324	-3.49869	0.000467543
PF3D7_1007300	RING zinc finger protein putative	-1.14626	0.0315177	209.244	0.372039	-3.08101	0.00206298
PF3D7_1328600	conserved Plasmodium protein unknown function	-1.14963	0.0360632	474.712	0.380029	-3.02512	0.00248536
PF3D7_0815900	dihydrolipoyl dehydrogenase apicoplast	-1.15064	0.0119436	323.18	0.333032	-3.45504	0.000550209
PF3D7_0818100	zinc finger protein putative	-1.15124	0.0148289	382.466	0.340988	-3.37619	0.000734968
PF3D7_0308100	zinc finger protein putative	-1.1526	0.0453366	2022.76	0.395302	-2.91575	0.00354836
PF3D7_0624300	CPW-WPC family protein	-1.15532	0.00806266	951.631	0.320461	-3.60519	0.000311927
PF3D7_0311700	plasmepsin VI	-1.15989	0.011503	1199.21	0.333973	-3.47302	0.000514641
PF3D7_0612500	conserved Plasmodium protein unknown function	-1.16018	0.0148289	237.714	0.343438	-3.37814	0.000729779
PF3D7_0508100	SET domain protein putative	-1.16107	0.040165	4204.48	0.391719	-2.96405	0.00303618
PF3D7_1035900	merozoites-associated armadillo repeats protein	-1.1611	0.00304075	960.687	0.294897	-3.9373	8.24021e-05
PF3D7_0912200	conserved protein unknown function	-1.16157	0.00551382	407.471	0.310222	-3.74433	0.000180878
PF3D7_1231200	conserved Plasmodium protein unknown function	-1.16493	0.0360632	176.528	0.38501	-3.02572	0.00248045
PF3D7_1023800	conserved Plasmodium protein unknown function	-1.16575	0.0440766	301.264	0.398125	-2.9281	0.00341045
PF3D7_1247700	conserved Plasmodium protein unknown function	-1.16648	0.0429595	190.363	0.396906	-2.93894	0.00329338
PF3D7_1421800	conserved Plasmodium protein unknown function	-1.17692	0.0116797	577.481	0.339385	-3.4678	0.000524744
PF3D7_1020300	cytoplasmic dynein intermediate chain putative	-1.1798	0.0245063	370.35	0.370232	-3.18666	0.00143927
PF3D7_1037800	dynein intermediate chain putative	-1.18077	0.0072177	654.172	0.323668	-3.64811	0.00026418
PF3D7_0903600	unspecified product	-1.19126	0.0248646	2278.71	0.374995	-3.17672	0.00148948
PF3D7_1469900	protein MGET	-1.20191	0.0293476	1832.31	0.386224	-3.11195	0.00185855
PF3D7_1308000	conserved Plasmodium membrane protein unknown function	-1.20402	0.0103851	1720.02	0.342483	-3.51557	0.000438808
PF3D7_1430800	PhIL1 interacting protein PIP3	-1.21391	0.0170399	426.794	0.364551	-3.32987	0.000868856
PF3D7_0822500	dynein light chain 1	-1.21414	0.00566031	371.069	0.325069	-3.73502	0.000187701
PF3D7_0615200	conserved protein unknown function	-1.21868	0.0245063	394.872	0.382599	-3.18527	0.00144618
PF3D7_1329700	apicoplast calcium binding protein 1	-1.21904	0.0315177	401.029	0.3955	-3.08229	0.00205418
PF3D7_1471500	transmembrane protein 43 putative	-1.22443	0.00729483	518.504	0.336309	-3.64078	0.000271817
PF3D7_1403200	EGF domain-containing protein putative	-1.23209	0.0318688	134.782	0.400838	-3.07379	0.0021136
PF3D7_0310100	calcium-dependent protein kinase 3	-1.23309	0.0196448	181.029	0.376916	-3.27153	0.00106967
PF3D7_1440900	conserved Plasmodium protein unknown function	-1.23428	0.031106	441.923	0.399464	-3.08985	0.00200258
PF3D7_1007200	rho GTPase-activating protein putative	-1.23898	0.0138127	916.873	0.364339	-3.40064	0.000672291
PF3D7_1430500	conserved Plasmodium protein unknown function	-1.24375	0.0491838	89.1116	0.431804	-2.88036	0.00397224
PF3D7_1418100	liver specific protein 1 putative	-1.24432	0.0375064	93.0996	0.414277	-3.0036	0.00266804
PF3D7_1362100	14-3-3 protein	-1.24435	0.0035951	699.366	0.31996	-3.88907	0.000100629
PF3D7_0922000	dynein intermediate chain putative	-1.24485	0.00465666	271.337	0.32768	-3.79899	0.000145287
PF3D7_1014100	merozoite surface protein MSA180	-1.25083	0.00934589	555.285	0.351869	-3.55482	0.000378235
PF3D7_0812900	conserved Plasmodium protein unknown function	-1.25106	0.0374922	223.155	0.416217	-3.00578	0.00264897
PF3D7_1221100	conserved Plasmodium protein unknown function	-1.2595	0.0183713	572.158	0.382032	-3.29685	0.00097775
PF3D7_0214900	rhoptry neck protein 6	-1.26229	0.0207253	4225.22	0.388158	-3.252	0.00114597
PF3D7_1025900	conserved protein unknown function	-1.26297	0.0107107	5411.09	0.360549	-3.50291	0.000460202
PF3D7_1453100	dynactin subunit 4 putative	-1.26325	0.0122839	284.089	0.366939	-3.44268	0.000575978
PF3D7_0826200	alpha/beta hydrolase putative	-1.2635	0.0315177	284.568	0.410195	-3.08024	0.00206833
PF3D7_1431100	PhIL1 interacting protein PIP2	-1.26358	0.00131362	1336.35	0.300997	-4.19796	2.69328e-05
PF3D7_1338800	CPW-WPC family protein	-1.26456	0.00109791	930.899	0.29749	-4.25077	2.13041e-05
PF3D7_1425500	conserved Plasmodium protein unknown function	-1.26532	0.011806	239.827	0.365406	-3.46278	0.000534629
PF3D7_0604400	conserved protein unknown function	-1.26851	0.0315177	88.7891	0.411874	-3.07986	0.00207099
PF3D7_1230300	subpellicular microtubule protein 2 putative	-1.27232	0.00580015	309.76	0.341331	-3.72752	0.000193373
PF3D7_0819800	conserved Plasmodium protein unknown function	-1.27265	0.0381097	1339.6	0.425147	-2.99344	0.00275852
PF3D7_0515400	conserved protein unknown function	-1.27343	0.00382114	528.956	0.329597	-3.86361	0.000111725
PF3D7_1028900	inner membrane complex protein 1m putative	-1.2738	0.00892081	193.282	0.356851	-3.56954	0.000357607
PF3D7_1146800	conserved Plasmodium protein unknown function	-1.27908	0.0156215	1014.77	0.380583	-3.36085	0.000777037
PF3D7_0707300	rhoptry-associated membrane antigen	-1.2798	0.0180889	12470.3	0.387288	-3.30453	0.000951369
PF3D7_1207700	41-3 protein	-1.289	0.00798927	525.143	0.357187	-3.60876	0.000307663
PF3D7_0927500	dynein light chain putative	-1.29067	0.030642	269.699	0.41699	-3.09522	0.00196669
PF3D7_1335900	thrombospondin-related anonymous protein	-1.29518	0.0119436	116.633	0.374967	-3.45412	0.000552093
PF3D7_1327100	conserved protein unknown function	-1.29592	0.0245063	354.214	0.406653	-3.18679	0.00143859
PF3D7_0728700	alpha/beta hydrolase putative	-1.30122	0.013326	814.428	0.380977	-3.41547	0.000636719
PF3D7_1013800	conserved Plasmodium protein unknown function	-1.30212	0.0360632	3470.36	0.430729	-3.02307	0.00250226
PF3D7_1454900	conserved protein unknown function	-1.30297	0.0055601	303.5	0.348307	-3.74087	0.000183387
PF3D7_0509700	conserved Plasmodium protein unknown function	-1.30424	0.00176119	528.305	0.317333	-4.11002	3.95633e-05
PF3D7_0424100	reticulocyte binding protein homologue 5	-1.3061	0.0107107	222.435	0.372797	-3.50352	0.000459159
PF3D7_0302200	cytoadherence linked asexual protein 3.2	-1.30684	0.0239047	497.633	0.408791	-3.19685	0.00138936
PF3D7_0517600	F-actin-capping protein subunit beta putative	-1.30845	0.0389665	189.035	0.438651	-2.9829	0.00285527
PF3D7_0618000	conserved Plasmodium membrane protein unknown function	-1.31135	0.00348076	861.001	0.336107	-3.90158	9.55674e-05
PF3D7_1462500	conserved Plasmodium protein unknown function	-1.3117	0.0494243	152.799	0.455747	-2.87812	0.00400047
PF3D7_1348800	E1-E2 ATPase putative	-1.31243	0.0121922	287.083	0.380885	-3.44574	0.000569504
PF3D7_0517800	doublecortin domain-containing protein putative	-1.32671	0.011217	160.615	0.380801	-3.48401	0.000493954
PF3D7_1029900	conserved Plasmodium protein unknown function	-1.3311	0.0468079	7995.02	0.458761	-2.90152	0.00371359
PF3D7_0506400	conserved Plasmodium protein unknown function	-1.33161	0.0479931	178.975	0.460738	-2.89016	0.0038504
PF3D7_0622100	conserved Plasmodium protein unknown function	-1.33916	0.0207253	415.698	0.411897	-3.25121	0.00114915
PF3D7_1035600	merozoite surface protein	-1.33958	0.0158618	364.836	0.399319	-3.35465	0.000794648
PF3D7_0215200	conserved Plasmodium protein unknown function	-1.34356	0.0025595	329.453	0.336202	-3.9963	6.43411e-05
PF3D7_1474000	conserved Plasmodium protein unknown function	-1.34412	0.0386155	2794.29	0.449966	-2.98716	0.00281579
PF3D7_0827400	conserved Plasmodium protein unknown function	-1.34439	0.00823355	145.944	0.373839	-3.59617	0.000322942
PF3D7_1313500	conserved Plasmodium membrane protein unknown function	-1.34584	0.0454501	367.112	0.461813	-2.91426	0.00356535
PF3D7_1036500	conserved Plasmodium protein unknown function	-1.35498	0.000723168	871.105	0.310483	-4.36411	1.27641e-05
PF3D7_1413600	conserved Plasmodium protein unknown function	-1.35881	0.0380763	149.977	0.453774	-2.99446	0.00274931
PF3D7_0405900	apical sushi protein	-1.36767	0.0123993	3075.37	0.397678	-3.43912	0.000583599
PF3D7_1227300	conserved Plasmodium protein unknown function	-1.36861	0.0236439	540.189	0.427572	-3.2009	0.00136999
PF3D7_0304100	inner membrane complex protein 1e putative	-1.36906	0.000815092	683.97	0.316085	-4.33131	1.48225e-05
PF3D7_1423100	ankyrin-repeat protein putative	-1.36932	0.00369565	497.611	0.353258	-3.87625	0.000106079
PF3D7_0114000	exported protein family 1	-1.37209	0.00882804	2004.92	0.383862	-3.57444	0.000350981
PF3D7_1332100	conserved protein unknown function	-1.38269	0.0139281	276.204	0.406989	-3.39736	0.000680386
PF3D7_1206900	conserved Plasmodium protein unknown function	-1.38389	0.00109791	689.776	0.325745	-4.24839	2.15315e-05
PF3D7_0611600	basal complex transmembrane protein 1	-1.38513	0.0459852	2101.19	0.476238	-2.90848	0.00363192
PF3D7_1455800	LCCL domain-containing protein	-1.38702	0.0315177	719.393	0.450462	-3.07911	0.00207623
PF3D7_0613900	myosin E putative	-1.38757	0.0182339	1953.78	0.420304	-3.30134	0.000962245
PF3D7_0712000	erythrocyte membrane protein 1 PfEMP1	-1.39409	0.0164224	100.069	0.417132	-3.34209	0.000831512
PF3D7_1121400	WD repeat-containing protein putative	-1.39494	0.0375999	196.368	0.464828	-3.00099	0.00269104
PF3D7_1451600	LCCL domain-containing protein	-1.39508	0.0177479	128.185	0.420516	-3.31755	0.000908118
PF3D7_0930200	leucine-rich repeat protein	-1.39613	0.00524037	662.182	0.371436	-3.75874	0.00017077
PF3D7_0410500	conserved Plasmodium protein unknown function	-1.40011	0.00647524	361.128	0.379398	-3.69035	0.000223942
PF3D7_0627000	conserved Plasmodium protein unknown function	-1.40074	0.0256228	149.729	0.442422	-3.16606	0.00154518
PF3D7_0828600	folate transporter 1	-1.40153	0.0020625	668.432	0.344949	-4.063	4.84464e-05
PF3D7_0417000	conserved Plasmodium protein unknown function	-1.40255	0.012011	136.717	0.406441	-3.45081	0.000558899
PF3D7_1222600	AP2 domain transcription factor AP2-G	-1.40987	0.00320745	1080.75	0.359395	-3.92289	8.74915e-05
PF3D7_1367200	CLAMP domain-containing protein putative	-1.41101	0.0180889	113.457	0.426917	-3.30513	0.000949336
PF3D7_0528900	conserved protein unknown function	-1.41626	0.00109791	478.187	0.332895	-4.25439	2.09623e-05
PF3D7_0510800	WD repeat-containing protein putative	-1.42341	0.0270032	450.771	0.452597	-3.14499	0.00166092
PF3D7_1346000	dynactin subunit 2 putative	-1.43083	0.003485	226.262	0.366907	-3.89972	9.6305e-05
PF3D7_1020100	flagellar outer arm dynein-associated protein putative	-1.43336	0.02131	299.519	0.442196	-3.24147	0.00118916
PF3D7_1143100	AP2 domain transcription factor AP2-O putative	-1.43395	0.0497514	1145.53	0.499334	-2.87172	0.00408249
PF3D7_1127700	conserved Plasmodium protein unknown function	-1.44131	0.0101381	152.281	0.408771	-3.52596	0.000421944
PF3D7_1034300	thioredoxin-like associated protein 2 putative	-1.44295	0.0451465	54.5717	0.494417	-2.91848	0.00351738
PF3D7_0322600	conserved Plasmodium protein unknown function	-1.44528	0.0430065	131.575	0.491948	-2.93788	0.00330466
PF3D7_1216700	perforin-like protein 2	-1.4465	0.00109791	684.715	0.340428	-4.24905	2.14681e-05
PF3D7_0902100	serine/threonine protein kinase FIKK family	-1.44702	0.00980723	235.939	0.409049	-3.53752	0.000403899
PF3D7_1204400	sexual stage-specific protein G37 putative	-1.44796	0.000601446	542.664	0.327928	-4.41546	1.00795e-05
PF3D7_0825900	conserved Plasmodium protein unknown function	-1.44822	0.00697708	239.914	0.395447	-3.66223	0.000250026
PF3D7_0322800	conserved Plasmodium protein unknown function	-1.45486	0.00464759	162.393	0.382769	-3.80089	0.000144175
PF3D7_1238400	conserved protein unknown function	-1.46279	0.0278747	444.779	0.467002	-3.1323	0.0017344
PF3D7_0607700	conserved Plasmodium protein unknown function	-1.46476	0.0478621	2979.49	0.506536	-2.89172	0.00383136
PF3D7_0317100	6-cysteine protein	-1.46638	0.00228297	458.271	0.364014	-4.02835	5.61687e-05
PF3D7_0421700	conserved Plasmodium protein unknown function	-1.46808	0.0362689	120.574	0.48613	-3.01994	0.00252828
PF3D7_0822900	conserved Plasmodium protein unknown function	-1.46812	0.00134777	1319.45	0.350697	-4.1863	2.83539e-05
PF3D7_1362600	conserved protein unknown function	-1.47205	0.0126805	960.31	0.429044	-3.431	0.000601357
PF3D7_0708600	inner membrane complex protein 1d putative	-1.47364	0.00365548	127.873	0.379614	-3.88195	0.000103623
PF3D7_1213500	integral membrane protein GPR180 putative	-1.47884	0.0114063	330.897	0.425143	-3.47845	0.000504323
PF3D7_1243900	double C2-like domain-containing protein	-1.48124	0.0374922	1548.58	0.492794	-3.0058	0.00264883
PF3D7_1476100	early transcribed membrane protein 14.2	-1.48747	0.031106	59.9513	0.481647	-3.08829	0.0020131
PF3D7_1477900	acyl-CoA synthetase pseudogene	-1.49696	0.0350602	110.441	0.492675	-3.03843	0.00237817
PF3D7_1129300	conserved Plasmodium protein unknown function	-1.50237	0.00652336	1246.03	0.407463	-3.68714	0.000226788
PF3D7_1463900	rhoptry neck protein 11 putative	-1.50245	0.0126179	1551.54	0.437604	-3.43337	0.000596138
PF3D7_1016000	conserved Plasmodium protein unknown function	-1.50252	0.00147588	449.74	0.361354	-4.15802	3.21015e-05
PF3D7_1231300	conserved Plasmodium protein unknown function	-1.5058	0.0020625	216.941	0.370386	-4.06548	4.79339e-05
PF3D7_0525900	NIMA related kinase 2	-1.51782	0.0315177	467.812	0.493008	-3.0787	0.00207908
PF3D7_1114900	filamin domain-containing protein putative	-1.52099	0.0401522	904.07	0.513004	-2.96488	0.00302806
PF3D7_0722200	rhoptry-associated leucine zipper-like protein 1	-1.52303	0.0271081	3480.37	0.484578	-3.14301	0.00167221
PF3D7_1229800	myosin J putative	-1.52799	0.0178836	1073.54	0.461295	-3.31239	0.00092503
PF3D7_1341800	inner membrane complex protein 1k putative	-1.52862	0.000218314	319.324	0.327525	-4.66719	3.05353e-06
PF3D7_1347300	conserved Plasmodium membrane protein unknown function	-1.52919	0.0020625	1835.8	0.376155	-4.0653	4.797e-05
PF3D7_0621400	Pf77 protein	-1.53355	0.000196861	479.463	0.325876	-4.70594	2.527e-06
PF3D7_0903800	LCCL domain-containing protein	-1.53706	0.00287856	160.029	0.388459	-3.95682	7.59542e-05
PF3D7_1465800	dynein beta chain putative	-1.54904	0.0461942	854.809	0.532984	-2.90636	0.00365666
PF3D7_1113900	mitogen-activated protein kinase 2	-1.55133	0.00276757	139.851	0.390332	-3.97439	7.05584e-05
PF3D7_1019100	conserved Plasmodium protein unknown function	-1.55273	0.0391873	1529.36	0.520975	-2.98043	0.00287844
PF3D7_0404500	6-cysteine protein P52	-1.56141	0.00116045	169.924	0.368961	-4.23191	2.31717e-05
PF3D7_1217400	conserved protein unknown function	-1.56336	0.00875485	1181.47	0.436819	-3.57897	0.000344949
PF3D7_1473400	conserved protein unknown function	-1.56924	0.00176119	398.947	0.381801	-4.11011	3.95477e-05
PF3D7_0307300	microtubule-associated protein RP/EB family putative	-1.57452	0.00647524	95.6722	0.426662	-3.69033	0.000223961
PF3D7_0312900	hypothetical protein	-1.5771	0.000667441	155.535	0.359387	-4.38831	1.14235e-05
PF3D7_0607100	MYND-type zinc finger protein putative	-1.5869	0.00144332	310.574	0.381008	-4.16499	3.11361e-05
PF3D7_0216000	DEAD/DEAH box helicase putative	-1.58945	0.0245063	1894.02	0.49873	-3.18699	0.0014376
PF3D7_1033800	plasmepsin VII	-1.59434	0.0293476	218.088	0.512437	-3.1113	0.00186268
PF3D7_1417000	inner membrane complex protein 1l	-1.5947	0.00892081	128.056	0.446774	-3.56936	0.00035785
PF3D7_0904200	PH domain-containing protein putative	-1.60173	1.28412e-05	1706.26	0.300536	-5.32957	9.84436e-08
PF3D7_0530900	formin 1	-1.60435	0.0180889	1289.38	0.485393	-3.30527	0.000948858
PF3D7_1231400	amino acid transporter putative	-1.60662	0.0430231	1432.32	0.547021	-2.93704	0.0033136
PF3D7_1141000	conserved Plasmodium protein unknown function	-1.60665	0.00771336	215.79	0.443792	-3.62028	0.000294287
PF3D7_1210200	zinc finger protein putative	-1.61495	0.000467689	363.919	0.36068	-4.47751	7.55173e-06
PF3D7_0603900	conserved Plasmodium protein unknown function	-1.61576	0.0037483	260.562	0.417369	-3.87129	0.000108259
PF3D7_0518800	secreted ookinete protein putative	-1.61578	0.00212547	678.637	0.398759	-4.05202	5.07778e-05
PF3D7_0320200	CPW-WPC family protein	-1.62204	0.011503	255.052	0.467049	-3.47296	0.000514753
PF3D7_1003000	guanylate cyclase organizer UGO putative	-1.62214	0.00677177	1045.32	0.441708	-3.67243	0.000240254
PF3D7_1321100	protein kinase domain-containing protein putative	-1.63067	0.00420434	4122.66	0.425287	-3.83429	0.000125928
PF3D7_0213600	conserved Plasmodium protein unknown function	-1.63456	0.0118298	1037.05	0.472399	-3.46013	0.000539923
PF3D7_0930000	procollagen lysine 5-dioxygenase putative	-1.63598	0.00519425	276.478	0.434706	-3.7634	0.000167616
PF3D7_0616500	TRAP-like protein	-1.63675	0.00431321	97.8755	0.428061	-3.82364	0.000131496
PF3D7_1014900	protein KIC8	-1.63876	0.0290888	4087.54	0.52585	-3.11641	0.00183069
PF3D7_1038300	conserved Plasmodium protein unknown function	-1.63925	0.0107107	119.273	0.467954	-3.50301	0.000460035
PF3D7_1145200	serine/threonine protein kinase putative	-1.64497	0.0178836	5470.38	0.496695	-3.31183	0.000926879
PF3D7_1314800	ubiquitin-like protein putative	-1.64768	0.00412938	111.865	0.429065	-3.84018	0.000122946
PF3D7_1438800	OST-HTH associated domain protein putative	-1.64852	0.00287856	813.605	0.416581	-3.95727	7.58121e-05
PF3D7_1447500	inner membrane complex protein putative	-1.64893	0.0072177	89.8082	0.451847	-3.64931	0.000262948
PF3D7_0902900	conserved Plasmodium protein unknown function	-1.65072	0.00220689	106.93	0.408619	-4.03974	5.35099e-05
PF3D7_1461800	conserved Plasmodium protein unknown function	-1.65177	0.0346283	2320.19	0.542753	-3.04332	0.00233984
PF3D7_1206500	Tat binding protein 1(TBP-1)-interacting protein putative	-1.65542	0.0072177	1453.4	0.453524	-3.65012	0.000262114
PF3D7_0304700	conserved Plasmodium protein unknown function	-1.65843	0.0170284	368.547	0.497873	-3.33104	0.000865231
PF3D7_0703800	conserved Plasmodium protein unknown function	-1.6625	0.00457799	240.326	0.436638	-3.80749	0.000140384
PF3D7_0513700	secreted ookinete protein putative	-1.66355	0.00778369	496.428	0.45996	-3.61672	0.000298359
PF3D7_1239400	conserved protein unknown function	-1.66441	0.00819068	110.578	0.462348	-3.5999	0.00031834
PF3D7_0712600	erythrocyte membrane protein 1 PfEMP1	-1.6669	0.0217364	86.6218	0.51572	-3.23219	0.00122846
PF3D7_1030400	conserved protein unknown function	-1.66748	0.00208048	528.423	0.410835	-4.05877	4.9332e-05
PF3D7_1207400	conserved Plasmodium protein unknown function	-1.67078	0.0216341	44.2151	0.51656	-3.23444	0.00121882
PF3D7_1325200	lactate dehydrogenase putative	-1.6712	0.00232458	1013.55	0.415472	-4.02241	5.76069e-05
PF3D7_1121800	peptidase M16 putative	-1.6727	0.0118298	157.25	0.483381	-3.46042	0.000539336
PF3D7_1413200	conserved Plasmodium protein unknown function	-1.67336	0.0183713	2230.56	0.507836	-3.29509	0.000983913
PF3D7_1435600	conserved Plasmodium protein unknown function	-1.67463	0.049425	2636.83	0.582254	-2.87611	0.00402607
PF3D7_1146300	conserved Plasmodium protein unknown function	-1.67485	0.0183211	66.8065	0.507677	-3.29905	0.000970114
PF3D7_0104700	major facilitator superfamily-related transporter putative	-1.67569	0.0497514	52.7663	0.583617	-2.87121	0.00408903
PF3D7_0701100	rifin	-1.68386	0.0297656	186.477	0.542225	-3.10546	0.00189982
PF3D7_0302300	erythrocyte membrane protein 1 (PfEMP1) pseudogene	-1.68615	0.00958828	153.669	0.475624	-3.54514	0.000392401
PF3D7_1247800	dipeptidyl aminopeptidase 2	-1.68993	3.40916e-05	868.657	0.330938	-5.10648	3.28213e-07
PF3D7_1362900	conserved Plasmodium protein unknown function	-1.69484	0.0235052	627.19	0.529061	-3.2035	0.0013577
PF3D7_0417600	conserved Plasmodium protein unknown function	-1.69886	0.00946241	519.297	0.478497	-3.55041	0.000384637
PF3D7_0906400	dynein intermediate light chain putative	-1.70027	0.000693848	471.752	0.388602	-4.37537	1.21229e-05
PF3D7_0314800	conserved Plasmodium protein unknown function	-1.70091	0.0256228	510.409	0.537342	-3.16542	0.00154861
PF3D7_1003400	conserved Plasmodium protein unknown function	-1.70436	0.024819	1576.9	0.536164	-3.17881	0.00147883
PF3D7_1004600	conserved Plasmodium membrane protein unknown function	-1.70961	0.000467689	2669.79	0.382108	-4.47416	7.67113e-06
PF3D7_1354000	conserved Plasmodium protein unknown function	-1.71277	0.00524037	102.323	0.455713	-3.75844	0.000170973
PF3D7_1477600	surface-associated interspersed protein 14.1 (SURFIN 14.1)	-1.71824	0.0261165	506.32	0.544081	-3.15806	0.00158825
PF3D7_1303900	Sld5 domain-containing protein putative	-1.71888	0.00958828	819.698	0.484926	-3.54462	0.000393173
PF3D7_0522900	zinc finger protein putative	-1.72077	0.000724429	501.992	0.394534	-4.36153	1.29155e-05
PF3D7_1202300	dynein heavy chain putative	-1.72717	0.00377459	1438.55	0.446518	-3.86809	0.000109691
PF3D7_1031400	OTU-like cysteine protease	-1.7308	0.00109791	457.569	0.406796	-4.25472	2.09314e-05
PF3D7_1475700	tubulin epsilon chain putative	-1.73344	0.000901741	246.716	0.402683	-4.30472	1.67197e-05
PF3D7_1132100	RNA-binding protein putative	-1.74137	0.00045511	125.867	0.388087	-4.48706	7.22138e-06
PF3D7_0108900	non-coding RNA	-1.74489	0.00123591	115.407	0.413902	-4.21572	2.48988e-05
PF3D7_1347000	WD repeat-containing protein 92 putative	-1.74501	0.00709977	732.426	0.477236	-3.65649	0.000255688
PF3D7_1035300	glutamate-rich protein GLURP	-1.74671	4.98589e-05	1816.96	0.348149	-5.01714	5.24456e-07
PF3D7_1137200	apical exonemal protein	-1.75031	0.00109791	533.879	0.411311	-4.25543	2.08644e-05
PF3D7_0808600	erythrocyte membrane protein 1 PfEMP1	-1.75151	0.00412938	156.428	0.45598	-3.84121	0.000122428
PF3D7_0917400	conserved Plasmodium protein unknown function	-1.75348	0.00647524	880.544	0.47478	-3.69325	0.000221407
PF3D7_1215800	radial spoke head protein 9 putative	-1.75736	0.0360632	42.1568	0.581439	-3.02243	0.00250751
PF3D7_0405200	ag-1 blood stage membrane protein homologue	-1.76442	1.46071e-06	3173.92	0.30536	-5.77816	7.55226e-09
PF3D7_1103500	CPW-WPC family protein	-1.76878	0.000160904	664.079	0.372395	-4.74974	2.03675e-06
PF3D7_0924600	conserved Plasmodium protein unknown function	-1.7711	0.0320779	1785.42	0.576711	-3.07103	0.00213319
PF3D7_0322200	conserved Plasmodium protein unknown function	-1.77155	0.000199491	294.542	0.376892	-4.70042	2.59633e-06
PF3D7_1319600	ACDC domain-containing protein putative	-1.7727	0.00823355	834.617	0.492878	-3.59663	0.000322365
PF3D7_0827200	conserved Plasmodium protein unknown function	-1.77694	0.0075903	591.326	0.489939	-3.62686	0.000286886
PF3D7_1453500	NAD(P) transhydrogenase putative	-1.77763	1.41625e-05	237.162	0.334924	-5.30757	1.11098e-07
PF3D7_1403300	tetratricopeptide repeat protein putative	-1.77829	0.0270032	124.909	0.565304	-3.14571	0.00165682
PF3D7_0320400	oocyst capsule protein Cap380	-1.78034	0.00130152	272.978	0.423685	-4.20203	2.64527e-05
PF3D7_1471700	conserved Plasmodium protein unknown function	-1.78441	0.039567	200.414	0.600195	-2.97304	0.00294865
PF3D7_0408700	perforin-like protein 1	-1.78985	0.00184621	167.134	0.437032	-4.09547	4.21314e-05
PF3D7_0502300	conserved Plasmodium protein unknown function	-1.79556	0.0101381	93.0977	0.50933	-3.52533	0.000422948
PF3D7_0719200	NIMA related kinase 4	-1.80575	0.0101757	568.466	0.512527	-3.52322	0.000426329
PF3D7_0404800	sporozoite-specific protein S10 putative	-1.80907	0.000128689	309.023	0.376371	-4.8066	1.53517e-06
PF3D7_1146700	kinesin-X4 putative	-1.81436	0.0144895	44.5773	0.535916	-3.38553	0.000710398
PF3D7_1213400	kelch domain-containing protein putative	-1.81693	0.000248711	155.185	0.392958	-4.62373	3.76902e-06
PF3D7_1321600	cGMP-specific 3'5'-cyclic phosphodiesterase gamma putative	-1.81699	0.00299405	187.809	0.460803	-3.9431	8.04334e-05
PF3D7_1318900	conserved Plasmodium protein unknown function	-1.81885	0.00299405	182.915	0.46132	-3.94271	8.05652e-05
PF3D7_0628100	HECT-domain (ubiquitin-transferase) putative	-1.82011	0.0421894	6115.61	0.617829	-2.94598	0.00321931
PF3D7_1417400	rap guanine nucleotide exchange factor putative pseudogene	-1.82565	0.0196448	1054.16	0.558134	-3.27099	0.00107173
PF3D7_0417900	conserved Plasmodium protein unknown function	-1.82632	0.011217	612.003	0.524073	-3.48486	0.000492397
PF3D7_0626500	conserved Plasmodium protein unknown function	-1.82814	0.0399783	236.924	0.61602	-2.96767	0.00300069
PF3D7_0800700	surface-associated interspersed protein 8.3 (SURFIN 8.3)	-1.8296	0.0245063	360.55	0.57427	-3.18595	0.00144278
PF3D7_1236500	conserved Plasmodium protein unknown function	-1.83505	0.00156469	72.0611	0.44315	-4.14092	3.45911e-05
PF3D7_0825800	conserved protein unknown function	-1.83828	0.000235295	483.629	0.39617	-4.64014	3.48181e-06
PF3D7_0724900	kinesin-20 putative	-1.84481	0.0401522	772.876	0.62216	-2.96517	0.00302511
PF3D7_1465500	potassium channel K2	-1.84743	0.0286423	102.021	0.591783	-3.1218	0.00179748
PF3D7_1020200	conserved Plasmodium protein unknown function	-1.85353	0.049425	830.211	0.644417	-2.8763	0.00402372
PF3D7_1108100	conserved Plasmodium protein unknown function	-1.85684	0.00287117	514.983	0.468624	-3.96233	7.42234e-05
PF3D7_1350000	conserved Plasmodium protein unknown function	-1.85789	5.18792e-06	380.203	0.336383	-5.52315	3.32974e-08
PF3D7_1468600	aminophospholipid transporter putative	-1.86571	3.28156e-05	179.227	0.364078	-5.12447	2.98377e-07
PF3D7_0209000	6-cysteine protein P230	-1.86992	0.0360632	1203.73	0.617916	-3.02618	0.00247667
PF3D7_1457800	conserved Plasmodium protein unknown function	-1.87677	0.00620064	799.663	0.506145	-3.70796	0.000208936
PF3D7_1107900	mechanosensitive ion channel protein putative	-1.87841	0.0148289	1203.81	0.556281	-3.37672	0.000733555
PF3D7_1006000	IMP1-like protein putative	-1.8827	3.07826e-05	345.923	0.365998	-5.14402	2.68915e-07
PF3D7_1137900	conserved Plasmodium protein unknown function	-1.88618	0.0178836	40.8055	0.569741	-3.31059	0.000931008
PF3D7_1029700	conserved Plasmodium protein unknown function	-1.88689	0.0022415	94.5971	0.467704	-4.03437	5.47487e-05
PF3D7_0620600	conserved Plasmodium protein unknown function	-1.88837	0.0135963	88.2525	0.554268	-3.40696	0.000656907
PF3D7_0406900	conserved Plasmodium protein unknown function	-1.89467	0.0279942	276.581	0.605285	-3.13021	0.00174683
PF3D7_0722800	conserved protein unknown function	-1.89993	1.18314e-06	316.541	0.326142	-5.82547	5.69527e-09
PF3D7_1216600	cell traversal protein for ookinetes and sporozoites	-1.90683	0.0119436	43.2559	0.551883	-3.45513	0.000550034
PF3D7_0605600	nucleoside diphosphate kinase putative	-1.90858	9.29068e-05	416.606	0.391337	-4.87708	1.07665e-06
PF3D7_0407600	conserved Plasmodium protein unknown function	-1.9183	0.000200762	85.3135	0.408707	-4.69359	2.68446e-06
PF3D7_0630800	TPH domain-containing protein putative	-1.92991	3.3478e-05	500.288	0.377419	-5.11344	3.16337e-07
PF3D7_0927400	conserved Plasmodium protein unknown function	-1.9346	0.00022456	235.671	0.415614	-4.6548	3.24289e-06
PF3D7_1318500	conserved Plasmodium protein unknown function	-1.95275	0.000142448	153.503	0.408766	-4.77718	1.77775e-06
PF3D7_0828000	rhomboid protease ROM3	-1.95574	0.000862599	177.773	0.453066	-4.31667	1.58402e-05
PF3D7_1335200	reticulocyte binding protein homologue 6 pseudogene	-1.95592	0.000742083	94.1714	0.449214	-4.35408	1.33625e-05
PF3D7_0928100	conserved Plasmodium protein unknown function	-1.95666	0.00283141	603.236	0.493197	-3.9673	7.26909e-05
PF3D7_1226200	conserved Plasmodium protein unknown function	-1.95714	0.00677177	239.197	0.532881	-3.67276	0.000239948
PF3D7_1454800	conserved Plasmodium protein unknown function	-1.9616	0.00484708	39.8899	0.517897	-3.78763	0.000152092
PF3D7_1215700	conserved Plasmodium protein unknown function	-1.96171	0.0137004	39.7298	0.576318	-3.40387	0.000664382
PF3D7_0828700	conserved protein unknown function	-1.96328	0.013555	748.675	0.575946	-3.4088	0.000652496
PF3D7_1141900	inner membrane complex protein 1b putative	-1.96621	0.0322047	153.318	0.640657	-3.06906	0.00214736
PF3D7_0614600	conserved Plasmodium protein unknown function	-1.96632	0.0190666	75.8433	0.599085	-3.28221	0.00102999
PF3D7_1126700	autophagy-related protein 23 putative	-1.97055	0.0183713	3124.51	0.598128	-3.29453	0.000985875
PF3D7_0805800	conserved Plasmodium protein unknown function	-1.97259	0.0189379	32.2666	0.600477	-3.28505	0.00101966
PF3D7_0613300	rhoptry protein ROP14	-1.99015	0.00287856	1973.81	0.502678	-3.95909	7.52356e-05
PF3D7_1147200	tubulin--tyrosine ligase putative	-1.99225	0.0214681	564.218	0.615188	-3.23845	0.00120181
PF3D7_1436200	basal complex protein BCP1	-2.00316	0.00464759	1851.47	0.526924	-3.80161	0.000143761
PF3D7_0414400	conserved Plasmodium protein unknown function	-2.00893	0.0205504	86.8401	0.617097	-3.25545	0.00113212
PF3D7_0114800	Plasmodium exported protein (hyp7) unknown function	-2.01126	0.01563	61.1491	0.598641	-3.35971	0.000780247
PF3D7_1302400	conserved protein unknown function	-2.01128	1.4066e-06	191.429	0.347347	-5.7904	7.02172e-09
PF3D7_1401700	conserved Plasmodium protein unknown function	-2.01193	0.00131774	142.038	0.479568	-4.19529	2.72522e-05
PF3D7_1204000	conserved Plasmodium protein unknown function	-2.02297	3.6613e-05	104.224	0.39748	-5.0895	3.59015e-07
PF3D7_1138000	conserved Plasmodium protein unknown function	-2.0246	0.0302916	2130.54	0.653213	-3.09945	0.00193879
PF3D7_1031000	ookinete surface protein P25	-2.02785	1.79715e-07	992.032	0.3277	-6.18814	6.08768e-10
PF3D7_1250100	osmiophilic body protein G377	-2.02898	0.00299405	196.735	0.514629	-3.9426	8.06028e-05
PF3D7_0801900	lysine-specific histone demethylase putative	-2.04489	0.0451465	5651.59	0.700567	-2.91891	0.00351258
PF3D7_1407000	LCCL domain-containing protein	-2.04724	4.74847e-06	323.647	0.36913	-5.54612	2.92073e-08
PF3D7_1109100	conserved Plasmodium protein unknown function	-2.05306	0.0072177	318.687	0.563101	-3.64599	0.000266369
PF3D7_1367300	conserved Plasmodium protein unknown function	-2.06086	9.43385e-07	487.29	0.350327	-5.88269	4.03659e-09
PF3D7_1356800	serine/threonine protein kinase ARK3 putative	-2.07862	0.0344837	2714.72	0.682549	-3.04537	0.00232391
PF3D7_0825700	crystalloid-specific PH domain-containing protein putative	-2.07977	3.28156e-05	191.846	0.405814	-5.12493	2.97655e-07
PF3D7_1131900	conserved Plasmodium protein unknown function	-2.08365	0.00270047	81.0344	0.523281	-3.9819	6.83663e-05
PF3D7_1441300	serine/threonine protein kinase putative	-2.08704	0.00723445	1747.79	0.572709	-3.64415	0.000268277
PF3D7_1007800	conserved Plasmodium protein unknown function	-2.08871	0.00647524	669.409	0.565233	-3.6953	0.000219628
PF3D7_1234700	upregulated in late gametocytes ULG8	-2.10272	1.98511e-05	833.916	0.401477	-5.23746	1.62801e-07
PF3D7_0114400	erythrocyte membrane protein 1 (PfEMP1) exon 2 pseudogene	-2.15111	8.66852e-06	164.812	0.397363	-5.41346	6.18186e-08
PF3D7_1337700	phosphoinositide-binding protein PH2	-2.16093	7.58381e-09	1001.94	0.320179	-6.74914	1.48729e-11
PF3D7_1331400	CPW-WPC family protein	-2.1625	3.35025e-06	318.964	0.384797	-5.61984	1.91136e-08
PF3D7_1459900	rhoptry protein putative	-2.1625	8.83674e-05	109.373	0.441948	-4.89311	9.92538e-07
PF3D7_0115000	surface-associated interspersed protein 1.3 (SURFIN 1.3)	-2.16527	0.0227459	113.965	0.673176	-3.21649	0.00129768
PF3D7_0413400	erythrocyte membrane protein 1 (PfEMP1) exon 1 pseudogene	-2.18885	0.00656072	70.2792	0.594088	-3.68438	0.000229257
PF3D7_1112900	conserved protein unknown function	-2.20869	1.23041e-07	550.255	0.351314	-6.28695	3.23761e-10
PF3D7_1358600	zinc finger protein putative	-2.22634	3.83438e-05	1025.79	0.438488	-5.07731	3.82822e-07
PF3D7_1359500	conserved Plasmodium protein unknown function	-2.23139	7.8198e-06	375.322	0.410455	-5.43639	5.4372e-08
PF3D7_0931700	PIH1 domain-containing protein putative	-2.23929	0.000433822	343.051	0.497657	-4.49966	6.80627e-06
PF3D7_1250400	conserved Plasmodium protein unknown function	-2.25798	0.0114692	719.749	0.649611	-3.4759	0.000509151
PF3D7_0829500	conserved Plasmodium protein unknown function	-2.25982	0.0360632	948.916	0.747164	-3.02453	0.00249023
PF3D7_1023700	conserved Plasmodium protein unknown function	-2.25997	0.00382741	64.5576	0.585223	-3.86172	0.000112591
PF3D7_0630200	secreted ookinete protein putative	-2.26043	3.07826e-05	327.09	0.439357	-5.14485	2.67732e-07
PF3D7_0532600	Plasmodium exported protein unknown function	-2.2755	1.6767e-06	188.435	0.395796	-5.74918	8.96791e-09
PF3D7_1433200	conserved Plasmodium protein unknown function	-2.27754	0.00137979	416.404	0.544992	-4.17904	2.92736e-05
PF3D7_1200200	rifin	-2.28201	0.00690295	201.277	0.622438	-3.66624	0.000246138
PF3D7_1408800	conserved Plasmodium protein unknown function	-2.28201	4.74847e-06	162.874	0.411647	-5.54361	2.96303e-08
PF3D7_1245600	kinesin-15 putative	-2.31356	0.0072177	240.576	0.634401	-3.64685	0.000265479
PF3D7_0827700	magnesium transporter putative	-2.31547	0.00998811	41.9559	0.655653	-3.53155	0.000413129
PF3D7_0305800	P-loop containing nucleoside triphosphate hydrolase putative	-2.33048	9.29068e-05	599.073	0.477548	-4.88009	1.06038e-06
PF3D7_0936900	Plasmodium exported protein (PHISTb) unknown function pseudogene	-2.35741	0.000200589	311.265	0.501949	-4.69651	2.64638e-06
PF3D7_1339000	conserved Plasmodium protein unknown function	-2.36497	0.0103946	65.9509	0.672972	-3.51421	0.00044106
PF3D7_0514700	MORN repeat protein putative	-2.38387	9.81242e-07	209.583	0.406152	-5.86941	4.37351e-09
PF3D7_1313100	conserved Plasmodium protein unknown function	-2.38795	0.00431321	265.159	0.624515	-3.82368	0.000131472
PF3D7_0517200	conserved Plasmodium protein unknown function	-2.39658	0.00927823	737.615	0.673594	-3.55789	0.000373842
PF3D7_0831750	Plasmodium exported protein (PHISTa) unknown function pseudogene	-2.4207	7.52453e-07	366.66	0.407412	-5.94165	2.82159e-09
PF3D7_0107600	eukaryotic translation initiation factor 2-alpha kinase 2 putative	-2.44746	0.00428102	375.532	0.639292	-3.82838	0.000128988
PF3D7_1456400	conserved Plasmodium protein unknown function	-2.47122	3.94208e-06	253.684	0.442369	-5.58632	2.31929e-08
PF3D7_0801300	von Willebrand factor A domain-related protein	-2.48739	1.03326e-05	106.326	0.462554	-5.3775	7.55281e-08
PF3D7_0426000	erythrocyte membrane protein 1 PfEMP1	-2.49845	6.11503e-06	75.909	0.455144	-5.48937	4.03381e-08
PF3D7_1306500	MORN repeat protein putative	-2.50097	0.00142669	921.314	0.599821	-4.16953	3.05229e-05
PF3D7_0714100	MAATS1 domain-containing protein putative	-2.51497	0.00182591	176.04	0.613431	-4.09985	4.13426e-05
PF3D7_1014200	male gamete fusion factor HAP2 putative	-2.5405	4.98589e-05	95.255	0.506315	-5.01763	5.23121e-07
PF3D7_0937800	erythrocyte membrane protein 1 PfEMP1	-2.55822	2.57381e-08	950.695	0.390177	-6.55656	5.50646e-11
PF3D7_1371600	erythrocyte binding like protein 1 pseudogene	-2.5586	5.18701e-07	827.134	0.425689	-6.0105	1.84953e-09
PF3D7_1318700	protein AAP4 putative	-2.58599	0.00134666	528.93	0.617414	-4.18842	2.80905e-05
PF3D7_0405300	liver specific protein 2 putative	-2.66485	0.000367561	871.847	0.587335	-4.53718	5.70117e-06
PF3D7_1220000	zinc finger protein putative	-2.69427	5.78598e-05	53.4844	0.540721	-4.98274	6.26905e-07
PF3D7_1300600	rifin	-2.71449	3.07826e-05	101.077	0.527486	-5.1461	2.65959e-07
PF3D7_0926600	conserved Plasmodium membrane protein unknown function	-2.73777	3.1902e-06	201.006	0.485958	-5.63377	1.76317e-08
PF3D7_0501700	anaphase-promoting complex subunit 3 putative	-2.74195	5.78598e-05	83.1995	0.55037	-4.98202	6.29248e-07
PF3D7_0931600	conserved protein unknown function	-2.7681	0.000218314	53.3653	0.593353	-4.66518	3.0834e-06
PF3D7_0114700	rifin	-2.80982	0.0103054	24.7713	0.798531	-3.51874	0.000433602
PF3D7_1413100	conserved Plasmodium protein unknown function	-2.83596	0.000339153	52.7676	0.622393	-4.55655	5.20007e-06
PF3D7_0113100	surface-associated interspersed protein 1.1 (SURFIN 1.1)	-3.02906	0.000248711	1534.08	0.655047	-4.62419	3.7607e-06
PF3D7_0731900	rifin pseudogene	-3.08849	0.00350192	18.0484	0.792533	-3.89699	9.73968e-05
PF3D7_0114900	Plasmodium exported protein unknown function pseudogene	-3.09806	0.000218314	33.8813	0.663959	-4.66605	3.0705e-06
PF3D7_0311400	kinase-related protein PKRP putative	-3.10572	0.000218314	1375.08	0.66601	-4.66317	3.11377e-06
PF3D7_1200100	erythrocyte membrane protein 1 PfEMP1	-3.46437	8.67456e-11	1791.64	0.468341	-7.3971	1.39189e-13
PF3D7_0900500	rifin	-3.48873	9.43385e-07	65.6991	0.592588	-5.88728	3.92615e-09
PF3D7_0901600	stevor	-3.67418	1.23041e-07	71.9893	0.584648	-6.28444	3.29045e-10
PF3D7_0631800	rifin	-3.70304	1.09286e-05	71.2212	0.690474	-5.36304	8.18333e-08
PF3D7_1301000	rifin pseudogene	-3.85489	0.0475575	14.5679	1.33183	-2.89443	0.00379849
PF3D7_1400100	erythrocyte membrane protein 1 (PfEMP1) pseudogene	-4.05313	1.19178e-18	1755.07	0.422479	-9.59369	8.49905e-22
PF3D7_1300900	stevor	-4.61756	3.85236e-10	733.24	0.642932	-7.18203	6.86817e-13
PF3D7_1300800	erythrocyte membrane protein 1 (PfEMP1) pseudogene	-4.86383	0.00252593	14.5066	1.21562	-4.00111	6.30469e-05

## Sheet: Gametocytes
Gene ID	Gene Annotation	Log2Fold Change	Adjusted P-Value	Base Mean	lfcSE	Stat	P-value
PF3D7_1400400	rifin	7.89612	0.00780037	25.5142	1.96483	4.01873	5.85132e-05
PF3D7_0221500	Pfmc-2TM Maurer's cleft two transmembrane protein pseudogene	5.91822	4.82427e-11	516.497	0.776917	7.61757	2.58489e-14
PF3D7_0401700	Plasmodium exported protein unknown function pseudogene	5.06105	1.14098e-25	1086.04	0.44942	11.2613	2.03782e-29
PF3D7_0101300	Pfmc-2TM Maurer's cleft two transmembrane protein	3.96919	4.33871e-09	1855.63	0.569213	6.97313	3.09963e-12
PF3D7_0221400	stevor	3.71354	0.0155274	47.2577	0.966955	3.84045	0.000122809
PF3D7_1149400	Plasmodium exported protein unknown function	3.57651	7.12428e-09	760.425	0.5205	6.8713	6.3621e-12
PF3D7_0701600	Pfmc-2TM Maurer's cleft two transmembrane protein	3.55929	2.10005e-07	1896.8	0.56323	6.31942	2.62553e-10
PF3D7_0401400	rifin	3.40821	0.00185081	230.416	0.772507	4.41189	1.02474e-05
PF3D7_0601200	Pfmc-2TM Maurer's cleft two transmembrane protein	3.26758	1.37869e-07	898.705	0.509946	6.40769	1.47743e-10
PF3D7_0800400	rifin	3.18782	4.53452e-12	284.386	0.400105	7.96745	1.61976e-15
PF3D7_0200100	erythrocyte membrane protein 1 PfEMP1	3.11212	0.00132475	388.537	0.688355	4.52111	6.15173e-06
PF3D7_0402000	Plasmodium exported protein (PHISTa) unknown function	3.08488	1.73038e-05	7403.83	0.558905	5.5195	3.39957e-08
PF3D7_0401600	rifin	2.80827	6.20799e-05	4886.69	0.535291	5.24625	1.55227e-07
PF3D7_0200200	rifin	2.80485	0.00594009	36.946	0.684167	4.09966	4.13759e-05
PF3D7_0222100	Pfmc-2TM Maurer's cleft two transmembrane protein	2.78664	2.91337e-06	148.328	0.474113	5.87759	4.1627e-09
PF3D7_1150400	erythrocyte membrane protein 1 PfEMP1	2.77779	0.0472307	324.454	0.809354	3.4321	0.000598925
PF3D7_0713100	Pfmc-2TM Maurer's cleft two transmembrane protein	2.69846	0.00570692	428.917	0.655776	4.11491	3.87325e-05
PF3D7_0113000	glutamic acid-rich protein GARP	2.63375	0.00166157	25967.4	0.5916	4.45191	8.51105e-06
PF3D7_0324100	Pfmc-2TM Maurer's cleft two transmembrane protein	2.58255	0.00166157	65.858	0.580411	4.44952	8.60611e-06
PF3D7_0731300	Plasmodium exported protein (PHISTb) unknown function	2.5537	0.000175595	1078.57	0.508135	5.02563	5.01789e-07
PF3D7_0500800	mature parasite-infected erythrocyte surface antigen	2.53978	1.08546e-05	50581.2	0.452129	5.61739	1.93867e-08
PF3D7_0800500	rifin	2.48741	0.000733197	57.2238	0.530516	4.68866	2.74998e-06
PF3D7_0831400	Plasmodium exported protein unknown function	2.47867	9.29286e-05	1376.78	0.480505	5.15848	2.4896e-07
PF3D7_1477000	Plasmodium exported protein (hyp17) unknown function pseudogene	2.46622	1.08546e-05	767.94	0.437866	5.63238	1.77741e-08
PF3D7_0114100	Pfmc-2TM Maurer's cleft two transmembrane protein	2.43911	0.000193461	390.277	0.488279	4.99531	5.87398e-07
PF3D7_0220300	Plasmodium exported protein unknown function	2.43298	0.00107141	183.266	0.52989	4.59148	4.40124e-06
PF3D7_1201000	Plasmodium exported protein (PHISTb) unknown function	2.36937	0.00053669	1960.29	0.497561	4.76197	1.91709e-06
PF3D7_1371800	Plasmodium exported protein unknown function	2.32257	1.99687e-05	1050.31	0.423912	5.4789	4.27978e-08
PF3D7_1101700	Pfmc-2TM Maurer's cleft two transmembrane protein	2.27283	0.00369059	69.2324	0.535275	4.2461	2.1752e-05
PF3D7_0900200	rifin	2.25664	0.00108393	80.0975	0.492699	4.58016	4.64623e-06
PF3D7_0220200	Plasmodium exported protein unknown function	2.24785	0.00167966	1329.18	0.506284	4.43991	8.99981e-06
PF3D7_0631400	Pfmc-2TM Maurer's cleft two transmembrane protein	2.15473	0.00115832	213.154	0.472769	4.55769	5.17197e-06
PF3D7_1476200	Plasmodium exported protein (PHISTb) unknown function	2.14345	0.00561144	3906.05	0.519631	4.12495	3.70822e-05
PF3D7_0832100	rifin pseudogene	2.12855	0.0453221	33.2995	0.617488	3.44711	0.000566627
PF3D7_0114400	erythrocyte membrane protein 1 (PfEMP1) exon 2 pseudogene	2.12274	0.0304974	40.4206	0.590069	3.59744	0.000321369
PF3D7_1401200	Plasmodium exported protein unknown function	2.10497	3.31201e-05	431.288	0.391677	5.37426	7.68997e-08
PF3D7_0317800	26S proteasome non-ATPase regulatory subunit 9 putative	2.07355	0.000235815	808.752	0.420146	4.93531	8.00229e-07
PF3D7_0202000	knob-associated histidine-rich protein	1.98629	0.0104027	27383.8	0.503532	3.94472	7.98919e-05
PF3D7_1219400	erythrocyte membrane protein 1 (PfEMP1) pseudogene	1.92802	0.0392101	344.531	0.551291	3.49729	0.000470007
PF3D7_1334500	MSP7-like protein	1.89311	0.00132798	637.709	0.419517	4.5126	6.4039e-06
PF3D7_0201900	erythrocyte membrane protein 3	1.85158	0.0155274	9086.52	0.482621	3.83651	0.000124796
PF3D7_0918500	telomerase RNA	1.84995	0.043072	6806.63	0.533942	3.46471	0.000530803
PF3D7_0112200	multidrug resistance-associated protein 1	1.81951	0.00604457	867.39	0.444896	4.08975	4.31832e-05
PF3D7_1016300	GBP130 protein	1.81474	0.000218778	21269.2	0.365842	4.96044	7.0334e-07
PF3D7_0731600	acyl-CoA synthetase	1.77968	0.0050638	639.436	0.428345	4.15479	3.25588e-05
PF3D7_0532100	early transcribed membrane protein 5	1.73198	0.0474755	2812.56	0.505656	3.42521	0.000614315
PF3D7_1036300	duffy binding-like merozoite surface protein 2	1.73164	0.0336901	71.4533	0.485455	3.56704	0.00036103
PF3D7_1471100	exported protein 2	1.72577	0.000809676	3610.05	0.370437	4.65874	3.18144e-06
PF3D7_0501000	Plasmodium exported protein unknown function	1.50943	0.00420712	1716.54	0.359101	4.20335	2.62992e-05
PF3D7_1033400	haloacid dehalogenase-like hydrolase	1.4388	0.0190046	1081.34	0.383164	3.75506	0.000173297
PF3D7_0220600	Plasmodium exported protein (hyp9) unknown function	1.42205	0.0392101	368.811	0.406749	3.49613	0.000472067
PF3D7_1030400	conserved protein unknown function	1.41595	0.00316774	242.178	0.330285	4.28707	1.81046e-05
PF3D7_1132900	glycine cleavage system H protein	1.40366	0.0218979	199.045	0.378347	3.70997	0.000207285
PF3D7_1121300	tyrosine kinase-like protein	1.35395	0.0248344	514.215	0.369072	3.66853	0.000243952
PF3D7_0301700	Plasmodium exported protein unknown function	1.30854	0.0255136	570.704	0.357818	3.657	0.000255182
PF3D7_1225700	VAC14 domain-containing protein putative	1.14077	0.0190046	1718.26	0.304167	3.75047	0.000176503
PF3D7_1412100	mini-chromosome maintenance complex-binding protein putative	0.851899	0.0342302	1392.84	0.239396	3.55853	0.000372931
PF3D7_1469900	protein MGET	-0.818636	0.0272274	22943	0.225164	-3.63574	0.000277185
PF3D7_1135100	protein phosphatase PPM8 putative	-1.03083	0.0165015	2258.15	0.271236	-3.80048	0.000144414
PF3D7_1478900	non-coding RNA	-1.09968	0.0304974	5980.16	0.305342	-3.60147	0.000316423
PF3D7_0525300	conserved protein unknown function	-1.14453	0.0379086	1140.99	0.325631	-3.5148	0.000440089
PF3D7_1455300	conserved protein unknown function	-1.18049	0.00611719	1573.06	0.289248	-4.08125	4.47945e-05
PF3D7_1034300	thioredoxin-like associated protein 2 putative	-1.1851	0.0489245	1517.8	0.347782	-3.40761	0.000655356
PF3D7_1139500	AAA family ATPase putative	-1.25313	0.0379086	3092.78	0.356285	-3.51721	0.000436101
PF3D7_0919300	thioredoxin-like protein 1 putative	-1.2671	0.0156539	1136.84	0.331371	-3.82381	0.000131405
PF3D7_0918700	conserved Plasmodium protein unknown function	-1.2863	0.0175397	3541.39	0.340263	-3.78031	0.000156632
PF3D7_0805800	conserved Plasmodium protein unknown function	-1.3628	0.0226045	2123.1	0.368606	-3.69718	0.000218011
PF3D7_0723100	protein CPH1 putative	-1.40095	0.0474755	1135.2	0.409257	-3.42315	0.000618988
PF3D7_1009100	conserved Plasmodium membrane protein unknown function	-1.46015	0.0358342	1054.57	0.412216	-3.5422	0.000396807
PF3D7_1439000	copper transporter	-1.50374	0.0155657	797.215	0.392571	-3.8305	0.000127884
PF3D7_1019200	conserved Plasmodium protein unknown function	-1.61507	0.0162035	988.049	0.423891	-3.8101	0.000138912
PF3D7_1136100	conserved Plasmodium protein unknown function	-1.63259	0.0379086	1848.94	0.464046	-3.51816	0.000434544
PF3D7_1250100	osmiophilic body protein G377	-1.69321	0.00403779	4961.63	0.401313	-4.21918	2.45195e-05
PF3D7_0318000	conserved Plasmodium protein unknown function	-1.70742	0.0474882	1517.7	0.499336	-3.41938	0.000627635
PF3D7_0324700	erythrocyte membrane protein 1 (PfEMP1) exon 2 pseudogene	-2.08041	0.0392101	38.0445	0.595459	-3.49379	0.000476208
