# Supplementary material for: Novel insights into the role of long non-coding RNA in the human malaria parasite, Plasmodium falciparum
Source: Nat Commun. 2023 Aug 22;14:5086. doi: 10.1038/s41467-023-40883-w (PMC10444892; doi:10.1038/s41467-023-40883-w)
Supplement: Supplementary file 7 — Source Data [file 41467_2023_40883_MOESM7_ESM.xlsx]

## Sheet: Source data
Figure S1b: Validation of cell fractionation efficiency using anti-histone H3 and anti-aldolase as nuclear (Nuc) and cytoplasmic (Cyt) markers.
Mature gametocytes (Fig. 7a)
	Rep 1	Rep 2	Rep 3	Rep 4	Rep 5		One-way ANOVA with Dunnett’s multiple comparison test
NF54	2.2	1.75	2.43					Below threshold?	Summary	Adjusted P Value
Parental	1	0.95					NF54 vs. Parental	Yes	**	0.0052
B1 clone	0.48	0.2	0.21	0.9	1		NF54 vs. B1	Yes	****	<0.0001
F2 clone	0.56	0.55	0.47	1	1		NF54 vs. F2	Yes	***	0.0002
Male and Female gametocyte (Fig. 7b)
							Two-way ANOVA with Holm-Šídák correction
	Female			Male			Female	Below threshold?	Summary	Adjusted P Value		Male	Below threshold?	Summary	Adjusted P Value
Parental	65.9	57.9		34.1	42.1		Parental vs. B1	Yes	***	0.001		Parental vs. B1	Yes	***	0.001
B1	14.3	25		85.7	75		Parental vs. F2	Yes	**	0.0027		Parental vs. F2	Yes	**	0.0027
F2	29.3	25		70.7	75		B1 vs. F2	No	ns	0.5583		B1 vs. F2	No	ns	0.5583
Exfagellation assay (Fig. 7c)
Exflagellation assays were performed and the number of exflagellation centers per field (n>10) were counted. Shown are the mean results from two biological replicates.
	Rep 1	Rep 2
Parental	2	1
B1	0.5	0.56
F2	0.5	0.3
Oocysts per mosquito (Fig. 7d)
Oocyst counts were performed with 15 to 25 mosquito midguts per experiment (2 biological replicates).
Parental	13	24	3	6	28	4	12	50	11	2	37	25	16	20	19	9	28	5	16	0	30	10		11	6	2	6	11	0	0	0	1	4	3	7	4	5	4
B1	0	0	0	0	0	0	1	0	1	1	0	0	1	0	0	0	0	1	0	0	0	0	0	0	0		0	0	0	0	0	1	0	0	0	0	0	0	0	0	1
F2	0	1	0	0	0	1	1	1	1	1	0	0	0	0	1	0	0	0	0	1	0	1	1	0		0	0	0	1	1	0	1	0	1	0	0	0	0	0
Kruskal-Wallis test with Dunn's post-test: **** p < 0.0001
Salivary gland sporozoites per mosquito (Fig. 7e)
For salivary gland sporozoite counts, salivary glands from 20 mosquitoes were harvested, homogenized and sporozoites counted using a hemocytometer. Shown is the average number of salivary gland sporozoites for each of two experiments.
Parental	26700	11470
B1	947	387
F2	3600	307
Chi-Squared test: **** p <0.0001
Parasitemia (%) for Asexual Stage Development (Fig. S8a)
Days	Parental			F2			B1
1	2	3	2.75	3	2	1.8	2	2	1.8
2	3	2	3.75	2.1	2	2.8	2.5	2	3.25
3	7	6	7	6	5	4.6	6	5	4.25
4	5	7	8	7	5	7.3	7	4	6.8
Two-way RM ANOVA with multiple comparison Tukey's Test
	Below threshold?	Summary	Adjusted P Value
Day 1
Parental vs. F2	No	ns	0.7961
Parental vs. B1	No	ns	0.2762
F2 vs. B1	No	ns	0.697
Day 2
Parental vs. F2	No	ns	0.5828
Parental vs. B1	No	ns	0.8599
F2 vs. B1	No	ns	0.8081
Day 3
Parental vs. F2	No	ns	0.1107
Parental vs. B1	No	ns	0.137
F2 vs. B1	No	ns	0.9828
Day 4
Parental vs. F2	No	ns	0.9773
Parental vs. B1	No	ns	0.8474
F2 vs. B1	No	ns	0.912
